# Supplementary material for: Peptide nucleic acids can form hairpins and bind RNA-binding proteins
Source: PLoS One. 2024 Sep 16;19(9):e0310565. doi: 10.1371/journal.pone.0310565 (PMC11404819; doi:10.1371/journal.pone.0310565)
Supplement: S2 File — (ZIP) [file pone.0310565.s003.zip]

Archive with 1,499 entries (1,370 files):
- Raw files/~$urce data file.docx
- Raw files/CD/
- Raw files/CD/210 nm melt.pdf
- Raw files/CD/265 nm melt.pdf
- Raw files/CD/moRNA CD methods.docx
- Raw files/CD/moRNA CD results.prism
- Raw files/CD/moRNAtet CD Spectrum.pdf
- Raw files/CD/RNAtet CD Spectrum.pdf
- Raw files/HPLC/
- Raw files/HPLC/rpHPLC_PNA_alone.pdf
- Raw files/HPLC/rpHPLC_PNA_RDP.pdf
- Raw files/HPLC/rpHPLC_RNA_alone.pdf
- Raw files/HPLC/rpHPLC_RNA_RDP.pdf
- Raw files/MST and SPR data/
- Raw files/MST and SPR data/MST raw data and fitting curves.xlsx
- Raw files/MST and SPR data/Raw_Data_For_All_SPR_Figures.xlsx
- Raw files/NMR/
- Raw files/NMR/Fig1C/
- Raw files/NMR/Fig1C/moRNAtemp/
- Raw files/NMR/Fig1C/moRNAtemp/10/
- Raw files/NMR/Fig1C/moRNAtemp/10/acqu
- Raw files/NMR/Fig1C/moRNAtemp/10/acqus
- Raw files/NMR/Fig1C/moRNAtemp/10/audita.txt
- Raw files/NMR/Fig1C/moRNAtemp/10/EA
- Raw files/NMR/Fig1C/moRNAtemp/10/fid
- Raw files/NMR/Fig1C/moRNAtemp/10/format.temp
- Raw files/NMR/Fig1C/moRNAtemp/10/gpnam1
- Raw files/NMR/Fig1C/moRNAtemp/10/gpnam2
- Raw files/NMR/Fig1C/moRNAtemp/10/gradient_calib
- Raw files/NMR/Fig1C/moRNAtemp/10/pdata/
- Raw files/NMR/Fig1C/moRNAtemp/10/pdata/1/
- Raw files/NMR/Fig1C/moRNAtemp/10/pdata/1/1i
- Raw files/NMR/Fig1C/moRNAtemp/10/pdata/1/1r
- Raw files/NMR/Fig1C/moRNAtemp/10/pdata/1/assocs
- Raw files/NMR/Fig1C/moRNAtemp/10/pdata/1/auditp.txt
- Raw files/NMR/Fig1C/moRNAtemp/10/pdata/1/base_info
- Raw files/NMR/Fig1C/moRNAtemp/10/pdata/1/baslpnts
- Raw files/NMR/Fig1C/moRNAtemp/10/pdata/1/outd
- Raw files/NMR/Fig1C/moRNAtemp/10/pdata/1/proc
- Raw files/NMR/Fig1C/moRNAtemp/10/pdata/1/procs
- Raw files/NMR/Fig1C/moRNAtemp/10/pdata/1/thumb.png
- Raw files/NMR/Fig1C/moRNAtemp/10/pdata/1/title
- Raw files/NMR/Fig1C/moRNAtemp/10/pulseprogram
- Raw files/NMR/Fig1C/moRNAtemp/10/scon2
- Raw files/NMR/Fig1C/moRNAtemp/10/shimvalues
- Raw files/NMR/Fig1C/moRNAtemp/10/specpar
- Raw files/NMR/Fig1C/moRNAtemp/10/spnam1
- Raw files/NMR/Fig1C/moRNAtemp/10/uxnmr.info
- Raw files/NMR/Fig1C/moRNAtemp/10/uxnmr.par
- Raw files/NMR/Fig1C/moRNAtemp/12/
- Raw files/NMR/Fig1C/moRNAtemp/12/acqu
- Raw files/NMR/Fig1C/moRNAtemp/12/acqus
- Raw files/NMR/Fig1C/moRNAtemp/12/audita.txt
- Raw files/NMR/Fig1C/moRNAtemp/12/EA
- Raw files/NMR/Fig1C/moRNAtemp/12/fid
- Raw files/NMR/Fig1C/moRNAtemp/12/format.temp
- Raw files/NMR/Fig1C/moRNAtemp/12/gpnam1
- Raw files/NMR/Fig1C/moRNAtemp/12/gpnam2
- Raw files/NMR/Fig1C/moRNAtemp/12/gradient_calib
- Raw files/NMR/Fig1C/moRNAtemp/12/pdata/
- Raw files/NMR/Fig1C/moRNAtemp/12/pdata/1/
- Raw files/NMR/Fig1C/moRNAtemp/12/pdata/1/1i
- Raw files/NMR/Fig1C/moRNAtemp/12/pdata/1/1r
- Raw files/NMR/Fig1C/moRNAtemp/12/pdata/1/auditp.txt
- Raw files/NMR/Fig1C/moRNAtemp/12/pdata/1/base_info
- Raw files/NMR/Fig1C/moRNAtemp/12/pdata/1/outd
- Raw files/NMR/Fig1C/moRNAtemp/12/pdata/1/proc
- Raw files/NMR/Fig1C/moRNAtemp/12/pdata/1/procs
- Raw files/NMR/Fig1C/moRNAtemp/12/pdata/1/thumb.png
- Raw files/NMR/Fig1C/moRNAtemp/12/pdata/1/title
- Raw files/NMR/Fig1C/moRNAtemp/12/pulseprogram
- Raw files/NMR/Fig1C/moRNAtemp/12/scon2
- Raw files/NMR/Fig1C/moRNAtemp/12/shimvalues
- Raw files/NMR/Fig1C/moRNAtemp/12/specpar
- Raw files/NMR/Fig1C/moRNAtemp/12/spnam1
- Raw files/NMR/Fig1C/moRNAtemp/12/uxnmr.info
- Raw files/NMR/Fig1C/moRNAtemp/12/uxnmr.par
- Raw files/NMR/Fig1C/moRNAtemp/14/
- Raw files/NMR/Fig1C/moRNAtemp/14/acqu
- Raw files/NMR/Fig1C/moRNAtemp/14/acqus
- Raw files/NMR/Fig1C/moRNAtemp/14/audita.txt
- Raw files/NMR/Fig1C/moRNAtemp/14/EA
- Raw files/NMR/Fig1C/moRNAtemp/14/fid
- Raw files/NMR/Fig1C/moRNAtemp/14/format.temp
- Raw files/NMR/Fig1C/moRNAtemp/14/gpnam1
- Raw files/NMR/Fig1C/moRNAtemp/14/gpnam2
- Raw files/NMR/Fig1C/moRNAtemp/14/gradient_calib
- Raw files/NMR/Fig1C/moRNAtemp/14/pdata/
- Raw files/NMR/Fig1C/moRNAtemp/14/pdata/1/
- Raw files/NMR/Fig1C/moRNAtemp/14/pdata/1/1i
- Raw files/NMR/Fig1C/moRNAtemp/14/pdata/1/1r
- Raw files/NMR/Fig1C/moRNAtemp/14/pdata/1/auditp.txt
- Raw files/NMR/Fig1C/moRNAtemp/14/pdata/1/base_info
- Raw files/NMR/Fig1C/moRNAtemp/14/pdata/1/outd
- Raw files/NMR/Fig1C/moRNAtemp/14/pdata/1/proc
- Raw files/NMR/Fig1C/moRNAtemp/14/pdata/1/procs
- Raw files/NMR/Fig1C/moRNAtemp/14/pdata/1/thumb.png
- Raw files/NMR/Fig1C/moRNAtemp/14/pdata/1/title
- Raw files/NMR/Fig1C/moRNAtemp/14/pulseprogram
- Raw files/NMR/Fig1C/moRNAtemp/14/scon2
- Raw files/NMR/Fig1C/moRNAtemp/14/shimvalues
- Raw files/NMR/Fig1C/moRNAtemp/14/specpar
- Raw files/NMR/Fig1C/moRNAtemp/14/spnam1
- Raw files/NMR/Fig1C/moRNAtemp/14/uxnmr.info
- Raw files/NMR/Fig1C/moRNAtemp/14/uxnmr.par
- Raw files/NMR/Fig1C/moRNAtemp/15/
- Raw files/NMR/Fig1C/moRNAtemp/15/acqu
- Raw files/NMR/Fig1C/moRNAtemp/15/acqus
- Raw files/NMR/Fig1C/moRNAtemp/15/audita.txt
- Raw files/NMR/Fig1C/moRNAtemp/15/EA
- Raw files/NMR/Fig1C/moRNAtemp/15/fid
- Raw files/NMR/Fig1C/moRNAtemp/15/format.temp
- Raw files/NMR/Fig1C/moRNAtemp/15/gpnam1
- Raw files/NMR/Fig1C/moRNAtemp/15/gpnam2
- Raw files/NMR/Fig1C/moRNAtemp/15/gradient_calib
- Raw files/NMR/Fig1C/moRNAtemp/15/pdata/
- Raw files/NMR/Fig1C/moRNAtemp/15/pdata/1/
- Raw files/NMR/Fig1C/moRNAtemp/15/pdata/1/1i
- Raw files/NMR/Fig1C/moRNAtemp/15/pdata/1/1r
- Raw files/NMR/Fig1C/moRNAtemp/15/pdata/1/assocs
- Raw files/NMR/Fig1C/moRNAtemp/15/pdata/1/auditp.txt
- Raw files/NMR/Fig1C/moRNAtemp/15/pdata/1/base_info
- Raw files/NMR/Fig1C/moRNAtemp/15/pdata/1/outd
- Raw files/NMR/Fig1C/moRNAtemp/15/pdata/1/proc
- Raw files/NMR/Fig1C/moRNAtemp/15/pdata/1/procs
- Raw files/NMR/Fig1C/moRNAtemp/15/pdata/1/thumb.png
- Raw files/NMR/Fig1C/moRNAtemp/15/pdata/1/title
- Raw files/NMR/Fig1C/moRNAtemp/15/pulseprogram
- Raw files/NMR/Fig1C/moRNAtemp/15/scon2
- Raw files/NMR/Fig1C/moRNAtemp/15/shimvalues
- Raw files/NMR/Fig1C/moRNAtemp/15/specpar
- Raw files/NMR/Fig1C/moRNAtemp/15/spnam1
- Raw files/NMR/Fig1C/moRNAtemp/15/uxnmr.info
- Raw files/NMR/Fig1C/moRNAtemp/15/uxnmr.par
- Raw files/NMR/Fig1C/PNAtemp/
- Raw files/NMR/Fig1C/PNAtemp/10/
- Raw files/NMR/Fig1C/PNAtemp/10/acqu
- Raw files/NMR/Fig1C/PNAtemp/10/acqus
- Raw files/NMR/Fig1C/PNAtemp/10/audita.txt
- Raw files/NMR/Fig1C/PNAtemp/10/EA
- Raw files/NMR/Fig1C/PNAtemp/10/fid
- Raw files/NMR/Fig1C/PNAtemp/10/format.temp
- Raw files/NMR/Fig1C/PNAtemp/10/gpnam1
- Raw files/NMR/Fig1C/PNAtemp/10/gpnam2
- Raw files/NMR/Fig1C/PNAtemp/10/gradient_calib
- Raw files/NMR/Fig1C/PNAtemp/10/pdata/
- Raw files/NMR/Fig1C/PNAtemp/10/pdata/1/
- Raw files/NMR/Fig1C/PNAtemp/10/pdata/1/1i
- Raw files/NMR/Fig1C/PNAtemp/10/pdata/1/1r
- Raw files/NMR/Fig1C/PNAtemp/10/pdata/1/assocs
- Raw files/NMR/Fig1C/PNAtemp/10/pdata/1/auditp.txt
- Raw files/NMR/Fig1C/PNAtemp/10/pdata/1/base_info
- Raw files/NMR/Fig1C/PNAtemp/10/pdata/1/integrals.txt
- Raw files/NMR/Fig1C/PNAtemp/10/pdata/1/intrng
- Raw files/NMR/Fig1C/PNAtemp/10/pdata/1/outd
- Raw files/NMR/Fig1C/PNAtemp/10/pdata/1/proc
- Raw files/NMR/Fig1C/PNAtemp/10/pdata/1/procs
- Raw files/NMR/Fig1C/PNAtemp/10/pdata/1/thumb.png
- Raw files/NMR/Fig1C/PNAtemp/10/pdata/1/title
- Raw files/NMR/Fig1C/PNAtemp/10/pulseprogram
- Raw files/NMR/Fig1C/PNAtemp/10/scon2
- Raw files/NMR/Fig1C/PNAtemp/10/shimvalues
- Raw files/NMR/Fig1C/PNAtemp/10/specpar
- Raw files/NMR/Fig1C/PNAtemp/10/spnam1
- Raw files/NMR/Fig1C/PNAtemp/10/uxnmr.info
- Raw files/NMR/Fig1C/PNAtemp/10/uxnmr.par
- Raw files/NMR/Fig1C/PNAtemp/12/
- Raw files/NMR/Fig1C/PNAtemp/12/acqu
- Raw files/NMR/Fig1C/PNAtemp/12/acqus
- Raw files/NMR/Fig1C/PNAtemp/12/audita.txt
- Raw files/NMR/Fig1C/PNAtemp/12/EA
- Raw files/NMR/Fig1C/PNAtemp/12/fid
- Raw files/NMR/Fig1C/PNAtemp/12/format.temp
- Raw files/NMR/Fig1C/PNAtemp/12/gpnam1
- Raw files/NMR/Fig1C/PNAtemp/12/gpnam2
- Raw files/NMR/Fig1C/PNAtemp/12/gradient_calib
- Raw files/NMR/Fig1C/PNAtemp/12/pdata/
- Raw files/NMR/Fig1C/PNAtemp/12/pdata/1/
- Raw files/NMR/Fig1C/PNAtemp/12/pdata/1/1i
- Raw files/NMR/Fig1C/PNAtemp/12/pdata/1/1r
- Raw files/NMR/Fig1C/PNAtemp/12/pdata/1/auditp.txt
- Raw files/NMR/Fig1C/PNAtemp/12/pdata/1/base_info
- Raw files/NMR/Fig1C/PNAtemp/12/pdata/1/outd
- Raw files/NMR/Fig1C/PNAtemp/12/pdata/1/proc
- Raw files/NMR/Fig1C/PNAtemp/12/pdata/1/procs
- Raw files/NMR/Fig1C/PNAtemp/12/pdata/1/thumb.png
- Raw files/NMR/Fig1C/PNAtemp/12/pdata/1/title
- Raw files/NMR/Fig1C/PNAtemp/12/pulseprogram
- Raw files/NMR/Fig1C/PNAtemp/12/scon2
- Raw files/NMR/Fig1C/PNAtemp/12/shimvalues
- Raw files/NMR/Fig1C/PNAtemp/12/specpar
- Raw files/NMR/Fig1C/PNAtemp/12/spnam1
- Raw files/NMR/Fig1C/PNAtemp/12/uxnmr.info
- Raw files/NMR/Fig1C/PNAtemp/12/uxnmr.par
- Raw files/NMR/Fig1C/PNAtemp/14/
- Raw files/NMR/Fig1C/PNAtemp/14/acqu
- Raw files/NMR/Fig1C/PNAtemp/14/acqus
- Raw files/NMR/Fig1C/PNAtemp/14/audita.txt
- Raw files/NMR/Fig1C/PNAtemp/14/EA
- Raw files/NMR/Fig1C/PNAtemp/14/fid
- Raw files/NMR/Fig1C/PNAtemp/14/format.temp
- Raw files/NMR/Fig1C/PNAtemp/14/gpnam1
- Raw files/NMR/Fig1C/PNAtemp/14/gpnam2
- Raw files/NMR/Fig1C/PNAtemp/14/gradient_calib
- Raw files/NMR/Fig1C/PNAtemp/14/pdata/
- Raw files/NMR/Fig1C/PNAtemp/14/pdata/1/
- Raw files/NMR/Fig1C/PNAtemp/14/pdata/1/1i
- Raw files/NMR/Fig1C/PNAtemp/14/pdata/1/1r
- Raw files/NMR/Fig1C/PNAtemp/14/pdata/1/auditc.txt
- Raw files/NMR/Fig1C/PNAtemp/14/pdata/1/auditp.txt
- Raw files/NMR/Fig1C/PNAtemp/14/pdata/1/base_info
- Raw files/NMR/Fig1C/PNAtemp/14/pdata/1/outd
- Raw files/NMR/Fig1C/PNAtemp/14/pdata/1/proc
- Raw files/NMR/Fig1C/PNAtemp/14/pdata/1/procs
- Raw files/NMR/Fig1C/PNAtemp/14/pdata/1/thumb.png
- Raw files/NMR/Fig1C/PNAtemp/14/pdata/1/title
- Raw files/NMR/Fig1C/PNAtemp/14/pulseprogram
- Raw files/NMR/Fig1C/PNAtemp/14/scon2
- Raw files/NMR/Fig1C/PNAtemp/14/shimvalues
- Raw files/NMR/Fig1C/PNAtemp/14/specpar
- Raw files/NMR/Fig1C/PNAtemp/14/spnam1
- Raw files/NMR/Fig1C/PNAtemp/14/uxnmr.info
- Raw files/NMR/Fig1C/PNAtemp/14/uxnmr.par
- Raw files/NMR/Fig1C/PNAtemp/15/
- Raw files/NMR/Fig1C/PNAtemp/15/acqu
- Raw files/NMR/Fig1C/PNAtemp/15/acqus
- Raw files/NMR/Fig1C/PNAtemp/15/audita.txt
- Raw files/NMR/Fig1C/PNAtemp/15/EA
- Raw files/NMR/Fig1C/PNAtemp/15/fid
- Raw files/NMR/Fig1C/PNAtemp/15/format.temp
- Raw files/NMR/Fig1C/PNAtemp/15/gpnam1
- Raw files/NMR/Fig1C/PNAtemp/15/gpnam2
- Raw files/NMR/Fig1C/PNAtemp/15/gradient_calib
- Raw files/NMR/Fig1C/PNAtemp/15/pdata/
- Raw files/NMR/Fig1C/PNAtemp/15/pdata/1/
- Raw files/NMR/Fig1C/PNAtemp/15/pdata/1/1i
- Raw files/NMR/Fig1C/PNAtemp/15/pdata/1/1r
- Raw files/NMR/Fig1C/PNAtemp/15/pdata/1/auditp.txt
- Raw files/NMR/Fig1C/PNAtemp/15/pdata/1/outd
- Raw files/NMR/Fig1C/PNAtemp/15/pdata/1/proc
- Raw files/NMR/Fig1C/PNAtemp/15/pdata/1/procs
- Raw files/NMR/Fig1C/PNAtemp/15/pdata/1/thumb.png
- Raw files/NMR/Fig1C/PNAtemp/15/pdata/1/title
- Raw files/NMR/Fig1C/PNAtemp/15/pulseprogram
- Raw files/NMR/Fig1C/PNAtemp/15/scon2
- Raw files/NMR/Fig1C/PNAtemp/15/shimvalues
- Raw files/NMR/Fig1C/PNAtemp/15/specpar
- Raw files/NMR/Fig1C/PNAtemp/15/spnam1
- Raw files/NMR/Fig1C/PNAtemp/15/uxnmr.info
- Raw files/NMR/Fig1C/PNAtemp/15/uxnmr.par
- Raw files/NMR/Fig3FG/
- Raw files/NMR/Fig3FG/ez230324_FtsY_titration/
- Raw files/NMR/Fig3FG/ez230324_FtsY_titration/1/
- Raw files/NMR/Fig3FG/ez230324_FtsY_titration/1/acqu
- Raw files/NMR/Fig3FG/ez230324_FtsY_titration/1/acqus
- Raw files/NMR/Fig3FG/ez230324_FtsY_titration/1/audita.txt
- Raw files/NMR/Fig3FG/ez230324_FtsY_titration/1/EA
- Raw files/NMR/Fig3FG/ez230324_FtsY_titration/1/fid
- Raw files/NMR/Fig3FG/ez230324_FtsY_titration/1/format.temp
- Raw files/NMR/Fig3FG/ez230324_FtsY_titration/1/gpnam1
- Raw files/NMR/Fig3FG/ez230324_FtsY_titration/1/gpnam2
- Raw files/NMR/Fig3FG/ez230324_FtsY_titration/1/pdata/
- Raw files/NMR/Fig3FG/ez230324_FtsY_titration/1/pdata/1/
- Raw files/NMR/Fig3FG/ez230324_FtsY_titration/1/pdata/1/1i
- Raw files/NMR/Fig3FG/ez230324_FtsY_titration/1/pdata/1/1r
- Raw files/NMR/Fig3FG/ez230324_FtsY_titration/1/pdata/1/auditp.txt
- Raw files/NMR/Fig3FG/ez230324_FtsY_titration/1/pdata/1/outd
- Raw files/NMR/Fig3FG/ez230324_FtsY_titration/1/pdata/1/proc
- Raw files/NMR/Fig3FG/ez230324_FtsY_titration/1/pdata/1/procs
- Raw files/NMR/Fig3FG/ez230324_FtsY_titration/1/pdata/1/thumb.png
- Raw files/NMR/Fig3FG/ez230324_FtsY_titration/1/pdata/1/title
- Raw files/NMR/Fig3FG/ez230324_FtsY_titration/1/precom.output
- Raw files/NMR/Fig3FG/ez230324_FtsY_titration/1/preemp_default_Z44896_0030
- Raw files/NMR/Fig3FG/ez230324_FtsY_titration/1/prosol_History
- Raw files/NMR/Fig3FG/ez230324_FtsY_titration/1/pulseprogram
- Raw files/NMR/Fig3FG/ez230324_FtsY_titration/1/scon2
- Raw files/NMR/Fig3FG/ez230324_FtsY_titration/1/shimvalues
- Raw files/NMR/Fig3FG/ez230324_FtsY_titration/1/specpar
- Raw files/NMR/Fig3FG/ez230324_FtsY_titration/1/spnam1
- Raw files/NMR/Fig3FG/ez230324_FtsY_titration/1/stanprogram9644
- Raw files/NMR/Fig3FG/ez230324_FtsY_titration/1/uxnmr.info
- Raw files/NMR/Fig3FG/ez230324_FtsY_titration/1/uxnmr.par
- Raw files/NMR/Fig3FG/ez230324_FtsY_titration/10/
- Raw files/NMR/Fig3FG/ez230324_FtsY_titration/10/acqu
- Raw files/NMR/Fig3FG/ez230324_FtsY_titration/10/acqu2
- Raw files/NMR/Fig3FG/ez230324_FtsY_titration/10/acqu2s
- Raw files/NMR/Fig3FG/ez230324_FtsY_titration/10/acqus
- Raw files/NMR/Fig3FG/ez230324_FtsY_titration/10/audita.txt
- Raw files/NMR/Fig3FG/ez230324_FtsY_titration/10/EA
- Raw files/NMR/Fig3FG/ez230324_FtsY_titration/10/format.temp
- Raw files/NMR/Fig3FG/ez230324_FtsY_titration/10/fq1list
- Raw files/NMR/Fig3FG/ez230324_FtsY_titration/10/gpnam1
- Raw files/NMR/Fig3FG/ez230324_FtsY_titration/10/gpnam2
- Raw files/NMR/Fig3FG/ez230324_FtsY_titration/10/gpnam3
- Raw files/NMR/Fig3FG/ez230324_FtsY_titration/10/gpnam4
- Raw files/NMR/Fig3FG/ez230324_FtsY_titration/10/gpnam5
- Raw files/NMR/Fig3FG/ez230324_FtsY_titration/10/gpnam6
- Raw files/NMR/Fig3FG/ez230324_FtsY_titration/10/gpnam7
- Raw files/NMR/Fig3FG/ez230324_FtsY_titration/10/pdata/
- Raw files/NMR/Fig3FG/ez230324_FtsY_titration/10/pdata/1/
[truncated: 1,199 more entries]
