# Supplementary material for: Peptide nucleic acids can form hairpins and bind RNA-binding proteins
Source: PLoS One. 2024 Sep 16;19(9):e0310565. doi: 10.1371/journal.pone.0310565 (PMC11404819; doi:10.1371/journal.pone.0310565)
Supplement: S2 File — (ZIP) [file pone.0310565.s003.zip › Raw files/MST and SPR data/MST raw data and fitting curves.xlsx]

## Sheet: 1. vs PNAtetL
w/o PNA
						normalised using the lowest Fnorm
	replicates	1	2	3		replicates	1	2	3
	FtsY Conc. (nM)	Fnorm [‰]	Fnorm [‰]	Fnorm [‰]		FtsY Conc. (nM)	Fnorm [‰]	Fnorm [‰]	Fnorm [‰]	avg	std dev
	800000	939.666	939.038	938.362		800000	31.6421	31.0149	30.3384	30.9985	0.652035
	400000	936.224	936.297	935.566		400000	28.2003	28.2733	27.5422	28.0053	0.402713		Kd (uM)
	200000	930.023	929.744	927.513		200000	21.9993	21.7202	19.4891	21.0695	1.37583		123 ±2
	100000	923.942	924.121	921.272		100000	15.918	16.0973	13.248	15.0877	1.59581
	50000	918.995	919.748	916.35		50000	10.9711	11.7241	8.32655	10.3406	1.78439
	25000	914.665	915.404	912.011		25000	6.64149	7.38058	3.98748	6.00318	1.78434
	12500	912.233	912.414	911.103		12500	4.20925	4.3901	3.07931	3.89289	0.710359
	6250	910.828	910.542	910.062		6250	2.80489	2.51819	2.03833	2.4538	0.387316
	3125	908.756	908.024	910.72	908.024	3125	0.732252	0	2.6966	1.14295	1.39442
5uM PNAtetL
						normalised using the lowest Fnorm
	replicates	1	2	3		replicates	1	2	3
	FtsY Conc. (nM)	Fnorm [‰]	Fnorm [‰]	Fnorm [‰]		FtsY Conc. (nM)	Fnorm [‰]	Fnorm [‰]	Fnorm [‰]	avg	std dev
	800000	942.148	939.903	939.603		800000	17.3416	15.0965	14.7972	15.7451	1.39071
	400000	938.659	937.975	937.189		400000	13.8533	13.1684	12.3832	13.135	0.73564		Kd (uM)
	200000	934.055	934.358	933.316		200000	9.24881	9.55193	8.50962	9.10345	0.536145		319 ±2
	100000	928.265	929.938	930.292		100000	3.45871	5.13187	5.48602	4.6922	1.08281
	50000	927.599	926.583	927.436		50000	2.79299	1.77671	2.63	2.3999	0.545816
	25000	927.814	927.344	927.218		25000	3.00741	2.53748	2.41219	2.65236	0.313797
	12500	926.645	924.192	925.175		12500	1.83926	-0.613714	0.369355	0.531633	1.23451
	6250	922.502	923.39	925.929		6250	-2.30417	-1.41601	1.12325	-0.865642	1.77876
	3125	924.806	928.811	926.864	924.806	3125	0	4.00484	2.05819	2.02101	2.00268

## Sheet: no PNA_fitting_1
Dose	FNorm
770966	939.193	31.1697
742985	939.036	29.5592
716020	938.875	29.3977
690034	938.709	29.2319
664990	938.539	29.0618
640856	938.364	28.8873
617597	938.185	28.7083
595183	938.002	28.5249
573582	937.814	28.337
552765	937.621	28.1445
532704	937.424	27.9474
513370	937.223	27.7457
494739	937.016	27.5394
476783	936.805	27.3284
459479	936.59	27.1128
442804	936.369	26.8925
426733	936.144	26.6675
411246	935.915	26.4379
396320	935.68	26.2036
381937	935.442	25.9648
368075	935.198	25.7213
354717	934.95	25.4733
341843	934.698	25.2208
329436	934.441	24.9639
317480	934.179	24.7026
305958	933.914	24.4369
294854	933.644	24.1671
284153	933.37	23.8931
273840	933.092	23.615
263902	932.81	23.333
254324	932.524	23.0471
245094	932.234	22.7575
236199	931.941	22.4643
227626	931.645	22.1677
219365	931.345	21.8678
211404	931.042	21.5647
203731	930.735	21.2586
196337	930.427	20.9497
189212	930.115	20.6382
182344	929.801	20.3242
175727	929.485	20.0079
169349	929.166	19.6895
163203	928.846	19.3692
157280	928.524	19.0472
151572	928.201	18.7238
146071	927.876	18.399
140769	927.55	18.0733
135660	927.224	17.7467
130737	926.896	17.4195
125992	926.569	17.0919
121419	926.241	16.7641
117013	925.913	16.4364
112766	925.586	16.109
108673	925.259	15.7821
104729	924.933	15.4559
100928	924.607	15.1306
97265.5	924.283	14.8065
93735.4	923.961	14.4838
90333.5	923.64	14.1627
87055.1	923.32	13.8434
83895.6	923.003	13.5261
80850.8	922.688	13.211
77916.5	922.375	12.8982
75088.6	922.065	12.588
72363.5	921.757	12.2806
69737.2	921.453	11.9761
67206.2	921.151	11.6746
64767.1	920.853	11.3764
62416.5	920.558	11.0816
60151.3	920.267	10.7903
57968.2	919.979	10.5026
55864.4	919.696	10.2188
53836.9	919.416	9.93882
51883	919.14	9.66287
50000	918.868	9.39101
48185.4	918.6	9.12336
46436.6	918.337	8.85998
44751.3	918.078	8.60095
43127.1	917.823	8.34634
41561.9	917.573	8.0962
40053.5	917.327	7.85059
38599.8	917.086	7.60954
37198.9	916.85	7.3731
35848.9	916.618	7.14128
34547.8	916.391	6.9141
33294	916.168	6.69159
32085.6	915.951	6.47373
30921.2	915.737	6.26054
29798.9	915.529	6.05201
28717.5	915.325	5.84812
27675.2	915.126	5.64885
26670.8	914.931	5.45418
25702.8	914.741	5.26408
24770	914.555	5.07852
23871	914.374	4.89746
23004.7	914.198	4.72085
22169.8	914.025	4.54866
21365.2	913.858	4.38082
20589.8	913.694	4.2173
19842.5	913.535	4.05802
19122.4	913.38	3.90293
18428.4	913.229	3.75198
17759.5	913.082	3.60509
17115	912.939	3.46221
16493.8	912.8	3.32325
15895.2	912.665	3.18816
15318.4	912.534	3.05687
14762.4	912.406	2.92929
14226.6	912.282	2.80537
13710.3	912.162	2.68502
13212.7	912.045	2.56818
12733.2	911.932	2.45476
12271.1	911.822	2.3447
11825.7	911.715	2.23791
11396.5	911.611	2.13433
10982.9	911.511	2.03388
10584.3	911.413	1.93648
10200.2	911.319	1.84207
9829.99	911.227	1.75056
9473.23	911.139	1.6619
9129.42	911.053	1.57599
8798.08	910.97	1.49278
8478.78	910.889	1.41219
8171.06	910.811	1.33415
7874.51	910.735	1.25859
7588.72	910.662	1.18546
7313.3	910.592	1.11467
7047.88	910.523	1.04617
6792.09	910.457	0.979885
6545.59	910.393	0.91576
6308.03	910.331	0.853731
6079.09	910.271	0.793736
5858.47	910.213	0.735716
5645.85	910.156	0.679613
5440.94	910.102	0.62537
5243.47	910.05	0.572931
5053.17	909.999	0.522242
4869.78	909.95	0.47325
4693.04	909.903	0.425902
4522.72	909.857	0.380148
4358.57	909.813	0.335938
4200.39	909.77	0.293225
4047.94	909.729	0.251961
3901.03	909.689	0.2121
3759.45	909.65	0.173599
3623.01	909.613	0.136413
3491.52	909.577	0.100501
3364.8	909.543	0.0658208
3242.69	909.509	0.0323335
3125	909.477	0
	908.024

## Sheet: 5uM PNAtetL_fitting
Dose	FNorm
770966	940.769	15.9631
742985	940.593	15.7868
716020	940.414	15.608
690034	940.233	15.4267
664990	940.049	15.2431
640856	939.863	15.0571
617597	939.675	14.8689
595183	939.485	14.6785
573582	939.292	14.4862
552765	939.098	14.2919
532704	938.902	14.0958
513370	938.704	13.898
494739	938.505	13.6985
476783	938.304	13.4976
459479	938.101	13.2953
442804	937.898	13.0918
426733	937.693	12.8872
411246	937.488	12.6816
396320	937.281	12.4752
381937	937.074	12.268
368075	936.866	12.0603
354717	936.658	11.8522
341843	936.45	11.6438
329436	936.241	11.4353
317480	936.033	11.2267
305958	935.824	11.0183
294854	935.616	10.8102
284153	935.409	10.6025
273840	935.202	10.3954
263902	934.995	10.189
254324	934.79	9.98337
245094	934.585	9.77877
236199	934.381	9.57528
227626	934.179	9.37303
219365	933.978	9.17214
211404	933.779	8.97273
203731	933.581	8.77492
196337	933.385	8.57884
189212	933.191	8.38458
182344	932.998	8.19225
175727	932.808	8.00196
169349	932.62	7.8138
163203	932.434	7.62786
157280	932.25	7.44422
151572	932.069	7.26297
146071	931.89	7.08418
140769	931.714	6.90793
135660	931.54	6.73427
130737	931.369	6.56326
125992	931.201	6.39496
121419	931.036	6.22943
117013	930.873	6.06669
112766	930.713	5.90678
108673	930.556	5.74975
104729	930.402	5.59562
100928	930.251	5.44441
97265.5	930.102	5.29614
93735.4	929.957	5.15083
90333.5	929.815	5.00847
87055.1	929.675	4.86908
83895.6	929.539	4.73266
80850.8	929.405	4.5992
77916.5	929.275	4.4687
75088.6	929.147	4.34115
72363.5	929.023	4.21652
69737.2	928.901	4.09481
67206.2	928.782	3.97599
64767.1	928.666	3.86005
62416.5	928.553	3.74694
60151.3	928.443	3.63665
57968.2	928.335	3.52914
55864.4	928.231	3.42438
53836.9	928.128	3.32233
51883	928.029	3.22296
50000	927.932	3.12623
48185.4	927.838	3.0321
46436.6	927.747	2.94053
44751.3	927.658	2.85147
43127.1	927.571	2.76488
41561.9	927.487	2.68071
40053.5	927.405	2.59892
38599.8	927.326	2.51947
37198.9	927.248	2.44231
35848.9	927.174	2.36739
34547.8	927.101	2.29466
33294	927.03	2.22408
32085.6	926.962	2.15559
30921.2	926.895	2.08916
29798.9	926.831	2.02473
28717.5	926.768	1.96225
27675.2	926.708	1.90169
26670.8	926.649	1.84299
25702.8	926.592	1.7861
24770	926.537	1.73099
23871	926.484	1.6776
23004.7	926.432	1.62589
22169.8	926.382	1.57582
21365.2	926.333	1.52734
20589.8	926.287	1.4804
19842.5	926.241	1.43498
19122.4	926.197	1.39101
18428.4	926.155	1.34848
17759.5	926.113	1.30732
17115	926.074	1.26751
16493.8	926.035	1.229
15895.2	925.998	1.19176
15318.4	925.962	1.15575
14762.4	925.927	1.12093
14226.6	925.893	1.08727
13710.3	925.861	1.05473
13212.7	925.829	1.02327
12733.2	925.799	0.992878
12271.1	925.77	0.963504
11825.7	925.741	0.935121
11396.5	925.714	0.907697
10982.9	925.687	0.881204
10584.3	925.662	0.855611
10200.2	925.637	0.83089
9829.99	925.613	0.807014
9473.23	925.59	0.783954
9129.42	925.568	0.761686
8798.08	925.546	0.740183
8478.78	925.526	0.71942
8171.06	925.506	0.699374
7874.51	925.486	0.680021
7588.72	925.467	0.661338
7313.3	925.449	0.643303
7047.88	925.432	0.625895
6792.09	925.415	0.609092
6545.59	925.399	0.592875
6308.03	925.383	0.577224
6079.09	925.368	0.56212
5858.47	925.354	0.547545
5645.85	925.34	0.533481
5440.94	925.326	0.51991
5243.47	925.313	0.506816
5053.17	925.3	0.494183
4869.78	925.288	0.481994
4693.04	925.276	0.470236
4522.72	925.265	0.458892
4358.57	925.254	0.447949
4200.39	925.244	0.437393
4047.94	925.233	0.42721
3901.03	925.224	0.417388
3759.45	925.214	0.407915
3623.01	925.205	0.398778
3491.52	925.196	0.389965
3364.8	925.188	0.381466
3242.69	925.179	0.373269
3125	925.171	0.365363
	924.806

## Sheet: 2. vs PNAtet
no PNA
						normalised using the lowest Fnorm
	replicates	1	2	3		replicates	1	2	3
	FtsY Conc. (nM)	Fnorm [‰]	Fnorm [‰]	Fnorm [‰]		FtsY Conc. (nM)	Fnorm [‰]	Fnorm [‰]	Fnorm [‰]	avg	std dev
	800000	935.41	936.238	936.219		800000	27.274	28.1021	28.0825	27.8195	0.472539		Kd (uM)
	400000	934.558	933.947	932.978		400000	26.4214	25.811	24.8415	25.6913	0.796708		83 ±4
	200000	929.248	931.345	930.073		200000	21.1113	23.2083	21.937	22.0855	1.0564
	100000	925.333	923.958	926.126		100000	17.1963	15.8212	17.9897	17.0024	1.09717
	50000	917.879	918.899	919.079		50000	9.74312	10.7623	10.9428	10.4828	0.646869
	25000	918.233	915.034	914.237		25000	10.0962	6.89801	6.10078	7.69833	2.11453
	12500	911.734	913.319	911.906		12500	3.59721	5.18253	3.76955	4.1831	0.869811
	6250	909.852	910.149	911.859		6250	1.71545	2.01244	3.72218	2.48336	1.08308
	3125	908.779	908.136	908.548	908.136	3125	0.642976	0	0.41187	0.351615	0.325696
5 uM PNAtet
						normalised using the lowest Fnorm
	replicates	1	2	3		replicates	1	2	3
	FtsY Conc. (nM)	Fnorm [‰]	Fnorm [‰]	Fnorm [‰]		FtsY Conc. (nM)	Fnorm [‰]	Fnorm [‰]	Fnorm [‰]	avg	std dev
	800000	931.997	931.244	930.66		800000	29.2541	28.502	27.9174	28.5578	0.670137		Kd (uM)
	400000	921.758	923.98	927.864		400000	19.0157	21.2372	25.1212	21.7913	3.09024		174 ±3
	200000	917.497	918.232	919.81		200000	14.7545	15.4901	17.0681	15.7709	1.18206
	100000	915.927	914.22	913.569		100000	13.1845	11.4779	10.8269	11.8298	1.21756
	50000	909.515	909.104	908.648		50000	6.77229	6.36203	5.90554	6.34662	0.433584
	25000	905.508	906.421	904.309		25000	2.7659	3.67882	1.56647	2.6704	1.05941
	12500	905.305	905.107	903.401		12500	2.56293	2.3647	0.658297	1.86198	1.04712
	6250	902.309	902.586	902.36		6250	-0.433213	-0.156018	-0.382685	-0.323972	0.14763
	3125	903.822	902.742	903.018	902.742	3125	1.07998	0	0.275588	0.137794	0.561155

## Sheet: no PNA_fitting_2
Dose	FNorm
770966	936.041	27.9047
742985	935.939	27.8024
716020	935.833	27.697
690034	935.725	27.5885
664990	935.613	27.4768
640856	935.498	27.3618
617597	935.38	27.2435
595183	935.258	27.1218
573582	935.133	26.9967
552765	935.004	26.8681
532704	934.872	26.7359
513370	934.736	26.6001
494739	934.597	26.4606
476783	934.454	26.3174
459479	934.307	26.1705
442804	934.156	26.0197
426733	934.001	25.865
411246	933.843	25.7065
396320	933.68	25.544
381937	933.514	25.3775
368075	933.343	25.2071
354717	933.169	25.0326
341843	932.99	24.854
329436	932.808	24.6714
317480	932.621	24.4848
305958	932.43	24.294
294854	932.235	24.0991
284153	932.037	23.9002
273840	931.834	23.6972
263902	931.626	23.4901
254324	931.415	23.2791
245094	931.2	23.064
236199	930.981	22.845
227626	930.758	22.622
219365	930.531	22.3952
211404	930.301	22.1645
203731	930.066	21.9301
196337	929.828	21.6921
189212	929.587	21.4504
182344	929.342	21.2053
175727	929.093	20.9567
169349	928.841	20.7048
163203	928.586	20.4497
157280	928.328	20.1916
151572	928.067	19.9304
146071	927.803	19.6664
140769	927.536	19.3998
135660	927.267	19.1305
130737	926.995	18.8589
125992	926.721	18.5851
121419	926.445	18.3091
117013	926.168	18.0312
112766	925.888	17.7516
108673	925.607	17.4704
104729	925.324	17.1878
100928	925.04	16.904
97265.5	924.756	16.6192
93735.4	924.47	16.3335
90333.5	924.184	16.0473
87055.1	923.897	15.7605
83895.6	923.61	15.4736
80850.8	923.323	15.1866
77916.5	923.036	14.8997
75088.6	922.749	14.6131
72363.5	922.463	14.3271
69737.2	922.178	14.0419
67206.2	921.894	13.7575
64767.1	921.611	13.4743
62416.5	921.329	13.1923
60151.3	921.048	12.9119
57968.2	920.769	12.6331
55864.4	920.492	12.3561
53836.9	920.217	12.0811
51883	919.945	11.8083
50000	919.674	11.5378
48185.4	919.406	11.2697
46436.6	919.141	11.0043
44751.3	918.878	10.7417
43127.1	918.618	10.482
41561.9	918.362	10.2253
40053.5	918.108	9.97168
38599.8	917.858	9.72136
37198.9	917.611	9.47441
35848.9	917.367	9.23091
34547.8	917.127	8.99096
33294	916.891	8.75465
32085.6	916.658	8.52204
30921.2	916.43	8.29322
29798.9	916.205	8.06823
28717.5	915.983	7.84714
27675.2	915.766	7.62998
26670.8	915.553	7.41681
25702.8	915.344	7.20765
24770	915.139	7.00253
23871	914.938	6.80147
23004.7	914.741	6.60449
22169.8	914.548	6.41158
21365.2	914.359	6.22276
20589.8	914.174	6.03803
19842.5	913.994	5.85736
19122.4	913.817	5.68075
18428.4	913.645	5.50819
17759.5	913.476	5.33963
17115	913.311	5.17507
16493.8	913.151	5.01447
15895.2	912.994	4.85779
15318.4	912.841	4.70499
14762.4	912.692	4.55603
14226.6	912.547	4.41087
13710.3	912.406	4.26946
13212.7	912.268	4.13175
12733.2	912.134	3.99768
12271.1	912.004	3.86721
11825.7	911.877	3.74026
11396.5	911.753	3.6168
10982.9	911.633	3.49674
10584.3	911.516	3.38005
10200.2	911.403	3.26664
9829.99	911.293	3.15647
9473.23	911.186	3.04946
9129.42	911.082	2.94555
8798.08	910.981	2.84467
8478.78	910.883	2.74677
8171.06	910.788	2.65177
7874.51	910.696	2.55961
7588.72	910.607	2.47023
7313.3	910.52	2.38356
7047.88	910.436	2.29953
6792.09	910.354	2.21808
6545.59	910.275	2.13915
6308.03	910.199	2.06267
6079.09	910.125	1.98858
5858.47	910.053	1.91682
5645.85	909.984	1.84733
5440.94	909.916	1.78004
5243.47	909.851	1.7149
5053.17	909.788	1.65185
4869.78	909.727	1.59083
4693.04	909.668	1.53178
4522.72	909.611	1.47465
4358.57	909.556	1.41938
4200.39	909.502	1.36592
4047.94	909.451	1.31422
3901.03	909.401	1.26423
3759.45	909.352	1.21589
3623.01	909.305	1.16915
3491.52	909.26	1.12397
3364.8	909.217	1.0803
3242.69	909.174	1.03809
3125	909.134	0.997307
	908.136

## Sheet: 5uM PNAtet_fitting
Dose	FNorm
770966	930.417	27.6747
742985	930.173	27.4306
716020	929.924	27.1817
690034	929.671	26.9282
664990	929.412	26.67
640856	929.15	26.4072
617597	928.882	26.1398
595183	928.61	25.8679
573582	928.334	25.5916
552765	928.053	25.311
532704	927.769	25.0262
513370	927.48	24.7373
494739	927.187	24.4443
476783	926.89	24.1474
459479	926.589	23.8468
442804	926.285	23.5425
426733	925.977	23.2348
411246	925.666	22.9237
396320	925.352	22.6095
381937	925.035	22.2922
368075	924.714	21.9721
354717	924.392	21.6494
341843	924.067	21.3243
329436	923.739	20.9968
317480	923.41	20.6674
305958	923.078	20.3361
294854	922.745	20.0031
284153	922.411	19.6688
273840	922.076	19.3332
263902	921.739	18.9967
254324	921.402	18.6595
245094	921.064	18.3217
236199	920.726	17.9837
227626	920.388	17.6456
219365	920.05	17.3076
211404	919.712	16.9701
203731	919.376	16.6332
196337	919.04	16.2972
189212	918.705	15.9623
182344	918.371	15.6287
175727	918.039	15.2967
169349	917.709	14.9663
163203	917.38	14.638
157280	917.054	14.3118
151572	916.73	13.9879
146071	916.409	13.6667
140769	916.09	13.3481
135660	915.775	13.0325
130737	915.462	12.72
125992	915.153	12.4107
121419	914.847	12.1049
117013	914.545	11.8026
112766	914.246	11.504
108673	913.952	11.2093
104729	913.661	10.9185
100928	913.374	10.6318
97265.5	913.092	10.3493
93735.4	912.813	10.0711
90333.5	912.54	9.79724
87055.1	912.27	9.52784
83895.6	912.005	9.26297
80850.8	911.745	9.00268
77916.5	911.489	8.74703
75088.6	911.238	8.49607
72363.5	910.992	8.24984
69737.2	910.751	8.00838
67206.2	910.514	7.77169
64767.1	910.282	7.5398
62416.5	910.055	7.31272
60151.3	909.833	7.09046
57968.2	909.615	6.87299
55864.4	909.403	6.66033
53836.9	909.195	6.45244
51883	908.992	6.24932
50000	908.793	6.05092
48185.4	908.6	5.85722
46436.6	908.411	5.66818
44751.3	908.226	5.48376
43127.1	908.046	5.30391
41561.9	907.871	5.12858
40053.5	907.7	4.95773
38599.8	907.534	4.79129
37198.9	907.372	4.6292
35848.9	907.214	4.47141
34547.8	907.06	4.31784
33294	906.911	4.16843
32085.6	906.765	4.02312
30921.2	906.624	3.88182
29798.9	906.487	3.74448
28717.5	906.353	3.61101
27675.2	906.224	3.48134
26670.8	906.098	3.3554
25702.8	905.975	3.23311
24770	905.857	3.11439
23871	905.742	2.99917
23004.7	905.63	2.88736
22169.8	905.521	2.77891
21365.2	905.416	2.67371
20589.8	905.314	2.57171
19842.5	905.215	2.47282
19122.4	905.119	2.37697
18428.4	905.026	2.28407
17759.5	904.936	2.19407
17115	904.849	2.10688
16493.8	904.765	2.02243
15895.2	904.683	1.94065
15318.4	904.604	1.86146
14762.4	904.527	1.7848
14226.6	904.453	1.7106
13710.3	904.381	1.63879
13212.7	904.312	1.56931
12733.2	904.244	1.50207
12271.1	904.179	1.43704
11825.7	904.116	1.37413
11396.5	904.056	1.31328
10982.9	903.997	1.25445
10584.3	903.94	1.19756
10200.2	903.885	1.14256
9829.99	903.832	1.0894
9473.23	903.78	1.03801
9129.42	903.731	0.988339
8798.08	903.683	0.940342
8478.78	903.636	0.893962
8171.06	903.592	0.849151
7874.51	903.548	0.805857
7588.72	903.506	0.764035
7313.3	903.466	0.723637
7047.88	903.427	0.684618
6792.09	903.389	0.646933
6545.59	903.353	0.610541
6308.03	903.318	0.575399
6079.09	903.284	0.541466
5858.47	903.251	0.508704
5645.85	903.219	0.477074
5440.94	903.189	0.446538
5243.47	903.159	0.417062
5053.17	903.131	0.388609
4869.78	903.104	0.361146
4693.04	903.077	0.33464
4522.72	903.051	0.309059
4358.57	903.027	0.284371
4200.39	903.003	0.260548
4047.94	902.98	0.237559
3901.03	902.958	0.215377
3759.45	902.936	0.193973
3623.01	902.916	0.173323
3491.52	902.896	0.153399
3364.8	902.877	0.134178
3242.69	902.858	0.115635
3125	902.84	0.0977469
	902.742

## Sheet: 3. vs PNAtetS&tetN
no PNA
						normalised using the lowest Fnorm
	replicates	1	2	3		replicates	1	2	3
	FtsY Conc. (nM)	Fnorm [‰]	Fnorm [‰]	Fnorm [‰]		FtsY Conc. (nM)	Fnorm [‰]	Fnorm [‰]	Fnorm [‰]	avg	std dev
	800000	925.413	926.585	926.508		800000	29.2384	30.4099	30.3336	29.994	0.655437		Kd (uM)
	400000	915.277	918.087	917.014		400000	19.1022	21.9124	20.8396	20.6181	1.41815		359 ±11
	200000	911.75	911.174	911.528		200000	15.5749	14.9996	15.3534	15.3093	0.290152
	100000	906.298	906.491	907.55		100000	10.1236	10.3168	11.3753	10.6052	0.673839
	50000	903.841	902.129	902.846		50000	7.66629	5.95408	6.67124	6.76387	0.859852
	25000	900.019	898.789	900.053		25000	3.8438	2.61437	3.87797	3.44538	0.719877
	12500	898.903	898.56	897.982		12500	2.7282	2.38573	1.80693	2.30695	0.465656
	6250	897.739	897.371	896.314		6250	1.56457	1.1964	0.138791	0.966589	0.740151
	3125	896.73	896.782	896.175	896.175	3125	0.55484	0.6075	0	0.387446	0.33657
5 uM PNAtetS
						normalised using the lowest Fnorm
	replicates	1	2	3		replicates	1	2	3
	FtsY Conc. (nM)	Fnorm [‰]	Fnorm [‰]	Fnorm [‰]		FtsY Conc. (nM)	Fnorm [‰]	Fnorm [‰]	Fnorm [‰]	avg	std dev
	800000	929.684	924.874	930.527		800000	27.9179	23.1073	28.7602	26.5951	3.0498		Kd (uM)
	400000	923.118	920.116	923.846		400000	21.3514	18.35	22.0794	20.5936	1.97678		361±5
	200000	917.231	919.011	918.482		200000	15.4643	17.2441	16.7151	16.4745	0.913973
	100000		914.622	913.975		100000		12.8557	12.2083	12.532	0.45774
	50000	910.856	910.299	909.571		50000	9.08932	8.5324	7.80465	8.47546	0.644226
	25000	909.053	906.931	906.959		25000	7.28687	5.16463	5.19293	5.88147	1.21719
	12500	910.103	907.472	905.098		12500	8.33683	5.70605	3.33159	5.79149	2.50372
	6250	903.123	906.321	904.285		6250	1.35686	4.55474	2.5183	2.80997	1.61877
	3125	901.766	906.616	903.521	901.766	3125	0	4.84984	1.75426	3.30205	2.45564
5 uM PNAtetN
						normalised using the lowest Fnorm
	replicates	1	2	3		replicates	1	2	3
	FtsY Conc. (nM)	Fnorm [‰]	Fnorm [‰]	Fnorm [‰]		FtsY Conc. (nM)	Fnorm [‰]	Fnorm [‰]	Fnorm [‰]	avg	std dev
	800000	926.165	927.01	926.13		800000	29.9669	30.8122	29.9323	30.2371	0.498333		Kd (uM)
	400000	919.214	918.085	915.772		400000	23.0165	21.8867	19.5737	21.4923	1.75495		323 ±10
	200000	913.687	912.722	911.843		200000	17.489	16.5241	15.6447	16.5526	0.92248
	100000	907.078	907.125	907.306		100000	10.8799	10.9271	11.1076	10.9715	0.120192
	50000	903.205	902.514	902.169		50000	7.00713	6.31575	5.97106	6.43131	0.527615
	25000	900.494	899.759	902.554		25000	4.29617	3.56084	6.35619	4.73774	1.44905
	12500	898.37	898.729	898.827		12500	2.17183	2.53145	2.62871	2.444	0.240668
	6250	896.3	897.221	899.11		6250	0.102344	1.02327	2.91237	1.346	1.43254
	3125	896.198	897.546	897.001	896.198	3125	0	1.34843	0.803138	1.07578	0.678309

## Sheet: no PNA__fitting_3
Dose	FNorm
770966	924.929	28.7547
742985	924.597	28.4219
716020	924.26	28.0849
690034	923.918	27.7437
664990	923.573	27.3985
640856	923.224	27.0496
617597	922.872	26.697
595183	922.516	26.341
573582	922.157	25.9819
552765	921.794	25.6196
532704	921.429	25.2546
513370	921.062	24.887
494739	920.692	24.517
476783	920.32	24.1451
459479	919.946	23.7711
442804	919.57	23.3954
426733	919.193	23.0185
411246	918.815	22.6403
396320	918.436	22.2613
381937	918.056	21.8816
368075	917.676	21.5016
354717	917.296	21.1215
341843	916.916	20.7414
329436	916.536	20.3618
317480	916.158	19.9829
305958	915.78	19.6048
294854	915.403	19.228
284153	915.027	18.8525
273840	914.653	18.4788
263902	914.282	18.1069
254324	913.912	17.7372
245094	913.545	17.3699
236199	913.18	17.0051
227626	912.818	16.6432
219365	912.459	16.2844
211404	912.103	15.9287
203731	911.751	15.5765
196337	911.403	15.228
189212	911.058	14.8832
182344	910.717	14.5424
175727	910.38	14.2057
169349	910.048	13.8734
163203	909.72	13.5454
157280	909.397	13.222
151572	909.078	12.9033
146071	908.764	12.5894
140769	908.455	12.2803
135660	908.151	11.9763
130737	907.852	11.6773
125992	907.558	11.3835
121419	907.27	11.0949
117013	906.986	10.8115
112766	906.708	10.5334
108673	906.435	10.2607
104729	906.168	9.99336
100928	905.906	9.73141
97265.5	905.65	9.47485
93735.4	905.398	9.22372
90333.5	905.153	8.97797
87055.1	904.912	8.73765
83895.6	904.677	8.50269
80850.8	904.448	8.27308
77916.5	904.224	8.0488
75088.6	904.005	7.82981
72363.5	903.791	7.61608
69737.2	903.582	7.40757
67206.2	903.379	7.20416
64767.1	903.181	7.00587
62416.5	902.987	6.81264
60151.3	902.799	6.62437
57968.2	902.616	6.44103
55864.4	902.437	6.26248
53836.9	902.263	6.08877
51883	902.094	5.91975
50000	901.93	5.75529
48185.4	901.77	5.59539
46436.6	901.615	5.43996
44751.3	901.464	5.28893
43127.1	901.317	5.14213
41561.9	901.174	4.9996
40053.5	901.036	4.86117
38599.8	900.901	4.72677
37198.9	900.771	4.59634
35848.9	900.644	4.46975
34547.8	900.522	4.34696
33294	900.403	4.22784
32085.6	900.287	4.11236
30921.2	900.175	4.00039
29798.9	900.067	3.89182
28717.5	899.961	3.78662
27675.2	899.859	3.6847
26670.8	899.761	3.58595
25702.8	899.665	3.49031
24770	899.572	3.39768
23871	899.483	3.308
23004.7	899.396	3.22112
22169.8	899.312	3.13709
21365.2	899.23	3.05577
20589.8	899.152	2.977
19842.5	899.076	2.90087
19122.4	899.002	2.82719
18428.4	898.931	2.75592
17759.5	898.862	2.68697
17115	898.795	2.6203
16493.8	898.731	2.55582
15895.2	898.668	2.49354
15318.4	898.608	2.43329
14762.4	898.55	2.37505
14226.6	898.493	2.31877
13710.3	898.439	2.26437
13212.7	898.387	2.21182
12733.2	898.336	2.16102
12271.1	898.287	2.11198
11825.7	898.239	2.06459
11396.5	898.194	2.01882
10982.9	898.149	1.97457
10584.3	898.107	1.93188
10200.2	898.065	1.89061
9829.99	898.025	1.85076
9473.23	897.987	1.81233
9129.42	897.95	1.77519
8798.08	897.914	1.73935
8478.78	897.879	1.70472
8171.06	897.846	1.67132
7874.51	897.814	1.63908
7588.72	897.783	1.60792
7313.3	897.753	1.5779
7047.88	897.724	1.54889
6792.09	897.696	1.52092
6545.59	897.669	1.4939
6308.03	897.643	1.46784
6079.09	897.617	1.44271
5858.47	897.593	1.41843
5645.85	897.57	1.39502
5440.94	897.547	1.37243
5243.47	897.525	1.35064
5053.17	897.504	1.32964
4869.78	897.484	1.30933
4693.04	897.465	1.28979
4522.72	897.446	1.27091
4358.57	897.427	1.25272
4200.39	897.41	1.23516
4047.94	897.393	1.21823
3901.03	897.377	1.20189
3759.45	897.361	1.18615
3623.01	897.346	1.17094
3491.52	897.331	1.15629
3364.8	897.317	1.14216
3242.69	897.303	1.12854
3125	897.29	1.11538
	896.175

## Sheet: 5uM PNA_tetS_fitting
Dose	FNorm
770966	927.388	25.6216
742985	927.2	25.4336
716020	927.008	25.2417
690034	926.813	25.0461
664990	926.613	24.8466
640856	926.41	24.6433
617597	926.203	24.4363
595183	925.992	24.2256
573582	925.778	24.0113
552765	925.56	23.7933
532704	925.338	23.5719
513370	925.113	23.3469
494739	924.885	23.1186
476783	924.653	22.8869
459479	924.418	22.652
442804	924.18	22.414
426733	923.939	22.173
411246	923.696	21.9291
396320	923.449	21.6823
381937	923.199	21.4329
368075	922.947	21.181
354717	922.693	20.9266
341843	922.436	20.67
329436	922.178	20.4113
317480	921.917	20.1505
305958	921.654	19.888
294854	921.39	19.6239
284153	921.125	19.3582
273840	920.858	19.0913
263902	920.59	18.8232
254324	920.321	18.5541
245094	920.051	18.2843
236199	919.78	18.0138
227626	919.509	17.743
219365	919.238	17.4719
211404	918.967	17.2008
203731	918.696	16.9298
196337	918.426	16.6592
189212	918.155	16.389
182344	917.886	16.1196
175727	917.617	15.851
169349	917.35	15.5835
163203	917.084	15.3172
157280	916.819	15.0523
151572	916.555	14.7889
146071	916.294	14.5273
140769	916.034	14.2676
135660	915.776	14.0099
130737	915.521	13.7545
125992	915.268	13.5013
121419	915.017	13.2507
117013	914.769	13.0026
112766	914.524	12.7573
108673	914.281	12.5149
104729	914.042	12.2754
100928	913.805	12.039
97265.5	913.572	11.8058
93735.4	913.342	11.5758
90333.5	913.116	11.3492
87055.1	912.892	11.126
83895.6	912.673	10.9064
80850.8	912.457	10.6903
77916.5	912.244	10.4778
75088.6	912.035	10.269
72363.5	911.83	10.0639
69737.2	911.629	9.8626
67206.2	911.432	9.66507
64767.1	911.238	9.47136
62416.5	911.048	9.28149
60151.3	910.862	9.09547
57968.2	910.68	8.9133
55864.4	910.501	8.73498
53836.9	910.327	8.56053
51883	910.156	8.38991
50000	909.99	8.22314
48185.4	909.827	8.06017
46436.6	909.667	7.901
44751.3	909.512	7.7456
43127.1	909.36	7.59393
41561.9	909.212	7.44597
40053.5	909.068	7.30168
38599.8	908.927	7.16101
37198.9	908.79	7.02393
35848.9	908.657	6.8904
34547.8	908.527	6.76035
33294	908.4	6.63374
32085.6	908.277	6.51053
30921.2	908.157	6.39065
29798.9	908.041	6.27406
28717.5	907.927	6.16069
27675.2	907.817	6.05049
26670.8	907.71	5.94339
25702.8	907.606	5.83935
24770	907.505	5.73829
23871	907.407	5.64017
23004.7	907.311	5.54491
22169.8	907.219	5.45246
21365.2	907.129	5.36275
20589.8	907.042	5.27572
19842.5	906.958	5.19131
19122.4	906.876	5.10946
18428.4	906.797	5.03011
17759.5	906.72	4.95319
17115	906.645	4.87866
16493.8	906.573	4.80643
15895.2	906.503	4.73647
15318.4	906.435	4.6687
14762.4	906.37	4.60308
14226.6	906.306	4.53954
13710.3	906.244	4.47802
13212.7	906.185	4.41848
12733.2	906.127	4.36085
12271.1	906.072	4.30509
11825.7	906.018	4.25114
11396.5	905.965	4.19895
10982.9	905.915	4.14847
10584.3	905.866	4.09965
10200.2	905.819	4.05243
9829.99	905.773	4.00678
9473.23	905.729	3.96264
9129.42	905.686	3.91998
8798.08	905.645	3.87874
8478.78	905.605	3.83889
8171.06	905.567	3.80037
7874.51	905.53	3.76315
7588.72	905.494	3.72719
7313.3	905.459	3.69244
7047.88	905.425	3.65888
6792.09	905.393	3.62646
6545.59	905.362	3.59515
6308.03	905.331	3.56491
6079.09	905.302	3.5357
5858.47	905.274	3.5075
5645.85	905.247	3.48027
5440.94	905.22	3.45398
5243.47	905.195	3.4286
5053.17	905.171	3.40409
4869.78	905.147	3.38044
4693.04	905.124	3.3576
4522.72	905.102	3.33556
4358.57	905.081	3.31429
4200.39	905.06	3.29376
4047.94	905.04	3.27395
3901.03	905.021	3.25483
3759.45	905.003	3.23638
3623.01	904.985	3.21858
3491.52	904.968	3.20141
3364.8	904.951	3.18483
3242.69	904.935	3.16884
3125	904.92	3.15342
	901.766

## Sheet: 5uM PNAtetN_fitting
Dose	FNorm
770966	925.336	29.1381
742985	925.026	28.828
716020	924.711	28.5133
690034	924.392	28.1942
664990	924.069	27.8709
640856	923.741	27.5433
617597	923.41	27.2118
595183	923.074	26.8764
573582	922.735	26.5373
552765	922.393	26.1948
532704	922.047	25.8489
513370	921.698	25.4998
494739	921.346	25.1478
476783	920.991	24.7931
459479	920.634	24.4359
442804	920.274	24.0764
426733	919.913	23.7148
411246	919.549	23.3514
396320	919.184	22.9864
381937	918.818	22.62
368075	918.45	22.2525
354717	918.082	21.8841
341843	917.713	21.5151
329436	917.344	21.1457
317480	916.974	20.7762
305958	916.605	20.4069
294854	916.236	20.0379
284153	915.868	19.6696
273840	915.5	19.3021
263902	915.134	18.9358
254324	914.769	18.5708
245094	914.405	18.2075
236199	914.044	17.846
227626	913.685	17.4866
219365	913.328	17.1295
211404	912.973	16.775
203731	912.621	16.4232
196337	912.272	16.0743
189212	911.927	15.7286
182344	911.584	15.3862
175727	911.245	15.0473
169349	910.91	14.7121
163203	910.579	14.3808
157280	910.251	14.0534
151572	909.928	13.7303
146071	909.609	13.4114
140769	909.295	13.097
135660	908.985	12.7871
130737	908.68	12.4819
125992	908.379	12.1814
121419	908.084	11.8857
117013	907.793	11.595
112766	907.507	11.3093
108673	907.227	11.0287
104729	906.951	10.7531
100928	906.681	10.4827
97265.5	906.416	10.2175
93735.4	906.156	9.95756
90333.5	905.901	9.70283
87055.1	905.651	9.45335
83895.6	905.407	9.20913
80850.8	905.168	8.97016
77916.5	904.934	8.73643
75088.6	904.706	8.50794
72363.5	904.483	8.28465
69737.2	904.265	8.06653
67206.2	904.052	7.85356
64767.1	903.844	7.64569
62416.5	903.641	7.44289
60151.3	903.443	7.24509
57968.2	903.25	7.05225
55864.4	903.062	6.86431
53836.9	902.879	6.68121
51883	902.701	6.50288
50000	902.527	6.32926
48185.4	902.358	6.16028
46436.6	902.194	5.99586
44751.3	902.034	5.83594
43127.1	901.878	5.68042
41561.9	901.727	5.52925
40053.5	901.58	5.38233
38599.8	901.438	5.23958
37198.9	901.299	5.10093
35848.9	901.164	4.96628
34547.8	901.034	4.83556
33294	900.907	4.70869
32085.6	900.784	4.58557
30921.2	900.664	4.46613
29798.9	900.548	4.35028
28717.5	900.436	4.23793
27675.2	900.327	4.12901
26670.8	900.221	4.02343
25702.8	900.119	3.92111
24770	900.02	3.82196
23871	899.924	3.7259
23004.7	899.831	3.63286
22169.8	899.741	3.54276
21365.2	899.653	3.45551
20589.8	899.569	3.37105
19842.5	899.487	3.28929
19122.4	899.408	3.21016
18428.4	899.332	3.13358
17759.5	899.257	3.05949
17115	899.186	2.98782
16493.8	899.116	2.91849
15895.2	899.049	2.85143
15318.4	898.985	2.78659
14762.4	898.922	2.72389
14226.6	898.861	2.66326
13710.3	898.803	2.60466
13212.7	898.746	2.54802
12733.2	898.691	2.49327
12271.1	898.638	2.44036
11825.7	898.587	2.38923
11396.5	898.538	2.33983
10982.9	898.49	2.2921
10584.3	898.444	2.246
10200.2	898.399	2.20146
9829.99	898.356	2.15844
9473.23	898.315	2.11689
9129.42	898.275	2.07677
8798.08	898.236	2.03802
8478.78	898.199	2.00061
8171.06	898.162	1.96449
7874.51	898.128	1.92961
7588.72	898.094	1.89594
7313.3	898.061	1.86344
7047.88	898.03	1.83207
6792.09	898	1.80178
6545.59	897.971	1.77256
6308.03	897.942	1.74435
6079.09	897.915	1.71712
5858.47	897.889	1.69085
5645.85	897.863	1.6655
5440.94	897.839	1.64104
5243.47	897.815	1.61744
5053.17	897.793	1.59466
4869.78	897.771	1.57269
4693.04	897.749	1.55149
4522.72	897.729	1.53104
4358.57	897.709	1.51132
4200.39	897.69	1.49229
4047.94	897.672	1.47393
3901.03	897.654	1.45622
3759.45	897.637	1.43914
3623.01	897.621	1.42267
3491.52	897.605	1.40678
3364.8	897.589	1.39146
3242.69	897.575	1.37668
3125	897.56	1.36242
	896.198
