# Supplementary material for: Peptide nucleic acids can form hairpins and bind RNA-binding proteins
Source: PLoS One. 2024 Sep 16;19(9):e0310565. doi: 10.1371/journal.pone.0310565 (PMC11404819; doi:10.1371/journal.pone.0310565)
Supplement: S2 File — (ZIP) [file pone.0310565.s003.zip › Raw files/MST and SPR data/Raw_Data_For_All_SPR_Figures.xlsx]

## Sheet: Figure 3 A Sensorgram
Time	0.28 uM	0.55 uM	1.1 uM	2.2 uM	4.375 uM	8.75 uM	17.5 uM
-10.02	-0.01188	-0.01481	0.000326	-0.01481	-0.02458	-0.00651	-0.01774
-9.92	-0.01188	-0.01237	0.000326	-0.01481	-0.01823	-0.00895	-0.01774
-9.82	-0.01497	-0.01546	-0.00277	-0.0179	-0.0262	-0.00277	-0.02083
-9.72	-0.0127	-0.01318	-0.000488	-0.01563	-0.01367	0.00195	-0.01855
-9.62	-0.01497	-0.01546	-0.00911	-0.0179	-0.01595	-0.000326	-0.02083
-9.52	-0.00798	-0.01628	-0.01139	-0.01872	-0.01676	-0.00114	-0.02165
-9.42	-0.00488	-0.00684	-0.0083	-0.01563	-0.01367	0.00195	-0.01855
-9.32	0.00212	-0.00765	-0.01058	-0.0179	-0.00423	0.00895	-0.01156
-9.22	0.00684	-0.00537	-0.0083	-0.01563	-0.00195	-0.00342	-0.00684
-9.12	0.00456	-0.00765	-0.00277	-0.0179	-0.00423	-0.00814	-0.00911
-9.02	0.000651	-0.00228	-0.00667	-0.00374	-0.00814	-0.00277	-0.01302
-8.92	0.017904	0.011068	-0.0153	-0.00309	-0.00895	-0.00114	-0.00212
-8.82	0.019369	0.011068	-0.00749	-0.00944	-0.00895	-0.00114	-0.00212
-8.72	0.015462	0.00716	-0.01139	-0.00846	-0.00505	-0.00505	0.000326
-8.62	0.015462	-0.00456	-0.01139	-0.007	-0.00505	-0.01676	0.0096
-8.52	0.00911	-0.00456	-0.01139	-0.007	-0.00505	-0.01042	0.0096
-8.42	0.00732	-0.00488	-0.01172	-0.00732	-0.00537	-0.00928	0.00928
-8.32	0.016276	0.00798	-0.01058	-0.00618	-0.00423	-0.00814	0.010417
-8.22	0.01709	0.00244	-0.01611	0.00537	0.00195	-0.00439	0.00488
-8.12	0.018066	0.00195	-0.0166	0.00732	0.00146	-0.00244	0.00439
-8.02	0.029785	0.00195	-0.0166	0.00732	0.00146	-0.00244	0.00439
-7.92	0.030599	0.010579	-0.0236	0.00814	0.00228	-0.00163	0.00521
-7.82	0.027181	0.00716	-0.02702	0.00472	0.00521	-0.00505	0.00179
-7.72	0.027181	0.00716	-0.01921	0.016439	0.000326	-0.00505	0.00179
-7.62	0.027181	0.00716	-0.01286	0.016439	-0.00651	-0.00505	0.00179
-7.52	0.027181	0.00716	-0.01139	0.016439	-0.00505	-0.00505	0.022787
-7.42	0.027181	-0.00212	-0.01139	0.016439	-0.01139	-0.00505	0.025228
-7.32	0.036784	-0.00667	-0.01351	0.014323	-0.00326	-0.00716	0.023112
-7.22	0.032552	-0.00456	-0.01139	0.024251	0.00521	-0.00505	0.03304
-7.12	0.024089	-0.01156	-0.01839	0.017253	0.00114	-0.01204	0.026042
-7.02	0.031901	-0.01156	-0.01839	0.017253	-0.000326	-0.01204	0.026042
-6.92	0.031087	-0.01237	-0.01921	0.016439	-0.00114	-0.01286	0.025228
-6.82	0.024089	-0.01937	-0.0262	0.021159	-0.00814	-0.01986	0.018229
-6.72	0.027181	-0.00456	-0.02311	0.024251	-0.01286	-0.02604	0.021322
-6.62	0.027181	-0.00456	-0.01139	0.014974	-0.00505	-0.02848	0.021322
-6.52	0.025065	-0.00667	-0.02523	0.010417	-0.01497	-0.0306	0.025553
-6.42	0.036296	-0.00716	-0.02035	0.030925	-0.01546	-0.03109	0.02653
-6.32	0.033203	-0.01025	-0.03027	0.030273	-0.01855	-0.02246	0.023438
-6.22	0.034994	-0.00846	-0.02702	0.032064	-0.01676	-0.02067	0.025228
-6.12	0.034994	-0.00846	-0.02702	0.032064	-0.01676	-0.03239	0.025228
-6.02	0.034994	-0.000651	-0.02702	0.032064	-0.00895	-0.03239	0.025228
-5.92	0.034994	-0.000651	-0.02702	0.032064	-0.01823	-0.03239	0.025228
-5.82	0.029785	0.00342	-0.03223	0.034668	-0.02588	-0.0376	0.02002
-5.72	0.032389	0.00846	-0.02962	0.037272	-0.02327	-0.03499	0.031901
-5.62	0.028483	0.00456	-0.04134	0.033366	-0.02718	-0.02718	0.030436
-5.52	0.030599	0.0013	-0.03923	0.027669	-0.03288	-0.03288	0.015462
-5.42	0.039063	0.00732	-0.01904	0.036133	-0.02441	-0.03076	0.021484
-5.32	0.051921	0.00846	-0.02035	0.037272	-0.02327	-0.02474	0.022624
-5.22	0.048828	0.00537	-0.021	0.03418	-0.02637	-0.03272	0.028809
-5.12	0.04541	0.011231	-0.02441	0.042481	-0.0376	-0.0376	0.027832
-5.02	0.04541	0.00439	-0.02441	0.042481	-0.02979	-0.0376	0.027832
-4.92	0.04541	0.019043	-0.02197	0.042481	-0.02979	-0.0376	0.027832
-4.82	0.055339	0.0236	-0.0223	0.044596	-0.02767	-0.02767	0.029948
-4.72	0.040527	0.00879	-0.01855	0.046875	-0.0332	-0.0332	0.024414
-4.62	0.031087	0.011068	-0.03239	0.039876	-0.0402	-0.0402	0.029134
-4.52	0.027995	-0.00374	-0.03792	0.036784	-0.04329	-0.03695	0.026042
-4.42	0.029785	0.00977	-0.02686	0.038574	-0.04932	-0.03369	0.027832
-4.32	0.019857	-0.00651	-0.03434	0.028646	-0.05924	-0.0319	0.017904
-4.22	0.036784	-0.00277	-0.02279	0.033854	-0.04622	-0.02669	0.023112
-4.12	0.039225	-0.0096	-0.02523	0.036296	-0.0516	-0.01644	0.025553
-4.02	0.0389	-0.000651	-0.03874	0.047689	-0.05827	-0.02311	0.025228
-3.92	0.036784	0.00505	-0.04085	0.045573	-0.08285	-0.02669	0.02946
-3.82	0.033203	0.010742	-0.02637	0.040527	-0.0835	-0.02783	0.020996
-3.72	0.046061	0.027018	-0.0057	0.03776	-0.08675	-0.03451	0.041178
-3.62	0.04362	0.021159	0.00114	0.044596	-0.07064	-0.03304	0.053385
-3.52	0.043457	0.032715	-0.021	0.057617	-0.06934	-0.01465	0.067871
-3.42	0.050619	0.044759	-0.02702	0.086751	-0.06755	0.022298	0.09554
-3.32	0.066244	0.046224	-0.02555	0.114095	-0.02458	0.053548	0.115072
-3.22	0.060547	0.04834	-0.02881	0.135742	-0.00293	0.083007	0.135254
-3.12	0.04069	0.076823	-0.01742	0.147135	0.013835	0.112956	0.132487
-3.02	0.06429	0.109212	-0.00456	0.161458	0.048665	0.122884	0.111654
-2.92	0.088867	0.127441	0.020508	0.164063	0.056641	0.115233	0.098633
-2.82	0.095215	0.108887	-0.02295	0.148438	0.072266	0.077148	0.048828
-2.72	0.134928	0.130534	-0.00911	0.16569	0.066081	0.055825	0.015788
-2.62	0.138346	0.114421	0.023112	0.151042	0.185221	-0.06331	-0.0262
-2.52	0.245443	0.259603	0.171712	0.247884	-0.07731	-0.23307	-0.17155
-2.42	-0.08529	0.050456	0.155924	-0.01986	-0.18001	-0.02913	0.027018
-2.32	-0.07471	-0.09326	-0.00244	-0.08252	-0.15869	0.038574	0.00293
-2.22	-0.04215	-0.07145	-0.09635	-0.09733	-0.05534	0.059405	-0.0612
-2.12	-0.00293	-0.00195	-0.04932	-0.01221	0.00781	0.075684	-0.07373
-2.02	-0.03109	0.012858	-0.0306	0.0026	0.014811	0.059245	-0.08382
-1.92	-0.04785	0.00781	-0.02393	0	-0.02783	0.048825	-0.08105
-1.82	-0.07129	-0.05127	-0.04102	-0.04834	-0.07666	-0.02295	-0.09424
-1.72	-0.15511	-0.14632	-0.06087	-0.08089	-0.1429	-0.18587	-0.2181
-1.62	-0.11426	-0.07715	0.041016	-0.03809	-0.21289	-0.19092	-0.16455
-1.52	0.00814	0.05599	0.046224	0.067708	-0.14128	-0.03727	-0.06169
-1.42	-0.02751	0.281087	-0.01481	0.072591	-0.24333	0.069673	0.013997
-1.32	-0.14404	-0.01221	-0.06201	0.057617	-0.15137	-0.0918	-0.01367
-1.22	-0.04215	-0.00358	0.130208	0.081869	-0.17936	-0.19547	0.025228
-1.12	0.00944	0.075358	0.142741	0.150553	-0.07161	-0.10531	0.058268
-1.02	0.05485	0.099284	0.182292	0.15153	-0.01644	-0.03841	0.064616
-0.92	0.05306	0.099447	0.067708	0.09554	-0.03776	-0.06852	0.000326
-0.82	0.100586	0.154785	0.087402	0.087402	-0.02539	-0.03174	0.063477
-0.72	0.096191	0.146484	0.078613	0.089356	-0.02393	0.036623	0.068359
-0.62	0.058919	0.167806	0.01888	0.044271	-0.01774	0.056478	0.024252
-0.52	0.154623	0.181478	-0.04557	0.139974	0.037923	0.16683	-0.18864
-0.42	0.053874	-0.00277	-0.15755	-0.17513	-0.1556	-0.12826	-0.00814
-0.32	-0.03092	-0.0026	-0.04313	0.148763	0.076497	0.318685	-0.08366
-0.22	-0.23893	0.030111	-0.12126	0.199544	-0.01823	0.160002	-0.07926
-0.12	0.362468	0.137858	0.329753	0.234538	0.067057	-0.32503	0.649089
-0.02	0.102214	0.170573	0.144206	0.38444	0.397624	0.630534	1.26042
0.079998	0.077148	0.189941	0.038574	0.384766	0.489258	0.189435	0.657227
0.18	0.272786	0.295736	0.096029	0.262533	0.197591	0.1639	0.04183
0.279999	0.183757	0.385417	0.193522	0.304362	0.314128	0.320466	0.082682
0.380001	0.309408	0.341634	0.318197	0.618978	0.502767	0.590169	0.712728
0.48	0.195313	0.289063	0.496582	0.710449	0.441895	0.776367	0.983887
0.579998	0.133626	0.315267	0.386556	0.721517	0.70931	0.805496	1.48568
0.68	0.21696	0.423503	0.382487	0.724284	0.800456	1.06706	1.80192
0.779999	0.30013	0.436361	0.471517	0.806478	0.931966	1.2054	2.07454
0.880001	0.349609	0.458496	0.510254	0.823242	1.01904	1.40186	2.42041
0.98	0.411296	0.499186	0.590006	0.88737	1.18376	1.5402	2.78532
1.08	0.407064	0.509603	0.622396	0.978353	1.22249	1.7303	3.03255
1.18	0.439941	0.509766	0.668457	1.06836	1.28125	1.84912	3.2959
1.28	0.432943	0.528646	0.664876	1.10042	1.33284	1.93538	3.52181
1.38	0.476725	0.548014	0.688151	1.0988	1.36882	2.0319	3.72721
1.48	0.488118	0.560384	0.708822	1.12728	1.43783	2.10921	3.97445
1.58	0.493164	0.583984	0.737305	1.16846	1.49609	2.2373	4.17334
1.68	0.539225	0.586589	0.771159	1.24333	1.57829	2.33073	4.38981
1.78	0.558268	0.585124	0.769694	1.28581	1.6486	2.42985	4.611
1.88	0.558919	0.581868	0.78597	1.32552	1.71517	2.52376	4.82113
1.98	0.548503	0.570475	0.791178	1.33073	1.75212	2.61686	5.04264
2.08	0.545736	0.576009	0.798665	1.34603	1.80111	2.72152	5.24544
2.18	0.545247	0.569661	0.802572	1.39144	1.84652	2.80208	5.44417
2.28	0.544108	0.570964	0.820475	1.4069	1.88932	2.8986	5.6696
2.38	0.547526	0.579753	0.840983	1.44303	1.93864	2.98405	5.88542
2.48	0.562174	0.577311	0.855631	1.48649	1.98942	3.06901	6.07975
2.58	0.567708	0.599447	0.884603	1.52279	2.05355	3.16536	6.27767
2.68	0.573568	0.618978	0.916341	1.57064	2.12484	3.26009	6.48324
2.78	0.587565	0.627116	0.920085	1.61589	2.17106	3.36881	6.67253
2.88	0.588379	0.623047	0.956055	1.64404	2.21484	3.47168	6.87939
2.98	0.576172	0.622559	0.967285	1.67725	2.25098	3.56201	7.05322
3.08	0.56543	0.625	1.0127	1.72949	2.29785	3.67285	7.23291
3.18	0.56429	0.652181	1.03206	1.79281	2.35091	3.76742	7.43978
3.28	0.567383	0.640137	1.04346	1.86426	2.39063	3.8374	7.6084
3.38	0.569824	0.664063	1.06738	1.90137	2.44482	3.93604	7.78662
3.48	0.560547	0.665527	1.08984	1.95361	2.49072	4.01758	7.95947
3.58	0.564941	0.679199	1.11084	1.98633	2.53125	4.10059	8.12939
3.68	0.568359	0.685059	1.14697	2.04199	2.56885	4.20264	8.32422
3.78	0.564453	0.692871	1.15479	2.05762	2.63379	4.29932	8.49219
3.88	0.572103	0.698079	1.16781	2.07845	2.67659	4.389	8.65755
3.98	0.57487	0.7111	1.19645	2.111	2.71598	4.48258	8.83171
4.08	0.586751	0.7347	1.22152	2.15267	2.7679	4.56624	9.0223
4.18	0.588542	0.736491	1.23112	2.17448	2.84294	4.65544	9.17936
4.28	0.588379	0.748047	1.24365	2.20654	2.88037	4.73437	9.31934
4.38	0.582031	0.748047	1.25439	2.22607	2.92969	4.81787	9.48877
4.48	0.606608	0.763835	1.27751	2.29118	2.986	4.91178	9.63444
4.58	0.608236	0.777181	1.29232	2.31624	3.04867	4.9847	9.77181
4.68	0.597493	0.794759	1.2972	2.35091	3.10433	5.08089	9.9222
4.78	0.618001	0.807454	1.32943	2.39779	3.17952	5.18734	10.0677
4.88	0.622396	0.826497	1.35091	2.44759	3.21908	5.24642	10.2078
4.98	0.620605	0.831055	1.36035	2.4834	3.26025	5.31738	10.3477
5.08	0.638834	0.8361	1.37126	2.53581	3.31608	5.38786	10.4572
5.18	0.640788	0.856608	1.40055	2.58708	3.38102	5.47721	10.5841
5.28	0.638509	0.866048	1.42171	2.59261	3.41878	5.54378	10.6981
5.38	0.643066	0.880859	1.43896	2.6416	3.47412	5.62256	10.8154
5.48	0.649088	0.890788	1.46208	2.66178	3.52311	5.69889	10.9206
5.58	0.661947	0.89681	1.47493	2.69661	3.5682	5.76888	11.0282
5.68	0.658854	0.913737	1.49137	2.72624	3.61003	5.84684	11.1466
5.78	0.666667	0.927897	1.52262	2.75602	3.66667	5.91813	11.2477
5.88	0.661133	0.935547	1.53271	2.78467	3.70068	5.9585	11.3301
5.98	0.674316	0.955078	1.5498	2.80811	3.75391	6.04541	11.4429
6.08	0.675781	0.953613	1.56787	2.8418	3.80371	6.11084	11.5449
6.18	0.685384	0.965169	1.59359	2.8807	3.85775	6.16243	11.6732
6.28	0.691243	0.979818	1.60726	2.89534	3.89193	6.22152	11.7738
6.38	0.700521	0.986165	1.62142	2.92513	3.93783	6.2762	11.8612
6.48	0.710124	0.997721	1.62858	2.96403	3.97477	6.32389	11.9557
6.58	0.713216	0.995443	1.64632	3.00326	3.99495	6.38167	12.055
6.68	0.709961	0.99707	1.65039	3.03662	4.04736	6.45361	12.1416
6.78	0.713216	1.01058	1.68099	3.04964	4.09359	6.50765	12.2201
6.88	0.723145	1.02246	1.70703	3.07861	4.13135	6.55957	12.2993
6.98	0.711588	1.01969	1.72233	3.09928	4.15202	6.62858	12.3854
7.08	0.728678	1.02604	1.73014	3.13298	4.18571	6.67546	12.4479
7.18	0.733073	1.04948	1.74186	3.17057	4.23112	6.72965	12.5177
7.28	0.720866	1.05876	1.74479	3.1984	4.2653	6.76676	12.6056
7.38	0.720703	1.04834	1.75879	3.2124	4.30713	6.8252	12.6484
7.48	0.711263	1.06478	1.77181	3.23568	4.33138	6.87825	12.7078
7.58	0.705892	1.06234	1.77523	3.2513	4.36898	6.93392	12.7757
7.68	0.713704	1.07259	1.78743	3.28109	4.38314	6.99788	12.825
7.78	0.718587	1.08529	1.80745	3.3055	4.41683	7.03548	12.8846
7.88	0.717448	1.09587	1.81657	3.30924	4.43522	7.08073	12.9352
7.98	0.730469	1.10742	1.83789	3.33301	4.46777	7.13428	13.0044
8.08	0.727702	1.11149	1.85856	3.36198	4.507	7.17643	13.0544
8.18	0.738281	1.11914	1.8833	3.39648	4.55078	7.23437	13.1436
8.28	0.747559	1.12744	1.88086	3.40625	4.58008	7.29492	13.2065
8.38	0.754557	1.14225	1.90495	3.4196	4.6193	7.35124	13.2502
8.48	0.757813	1.14258	1.91943	3.44336	4.63818	7.375	13.2881
8.58	0.767904	1.14876	1.95736	3.45394	4.67855	7.42464	13.3363
8.68	0.771973	1.1582	1.98096	3.48535	4.68896	7.47559	13.377
8.78	0.766764	1.17399	1.98698	3.48258	4.72673	7.5026	13.4313
8.88	0.76416	1.16992	1.9834	3.48877	4.75146	7.52881	13.4678
8.98	0.774577	1.1696	2.00309	3.50749	4.76188	7.55876	13.5202
9.08	0.772624	1.18131	1.99723	3.52751	4.79362	7.58952	13.5402
9.18	0.768066	1.18311	2.01465	3.54004	4.81152	7.60937	13.5996
9.28	0.767415	1.18587	2.02034	3.56771	4.82747	7.62581	13.6336
9.38	0.761556	1.18685	2.02376	3.57503	4.85824	7.65511	13.6737
9.48	0.761068	1.17708	2.04281	3.59408	4.85628	7.66488	13.6966
9.58	0.755208	1.1639	2.04622	3.61458	4.87435	7.68294	13.7406
9.68	0.757975	1.17546	2.05143	3.63249	4.9069	7.70475	13.7951
9.78	0.758789	1.17627	2.06885	3.63721	4.91113	7.71338	13.8374
9.88	0.765462	1.18294	2.07454	3.64925	4.96126	7.76839	13.8621
9.98	0.758952	1.17887	2.09684	3.68327	4.98698	7.8112	13.9015
10.08	0.774414	1.18799	2.09668	3.70898	5.0249	7.84912	13.9224
10.18	0.76416	1.19092	2.08887	3.70264	5.03271	7.86084	13.9404
10.28	0.772786	1.20199	2.10238	3.71908	5.05794	7.89681	13.9661
10.38	0.773763	1.19759	2.10238	3.73421	5.06966	7.94466	14.014
10.48	0.769206	1.18815	2.111	3.73649	5.0861	7.98307	14.0446
10.58	0.759928	1.18913	2.11198	3.76481	5.12614	8.01823	14.068
10.68	0.769368	1.18685	2.11751	3.78841	5.14339	8.05062	14.0745
10.78	0.779622	1.18294	2.11751	3.80941	5.17074	8.0848	14.1073
10.88	0.783366	1.17301	2.11051	3.83122	5.19499	8.12077	14.1159
10.98	0.797852	1.18701	2.1123	3.8457	5.2085	8.12793	14.1162
11.08	0.791504	1.18164	2.125	3.85889	5.23828	8.13525	14.1567
11.18	0.80192	1.19206	2.14518	3.88249	5.27506	8.14372	14.1921
11.28	0.822428	1.20329	2.15739	3.90006	5.30436	8.17936	14.2316
11.38	0.813639	1.19206	2.16423	3.9069	5.29313	8.20573	14.257
11.48	0.806641	1.19141	2.1665	3.91309	5.31201	8.23926	14.2524
11.58	0.819173	1.19906	2.17025	3.92464	5.33919	8.26497	14.2772
11.68	0.81543	1.19385	2.18799	3.95166	5.36523	8.27002	14.2871
11.78	0.813639	1.19206	2.1945	3.97087	5.39714	8.28922	14.3351
11.88	0.805013	1.19124	2.18831	3.97005	5.40169	8.30013	14.3709
11.98	0.799479	1.19108	2.18278	3.97624	5.40934	8.2985	14.3796
12.08	0.798014	1.18815	2.20085	3.99577	5.4196	8.32438	14.425
12.18	0.790202	1.1945	2.19694	3.99528	5.43473	8.33219	14.443
12.28	0.809245	1.20085	2.20573	4.01628	5.45036	8.34879	14.4767
12.38	0.801107	1.19759	2.21419	4.00911	5.46175	8.35872	14.4774
12.48	0.828125	1.21436	2.21924	4.04248	5.48975	8.38428	14.5059
12.58	0.827962	1.21663	2.23079	4.06331	5.50667	8.40999	14.5213
12.68	0.83252	1.22168	2.23535	4.06787	5.51367	8.42676	14.522
12.78	0.827799	1.2194	2.25309	4.07633	5.51969	8.44547	14.5461
12.88	0.830729	1.21012	2.26335	4.09587	5.52116	8.46647	14.55
12.98	0.832845	1.21908	2.27327	4.09017	5.52181	8.48812	14.5599
13.08	0.835775	1.21419	2.27767	4.11165	5.53402	8.49984	14.5706
13.18	0.836426	1.2085	2.29004	4.11621	5.54785	8.49316	14.5562
13.28	0.833659	1.21305	2.29655	4.11833	5.56315	8.52018	14.5724
13.38	0.844401	1.23356	2.30583	4.132	5.57536	8.53385	14.59
13.48	0.842611	1.23275	2.31331	4.12874	5.58089	8.54574	14.5892
13.58	0.840657	1.24495	2.32015	4.14486	5.60677	8.54818	14.5872
13.68	0.844564	1.25033	2.31624	4.15804	5.60384	8.55941	14.5872
13.78	0.849447	1.25033	2.32161	4.18392	5.62728	8.5765	14.6097
13.88	0.856282	1.24593	2.33968	4.19564	5.639	8.59212	14.6117
13.98	0.8514	1.24691	2.33626	4.20003	5.64876	8.61605	14.6229
14.08	0.856282	1.25423	2.34749	4.21273	5.67415	8.64046	14.6449
14.18	0.848145	1.23975	2.34229	4.2124	5.68848	8.64551	14.6445
14.28	0.84668	1.24316	2.35742	4.21094	5.69189	8.66846	14.6621
14.38	0.850749	1.24235	2.36589	4.22965	5.71208	8.67936	14.672
14.48	0.850098	1.24658	2.37256	4.23877	5.72412	8.69678	14.6802
14.58	0.847168	1.25439	2.38037	4.23486	5.72607	8.70557	14.6875
14.68	0.850423	1.26644	2.38851	4.24593	5.72445	8.71273	14.6947
14.78	0.854167	1.26921	2.40299	4.26676	5.7321	8.71647	14.7077
14.88	0.854655	1.27214	2.39958	4.28141	5.74333	8.72233	14.7096
14.98	0.872396	1.2806	2.41292	4.30159	5.76449	8.74105	14.7308
15.08	0.876627	1.28092	2.42008	4.30339	5.77506	8.757	14.7316
15.18	0.874023	1.27979	2.43164	4.30859	5.78857	8.76758	14.73
15.28	0.877279	1.28597	2.43148	4.32357	5.79964	8.7762	14.7152
15.38	0.868815	1.29264	2.43815	4.33219	5.78825	8.78044	14.7223
15.48	0.866536	1.28402	2.44906	4.34115	5.79281	8.79134	14.7396
15.58	0.852213	1.28678	2.45182	4.33366	5.79753	8.78483	14.7355
15.68	0.865723	1.28174	2.45605	4.36182	5.80371	8.80615	14.748
15.78	0.847005	1.27376	2.44906	4.35579	5.80697	8.81087	14.7513
15.88	0.847005	1.2762	2.44906	4.36214	5.81624	8.81087	14.7537
15.98	0.849121	1.27051	2.45508	4.38037	5.81934	8.81836	14.7603
16.08	0.854492	1.28125	2.44482	4.38916	5.83154	8.83936	14.7588
16.18	0.850098	1.27393	2.44678	4.39404	5.82422	8.83447	14.7568
16.28	0.837402	1.2876	2.44873	4.39697	5.83398	8.83252	14.7534
16.38	0.835938	1.2832	2.44971	4.40967	5.83496	8.84277	14.7544
16.48	0.843587	1.2806	2.45199	4.39925	5.84115	8.82699	14.7557
16.58	0.841146	1.27816	2.45247	4.39827	5.84163	8.83773	14.7547
16.68	0.837565	1.28385	2.45671	4.40495	5.83659	8.8405	14.7521
16.78	0.839518	1.28825	2.46354	4.4279	5.85026	8.85807	14.7687
16.88	0.848633	1.28955	2.45313	4.4209	5.85938	8.86572	14.7671
16.98	0.849609	1.29053	2.4624	4.42773	5.86816	8.88672	14.7695
17.08	0.85612	1.28532	2.47624	4.45329	5.88395	8.89128	14.7799
17.18	0.85498	1.28125	2.46729	4.44434	5.87598	8.90088	14.7749
17.28	0.858724	1.28695	2.47152	4.4471	5.88509	8.90609	14.7669
17.38	0.869303	1.29557	2.48014	4.45329	5.89665	8.92399	14.7668
17.48	0.859863	1.2998	2.48145	4.45605	5.8916	8.92676	14.7578
17.58	0.863118	1.31185	2.48763	4.47249	5.89486	8.93929	14.7728
17.68	0.86084	1.31738	2.49414	4.48535	5.9082	8.95215	14.7847
17.78	0.85026	1.31706	2.4821	4.47868	5.90885	8.95719	14.7882
17.88	0.859049	1.30924	2.48063	4.48503	5.91032	8.94938	14.7907
17.98	0.864583	1.31576	2.48861	4.49837	5.91927	8.95833	14.7909
18.08	0.875651	1.31266	2.48551	4.49528	5.92448	8.97135	14.8073
18.18	0.857422	1.31543	2.48047	4.49365	5.91895	8.96289	14.8008
18.28	0.856608	1.31706	2.47184	4.49577	5.92594	8.97184	14.8132
18.38	0.866699	1.33496	2.48682	4.51221	5.92676	8.99316	14.8203
18.48	0.87679	1.34505	2.49837	4.5223	5.93441	8.99447	14.8123
18.58	0.870768	1.33366	2.48307	4.51725	5.9401	8.99577	14.8024
18.68	0.871582	1.32813	2.49609	4.52783	5.94873	8.99707	14.8008
18.78	0.869792	1.33805	2.49235	4.53581	5.94938	9.0026	14.7907
18.88	0.875651	1.34391	2.50505	4.55143	5.94645	9.00895	14.8009
18.98	0.874186	1.34147	2.51432	4.5446	5.95426	9.00895	14.8175
19.08	0.85791	1.32715	2.50293	4.54492	5.94531	9.01172	14.813
19.18	0.867188	1.32617	2.51855	4.54102	5.95703	9.01318	14.813
19.28	0.871419	1.32161	2.51497	4.54574	5.95003	9.00863	14.7977
19.38	0.880208	1.31722	2.52425	4.55697	5.94954	9.00667	14.7977
19.48	0.872233	1.33024	2.51725	4.56071	5.96256	9.01725	14.8
19.58	0.881022	1.33219	2.50749	4.55924	5.97233	9.02067	14.7917
19.68	0.896322	1.33333	2.50618	4.57015	5.98519	9.03841	14.8031
19.78	0.882975	1.33171	2.51628	4.5612	5.99137	9.04606	14.8083
19.88	0.894206	1.34294	2.51872	4.57096	5.99626	9.04313	14.8039
19.98	0.894857	1.34359	2.52523	4.57943	6.0096	9.0472	14.7923
20.08	0.872233	1.34049	2.52262	4.57633	6.00016	9.05241	14.7843
20.18	0.88444	1.34098	2.51628	4.57145	6.00309	9.04362	14.7809
20.28	0.885091	1.34554	2.51839	4.57259	6.01595	9.05208	14.783
20.38	0.880208	1.33919	2.51204	4.56575	6.00911	9.03402	14.7752
20.48	0.876465	1.33594	2.50879	4.5625	6.01514	9.04248	14.7769
20.58	0.881348	1.33252	2.50537	4.56055	6.00244	9.05078	14.7817
20.68	0.874349	1.31771	2.50521	4.5682	6.01156	9.03743	14.7576
20.78	0.879395	1.32715	2.50098	4.55762	6.00732	9.03467	14.7539
20.88	0.879883	1.32324	2.50537	4.56543	6.01953	9.04688	14.7412
20.98	0.881185	1.33919	2.51449	4.5804	6.02083	9.05599	14.7401
21.08	0.881999	1.32926	2.51774	4.58464	6.01774	9.06462	14.7443
21.18	0.877279	1.32601	2.51204	4.5931	6.01693	9.06527	14.7347
21.28	0.87972	1.31917	2.5179	4.59261	6.02718	9.07113	14.7318
21.38	0.873372	1.31038	2.51742	4.59993	6.01546	9.07308	14.7205
21.48	0.856445	1.30811	2.51855	4.58936	6.00684	9.06787	14.7153
21.58	0.862142	1.30794	2.51742	4.59603	6.02767	9.07064	14.7088
21.68	0.855469	1.31494	2.52783	4.604	6.02783	9.06934	14.7222
21.78	0.859375	1.31689	2.51465	4.5957	6.02734	9.06396	14.7036
21.88	0.865397	1.2985	2.50895	4.58512	6.02604	9.06754	14.694
21.98	0.868652	1.30713	2.5127	4.59375	6.02783	9.07471	14.6963
22.08	0.874023	1.30176	2.52393	4.58838	6.03809	9.06689	14.708
22.18	0.86084	1.30713	2.52051	4.58447	6.04639	9.06592	14.6987
22.28	0.873698	1.30778	2.53141	4.58952	6.04948	9.07682	14.6984
22.38	0.866862	1.3068	2.53044	4.60368	6.0446	9.08073	14.6945
22.48	0.866862	1.30387	2.53923	4.60221	6.04557	9.07438	14.6945
22.58	0.859863	1.30859	2.55029	4.59766	6.04102	9.06445	14.6934
22.68	0.862467	1.3112	2.54264	4.59538	6.05046	9.06755	14.6798
22.78	0.855469	1.3042	2.54736	4.59326	6.04443	9.07178	14.6841
22.88	0.859863	1.30859	2.53223	4.59277	6.03857	9.06592	14.6797
22.98	0.866862	1.2946	2.54704	4.611	6.05339	9.06364	14.6691
23.08	0.864746	1.30176	2.54639	4.61084	6.06055	9.0708	14.6611
23.18	0.872396	1.30013	2.54964	4.61654	6.06136	9.07454	14.6737
23.28	0.862956	1.29753	2.54606	4.60905	6.07048	9.06901	14.6593
23.38	0.861816	1.29883	2.55225	4.61523	6.07813	9.05615	14.6738
23.48	0.861816	1.28955	2.54736	4.60254	6.07324	9.05225	14.6631
23.58	0.861491	1.29606	2.55192	4.61491	6.07926	9.05583	14.6642
23.68	0.861491	1.2985	2.55876	4.60465	6.07926	9.05583	14.6696
23.78	0.858561	1.29557	2.55924	4.61344	6.0734	9.0529	14.6584
23.88	0.846029	1.29476	2.55648	4.59456	6.07454	9.05208	14.6541
23.98	0.859049	1.29899	2.56266	4.6154	6.06266	9.04704	14.654
24.08	0.846029	1.29574	2.56136	4.61361	6.06478	9.04281	14.6629
24.18	0.841797	1.2959	2.56104	4.61377	6.05713	9.04248	14.6641
24.28	0.836914	1.28809	2.56006	4.61523	6.05859	9.05371	14.6646
24.38	0.853353	1.30208	2.56868	4.61214	6.06038	9.06038	14.6702
24.48	0.836914	1.29736	2.56006	4.61523	6.05762	9.07178	14.6646
24.58	0.838053	1.2946	2.5612	4.60173	6.06462	9.06217	14.6457
24.68	0.841309	1.29785	2.56055	4.61475	6.06982	9.06592	14.6362
24.78	0.830566	1.29883	2.56934	4.61523	6.06641	9.07422	14.6333
24.88	0.83431	1.31185	2.56527	4.61165	6.06673	9.05355	14.6229
24.98	0.830892	1.30159	2.56185	4.618	6.06283	9.06527	14.6283
25.08	0.834635	1.31217	2.56559	4.61979	6.06413	9.05924	14.631
25.18	0.82015	1.30013	2.56429	4.61654	6.05599	9.05746	14.6331
25.28	0.826009	1.30306	2.57503	4.61849	6.06331	9.04867	14.6312
25.38	0.811198	1.29801	2.5734	4.6276	6.06803	9.05241	14.6178
25.48	0.807454	1.29915	2.57259	4.62874	6.07113	9.0555	14.6248
25.58	0.811686	1.30583	2.56315	4.62614	6.07878	9.05387	14.6286
25.68	0.812174	1.31071	2.56266	4.62858	6.08073	9.05632	14.6344
25.78	0.817708	1.31429	2.5682	4.63216	6.07699	9.07308	14.6346
25.88	0.806966	1.30794	2.57845	4.63509	6.0848	9.07161	14.6136
25.98	0.807292	1.31315	2.57731	4.63102	6.09294	9.07194	14.6193
26.08	0.815267	1.31624	2.57992	4.63411	6.09798	9.07992	14.6258
26.18	0.810709	1.31657	2.57682	4.63444	6.08561	9.08464	14.6237
26.28	0.821289	1.31982	2.57715	4.63867	6.08887	9.08594	14.6294
26.38	0.825846	1.32243	2.58268	4.63932	6.10075	9.08756	14.6193
26.48	0.817545	1.30534	2.58903	4.64128	6.10417	9.07829	14.6125
26.58	0.803548	1.31087	2.58529	4.63949	6.0931	9.07894	14.5999
26.68	0.810384	1.30599	2.57747	4.63265	6.10482	9.0931	14.6077
26.78	0.797689	1.30648	2.57992	4.63509	6.09652	9.09115	14.5863
26.88	0.802409	1.30973	2.5734	4.63639	6.09928	9.08903	14.5944
26.98	0.80192	1.31315	2.58122	4.63005	6.09294	9.08903	14.5905
27.08	0.805501	1.31283	2.58724	4.63167	6.11165	9.09066	14.5887
27.18	0.807617	1.30566	2.60107	4.63281	6.09961	9.09033	14.5869
27.28	0.821289	1.31201	2.60303	4.64014	6.10156	9.1084	14.5757
27.38	0.813314	1.3099	2.60677	4.64876	6.10775	9.10628	14.5677
27.48	0.801758	1.30273	2.60303	4.63867	6.10303	9.09912	14.5591
27.58	0.812174	1.30631	2.60173	4.64518	6.10807	9.10417	14.5666
27.68	0.810059	1.29932	2.60352	4.64697	6.09814	9.09424	14.5557
27.78	0.794434	1.30322	2.5957	4.64209	6.09424	9.08398	14.5503
27.88	0.79069	1.29899	2.60368	4.63639	6.09831	9.08366	14.5373
27.98	0.797526	1.2985	2.58952	4.6359	6.09587	9.07389	14.5339
28.08	0.802734	1.29443	2.59521	4.63965	6.09375	9.07666	14.5444
28.18	0.791667	1.29753	2.59391	4.64665	6.09782	9.08756	14.5382
28.28	0.793457	1.28906	2.604	4.63818	6.10107	9.08936	14.5376
28.38	0.794271	1.29378	2.60726	4.639	6.0848	9.08089	14.5291
28.48	0.789225	1.29655	2.60221	4.64567	6.09196	9.08512	14.5348
28.58	0.773112	1.29508	2.59147	4.63249	6.08464	9.07975	14.5226
28.68	0.78125	1.28955	2.59131	4.63867	6.07813	9.06787	14.5161
28.78	0.779785	1.30029	2.58252	4.64404	6.08887	9.06641	14.5083
28.88	0.779622	1.29085	2.59408	4.639	6.07943	9.07308	14.5081
28.98	0.78125	1.29492	2.5835	4.63867	6.08105	9.06787	14.5059
29.08	0.773926	1.30371	2.59229	4.64746	6.08154	9.06738	14.5117
29.18	0.774251	1.29574	2.60042	4.64095	6.08724	9.07406	14.5037
29.28	0.763021	1.29085	2.59261	4.639	6.07943	9.06771	14.4784
29.38	0.773275	1.29622	2.59554	4.63607	6.0887	9.06673	14.4784
29.48	0.769694	1.29557	2.59977	4.63298	6.07878	9.0734	14.4738
29.58	0.770345	1.29818	2.60384	4.64486	6.08822	9.07406	14.4779
29.68	0.760091	1.28988	2.6097	4.64779	6.07943	9.0638	14.4676
29.78	0.773763	1.29134	2.60482	4.64339	6.08284	9.07113	14.4593
29.88	0.768717	1.29704	2.60417	4.63688	6.06852	9.06462	14.4557
29.98	0.760905	1.28239	2.61149	4.63542	6.06315	9.05924	14.4582
30.08	0.760254	1.2793	2.60303	4.6416	6.06787	9.05859	14.4482
30.18	0.764811	1.28288	2.60807	4.64079	6.06364	9.05973	14.4518
30.28	0.758789	1.28662	2.6001	4.63184	6.06738	9.05176	14.4492
30.38	0.762044	1.30062	2.61019	4.63949	6.06038	9.05941	14.4476
30.48	0.756348	1.29346	2.60986	4.62305	6.05371	9.05078	14.4512
30.58	0.756999	1.28678	2.60124	4.62419	6.04508	9.05583	14.4479
30.68	0.765137	1.29297	2.61572	4.63037	6.05322	9.05029	14.4385
30.78	0.768555	1.28906	2.62207	4.62646	6.05908	9.05664	14.4438
30.88	0.765299	1.28971	2.60563	4.62712	6.05241	9.03776	14.4289
30.98	0.752116	1.27604	2.58952	4.62516	6.04899	9.03239	14.4347
31.08	0.758952	1.29508	2.60856	4.62614	6.04997	9.04313	14.4342
31.18	0.757161	1.2972	2.61068	4.62777	6.04769	9.03744	14.4442
31.28	0.755045	1.28825	2.60173	4.63493	6.04948	9.03678	14.4377
31.38	0.765462	1.30404	2.61117	4.64388	6.0472	9.04427	14.4237
31.48	0.764974	1.30208	2.60921	4.64242	6.04378	9.03988	14.4325
31.58	0.756185	1.3055	2.60824	4.63753	6.0472	9.03158	14.4237
31.68	0.760254	1.28955	2.6123	4.62842	6.03125	9.021	14.4106
31.78	0.763184	1.30176	2.62305	4.64795	6.03955	9.0249	14.4263
31.88	0.758463	1.29557	2.62077	4.62663	6.03727	9.01286	14.4167
31.98	0.745768	1.28971	2.61491	4.62712	6.03141	9.01042	14.4015
32.08	0.75	1.30029	2.62256	4.62842	6.02734	9.01172	14.4053
32.18	0.744141	1.28516	2.61719	4.62012	6.02588	9.01025	14.4023
32.28	0.750163	1.28776	2.62174	4.61979	6.03581	9.01481	14.4098
32.38	0.749837	1.30013	2.61507	4.61654	6.04036	9.01595	14.408
32.48	0.743164	1.29346	2.60693	4.62842	6.04199	9.01953	14.4106
32.58	0.744792	1.30143	2.61491	4.63249	6.03385	9.02116	14.4118
32.68	0.734538	1.30436	2.60905	4.63395	6.03727	9.02262	14.402
32.78	0.730469	1.28857	2.60303	4.61816	6.01953	9.00537	14.3872
32.88	0.743815	1.28874	2.59733	4.61833	6.02165	9.01628	14.3903
32.98	0.753743	1.29378	2.60824	4.62044	6.02474	9.00277	14.3846
33.08	0.743978	1.29427	2.60531	4.62288	6.01253	9.00081	14.3787
33.18	0.756022	1.29606	2.60661	4.62272	6.01432	9.0026	14.3923
33.28	0.756022	1.28385	2.59635	4.62419	6.01139	9.00212	14.3918
33.38	0.750977	1.29883	2.60303	4.62695	6.01953	9.00684	14.3872
33.48	0.746419	1.29818	2.59212	4.62777	6.02034	9.0057	14.3773
33.58	0.753906	1.28955	2.60449	4.61914	6.01172	8.99756	14.3857
33.68	0.752604	1.29118	2.60465	4.63151	6.01872	8.99772	14.3903
33.78	0.762044	1.28255	2.60775	4.62874	6.02425	9.00325	14.3812
33.88	0.751465	1.27832	2.60352	4.61572	6.02002	9.00732	14.3784
33.98	0.754395	1.28516	2.60498	4.62256	6.02686	9.00049	14.3721
34.08	0.757975	1.27946	2.5944	4.60514	6.00016	8.99674	14.3639
34.18	0.749674	1.27946	2.58219	4.61686	5.99772	8.99479	14.3664
34.28	0.749674	1.27751	2.57829	4.60319	5.99577	8.99479	14.3532
34.38	0.750977	1.28711	2.59277	4.61035	5.99121	8.99609	14.3599
34.48	0.762044	1.27962	2.57894	4.60921	5.99398	8.99788	14.3509
34.58	0.764323	1.28337	2.58756	4.61003	5.99381	8.98991	14.3483
34.68	0.766602	1.26758	2.5874	4.60254	5.98438	8.98828	14.3521
34.78	0.753906	1.26758	2.57471	4.59717	5.98047	8.9873	14.3467
34.88	0.762695	1.26367	2.57568	4.5957	5.97949	8.97803	14.3481
34.98	0.749674	1.257	2.57048	4.59733	5.97917	8.97526	14.339
35.08	0.744141	1.26074	2.57422	4.5874	5.97119	8.98535	14.3398
35.18	0.75	1.26367	2.55908	4.59473	5.97021	8.97949	14.3364
35.28	0.75293	1.25732	2.56299	4.58594	5.9707	8.98486	14.3276
35.38	0.752279	1.25081	2.55648	4.58919	5.97005	8.97933	14.3275
35.48	0.749023	1.25098	2.55273	4.59766	5.97217	8.97705	14.3184
35.58	0.744629	1.24951	2.55518	4.59863	5.97266	8.96777	14.3105
35.68	0.753743	1.2557	2.56917	4.5931	5.97396	8.98177	14.3206
35.78	0.748535	1.25879	2.56152	4.59473	5.96924	8.97705	14.3184
35.88	0.745605	1.25391	2.56641	4.58496	5.95801	8.97363	14.3125
35.98	0.753255	1.25667	2.56234	4.59017	5.95394	8.97347	14.3138
36.08	0.741211	1.23535	2.54883	4.57275	5.95508	8.95508	14.3057
36.18	0.739909	1.24089	2.56071	4.57829	5.95915	8.94987	14.3005
36.28	0.742676	1.23828	2.55322	4.56787	5.96045	8.9502	14.2891
36.38	0.725586	1.24219	2.53857	4.56641	5.94336	8.93799	14.2808
36.48	0.729655	1.24577	2.52799	4.57438	5.9445	8.93424	14.2731
36.58	0.728841	1.22982	2.53158	4.56575	5.94954	8.92855	14.2674
36.68	0.715495	1.22917	2.52604	4.56803	5.93962	8.91618	14.255
36.78	0.707194	1.22917	2.52018	4.56657	5.93034	8.9069	14.2458
36.88	0.710612	1.22673	2.51432	4.55631	5.92839	8.90495	14.237
36.98	0.716309	1.24072	2.52148	4.55957	5.93262	8.8999	14.23
37.08	0.712891	1.23975	2.51563	4.55664	5.93213	8.89453	14.2163
37.18	0.711751	1.22933	2.52327	4.55745	5.9305	8.889	14.2083
37.28	0.717611	1.22786	2.51888	4.55208	5.93831	8.88607	14.2054
37.38	0.726237	1.23356	2.52897	4.56217	5.9362	8.88151	14.2023
37.48	0.734375	1.22461	2.52783	4.55811	5.92334	8.87256	14.1919
37.58	0.717122	1.22445	2.51839	4.55404	5.91829	8.85433	14.1854
37.68	0.732747	1.23226	2.51693	4.55013	5.93197	8.85775	14.1795
37.78	0.736165	1.23177	2.514	4.54964	5.91634	8.85921	14.181
37.88	0.741374	1.24089	2.51383	4.5651	5.91715	8.85075	14.1755
37.98	0.711263	1.22152	2.51302	4.54574	5.90999	8.83284	14.1576
38.08	0.712077	1.22184	2.50944	4.53874	5.92057	8.82829	14.1501
38.18	0.717122	1.21517	2.50765	4.54329	5.92708	8.82406	14.1434
38.28	0.714844	1.22363	2.51758	4.54297	5.91846	8.82227	14.144
38.38	0.71224	1.21175	2.52523	4.54525	5.92074	8.82064	14.1361
38.48	0.7264	1.23372	2.5262	4.55404	5.92855	8.81234	14.1346
38.58	0.712077	1.21794	2.52262	4.5529	5.91032	8.79704	14.1344
38.68	0.719238	1.22949	2.53223	4.55518	5.92676	8.79395	14.1367
38.78	0.700032	1.22542	2.53011	4.54329	5.92806	8.78499	14.1449
38.88	0.699219	1.20898	2.52637	4.53857	5.91943	8.78418	14.1372
38.98	0.698405	1.20573	2.51921	4.53288	5.90983	8.77409	14.1247
39.08	0.699219	1.20801	2.52246	4.53467	5.90771	8.76855	14.1206
39.18	0.709635	1.21794	2.52262	4.54655	5.91032	8.77507	14.1227
39.28	0.712402	1.22266	2.53076	4.54688	5.90967	8.77783	14.1182
39.38	0.686361	1.21175	2.51888	4.53743	5.89632	8.76888	14.1102
39.48	0.714355	1.21777	2.52979	4.54102	5.90723	8.78223	14.1211
39.58	0.706217	1.21354	2.52995	4.55241	5.89811	8.7653	14.112
39.68	0.709798	1.21712	2.54085	4.54378	5.90511	8.76058	14.1048
39.78	0.699381	1.20524	2.53825	4.54557	5.89518	8.76237	14.1037
39.88	0.69873	1.20752	2.54443	4.5459	5.89307	8.7627	14.1069
39.98	0.713542	1.21305	2.53825	4.54167	5.89225	8.7609	14.1037
40.08	0.717122	1.20492	2.53499	4.55111	5.88656	8.76302	14.0926
40.18	0.715006	1.2028	2.53874	4.5402	5.87419	8.76091	14.092
40.28	0.72054	1.21761	2.54134	4.55501	5.87093	8.764	14.0872
40.38	0.722656	1.20117	2.53174	4.54785	5.86084	8.76563	14.0786
40.48	0.729329	1.21859	2.55159	4.55452	5.86898	8.77425	14.0765
40.58	0.716146	1.21273	2.53792	4.54134	5.86214	8.75911	14.0643
40.68	0.72054	1.20736	2.55062	4.53402	5.84993	8.75618	14.0648
40.78	0.70752	1.2041	2.5542	4.53271	5.85352	8.7417	14.0518
40.88	0.713704	1.21224	2.54769	4.53109	5.85335	8.74788	14.0584
40.98	0.710938	1.1958	2.53809	4.53467	5.84668	8.74512	14.0474
41.08	0.708008	1.19482	2.55127	4.54102	5.8374	8.74463	14.0498
41.18	0.702799	1.1945	2.53923	4.53092	5.84391	8.73991	14.0422
41.28	0.703776	1.1862	2.54801	4.53532	5.84733	8.73258	14.0246
41.38	0.704102	1.18408	2.54541	4.5332	5.85254	8.73047	14.0303
41.48	0.701009	1.17708	2.54427	4.52767	5.83968	8.72738	14.0286
41.58	0.704915	1.1849	2.53841	4.53109	5.85482	8.72347	14.014
41.68	0.70817	1.17887	2.53434	4.52702	5.84391	8.72526	14.008
41.78	0.708496	1.17432	2.53076	4.52588	5.8457	8.70508	14.0024
41.88	0.717773	1.17969	2.54102	4.52881	5.84814	8.71533	14.0088
41.98	0.716146	1.18148	2.54867	4.5306	5.84115	8.71908	14.0018
42.08	0.71403	1.18766	2.53483	4.51579	5.82926	8.71061	13.9972
42.18	0.701334	1.17741	2.51921	4.52116	5.82633	8.69352	13.9831
42.28	0.714355	1.18506	2.53125	4.52148	5.82422	8.69922	13.9702
42.38	0.710124	1.17839	2.52995	4.51579	5.81852	8.69352	13.9674
42.48	0.699381	1.18473	2.52946	4.4987	5.82487	8.6945	13.9684
42.58	0.697754	1.1792	2.53271	4.50342	5.81934	8.68652	13.9468
42.68	0.706706	1.17204	2.53385	4.50065	5.83317	8.69108	13.9508
42.78	0.707194	1.18327	2.52946	4.50358	5.82585	8.68424	13.9435
42.88	0.714193	1.17611	2.5179	4.49398	5.82259	8.68978	13.9412
42.98	0.712077	1.18034	2.53434	4.50212	5.8234	8.68766	13.9382
43.08	0.705729	1.17399	2.53044	4.50212	5.8361	8.69303	13.9421
43.18	0.715495	1.17448	2.52702	4.50016	5.82633	8.6818	13.9333
43.28	0.705078	1.16455	2.51709	4.49023	5.82275	8.67041	13.9194
43.38	0.716797	1.16797	2.5127	4.49512	5.82129	8.66357	13.9155
43.48	0.714193	1.15365	2.50765	4.49495	5.81478	8.6639	13.9217
43.58	0.72054	1.15755	2.49935	4.49495	5.81575	8.64779	13.9046
43.68	0.713704	1.15072	2.50618	4.4974	5.8221	8.6556	13.9163
43.78	0.704102	1.16211	2.50684	4.49023	5.82178	8.66016	13.9106
43.88	0.700521	1.16097	2.50277	4.49691	5.81283	8.64876	13.9066
43.98	0.699381	1.15983	2.4943	4.49089	5.81022	8.63835	13.8966
44.08	0.715657	1.16683	2.4974	4.4847	5.81234	8.639	13.9027
44.18	0.708496	1.16016	2.50195	4.48291	5.80811	8.64404	13.8994
44.28	0.705729	1.16325	2.49919	4.49186	5.80339	8.63932	13.9001
44.38	0.69987	1.14714	2.50114	4.49381	5.79655	8.64421	13.8776
44.48	0.705404	1.14144	2.49495	4.49935	5.79036	8.64876	13.8729
44.58	0.701009	1.13509	2.50863	4.49495	5.80404	8.64242	13.8719
44.68	0.700846	1.13786	2.49577	4.4777	5.79118	8.62956	13.859
44.78	0.696615	1.13656	2.50179	4.48568	5.79329	8.63216	13.8617
44.88	0.690104	1.12809	2.50163	4.4943	5.78678	8.6237	13.8649
44.98	0.690267	1.1263	2.49154	4.48421	5.77523	8.61654	13.846
45.08	0.693848	1.13086	2.49658	4.48779	5.79053	8.61719	13.8584
45.18	0.694824	1.13428	2.49609	4.49414	5.78516	8.62109	13.8623
45.28	0.6875	1.12744	2.48877	4.48535	5.78809	8.6123	13.8613
45.38	0.691406	1.12305	2.48633	4.48779	5.79199	8.62939	13.8613
45.48	0.679199	1.11475	2.48145	4.48486	5.7876	8.61279	13.8501
45.58	0.679362	1.11637	2.4821	4.48649	5.80094	8.60954	13.8468
45.68	0.677572	1.11458	2.48909	4.48568	5.79867	8.62044	13.8436
45.78	0.67806	1.12435	2.48079	4.472	5.79427	8.60433	13.8519
45.88	0.676432	1.12516	2.4777	4.47575	5.7863	8.61296	13.8346
45.98	0.683431	1.10872	2.47933	4.47591	5.77474	8.60286	13.826
46.08	0.680664	1.1084	2.47412	4.48486	5.78125	8.60547	13.8242
46.18	0.694173	1.11409	2.48372	4.49349	5.77376	8.6097	13.8304
46.28	0.685547	1.12012	2.4751	4.49121	5.77197	8.60938	13.8335
46.38	0.697754	1.1167	2.46924	4.49414	5.77637	8.61328	13.8232
46.48	0.691895	1.12744	2.46826	4.49219	5.76611	8.62305	13.8252
46.58	0.690592	1.1276	2.47233	4.48747	5.77702	8.6154	13.8244
46.68	0.69515	1.12581	2.47689	4.49154	5.77767	8.62142	13.8324
46.78	0.687663	1.12858	2.48014	4.49626	5.77653	8.62419	13.8278
46.88	0.69401	1.12956	2.49381	4.49821	5.77751	8.61881	13.8195
46.98	0.686035	1.12158	2.47803	4.49023	5.77344	8.60938	13.8115
47.08	0.690755	1.11898	2.47542	4.49935	5.77083	8.59749	13.8167
47.18	0.681803	1.11979	2.46452	4.49772	5.76921	8.60514	13.8083
47.28	0.677734	1.1084	2.47119	4.49756	5.7627	8.58691	13.8022
47.38	0.67985	1.10514	2.47868	4.5026	5.75846	8.59049	13.7965
47.48	0.660807	1.09538	2.46842	4.49235	5.75602	8.58561	13.7824
47.58	0.669596	1.11051	2.47624	4.50016	5.75846	8.57731	13.777
47.68	0.665039	1.09424	2.46777	4.48242	5.75684	8.56934	13.7622
47.78	0.662435	1.09798	2.47249	4.48763	5.75228	8.5765	13.7606
47.88	0.657552	1.09456	2.46956	4.49447	5.75423	8.59163	13.7547
47.98	0.652832	1.1001	2.4668	4.48828	5.75977	8.58936	13.7573
48.08	0.649577	1.09196	2.46256	4.47087	5.75163	8.58854	13.7375
48.18	0.65153	1.08854	2.46354	4.47428	5.7404	8.58708	13.7292
48.28	0.647949	1.07861	2.46094	4.46924	5.73828	8.5752	13.7227
48.38	0.643717	1.07926	2.46549	4.45817	5.75065	8.57731	13.7277
48.48	0.642904	1.07747	2.46908	4.4554	5.73958	8.58626	13.7347
48.58	0.636393	1.07585	2.47038	4.46159	5.74089	8.57145	13.7126
48.68	0.63151	1.08268	2.4611	4.45915	5.74772	8.57585	13.7155
48.78	0.627767	1.07552	2.45784	4.46224	5.73617	8.58138	13.7025
48.88	0.631348	1.0708	2.46387	4.45898	5.74512	8.58984	13.6997
48.98	0.627767	1.07406	2.46029	4.46224	5.73763	8.56575	13.6912
49.08	0.625	1.07373	2.46533	4.46191	5.74219	8.57568	13.6919
49.18	0.629232	1.06087	2.46175	4.45687	5.72835	8.56429	13.6781
49.28	0.625488	1.07178	2.45801	4.46533	5.7251	8.57275	13.6821
49.38	0.629395	1.07275	2.46191	4.46338	5.73633	8.56299	13.665
49.48	0.62793	1.08447	2.45117	4.45166	5.74414	8.56201	13.665
49.58	0.616862	1.0734	2.45475	4.4528	5.73307	8.55876	13.6593
49.68	0.626627	1.06901	2.4528	4.45817	5.74674	8.55387	13.6676
49.78	0.634115	1.0721	2.45589	4.46566	5.74251	8.56527	13.6683
49.88	0.623698	1.06364	2.45378	4.45964	5.7321	8.55924	13.6506
49.98	0.62793	1.06885	2.45117	4.45947	5.73633	8.54736	13.6377
50.08	0.637695	1.06396	2.44678	4.46289	5.73438	8.54297	13.6406
50.18	0.632813	1.0791	2.46289	4.45801	5.74121	8.5459	13.6284
50.28	0.63737	1.07585	2.44889	4.45329	5.73405	8.54118	13.6213
50.38	0.631673	1.06868	2.4554	4.45589	5.73128	8.54232	13.6258
50.48	0.627604	1.06315	2.45085	4.46305	5.72917	8.5446	13.6164
50.58	0.626139	1.06852	2.44938	4.45378	5.72526	8.53385	13.611
50.68	0.632161	1.07064	2.45052	4.45638	5.72005	8.53646	13.6082
50.78	0.627116	1.07292	2.45964	4.47038	5.72233	8.52946	13.6159
50.88	0.630859	1.07959	2.44629	4.4585	5.72217	8.51807	13.5977
50.98	0.627279	1.07601	2.45101	4.46712	5.71908	8.52474	13.6126
51.08	0.626139	1.06462	2.42985	4.45378	5.70719	8.50553	13.5939
51.18	0.635417	1.07243	2.4484	4.45426	5.71501	8.51188	13.592
51.28	0.639323	1.08659	2.44157	4.45768	5.71501	8.5026	13.589
51.38	0.650879	1.07861	2.44824	4.45508	5.72168	8.50684	13.585
51.48	0.654297	1.08496	2.44531	4.44971	5.71436	8.49951	13.5913
51.58	0.648112	1.07731	2.43766	4.45378	5.71501	8.49381	13.5837
51.68	0.646973	1.07617	2.44824	4.45264	5.71484	8.49219	13.5747
51.78	0.637695	1.07764	2.44189	4.44482	5.71777	8.50146	13.5732
51.88	0.639648	1.08057	2.45264	4.45068	5.7207	8.49951	13.5688
51.98	0.630208	1.0682	2.44027	4.44466	5.70833	8.48568	13.5628
52.08	0.62793	1.06494	2.44873	4.43506	5.69873	8.48096	13.5557
52.18	0.640462	1.0682	2.4432	4.43685	5.70589	8.4847	13.554
52.28	0.634603	1.06917	2.45687	4.44954	5.70003	8.48665	13.5584
52.38	0.634603	1.07161	2.44857	4.44906	5.71029	8.47835	13.5531
52.48	0.637044	1.07406	2.44368	4.45589	5.70784	8.49154	13.5452
52.58	0.633463	1.07292	2.44645	4.44303	5.7028	8.48161	13.5378
52.68	0.635905	1.07048	2.43717	4.43913	5.70524	8.47868	13.5402
52.78	0.636556	1.07503	2.44954	4.44466	5.70589	8.47298	13.533
52.88	0.648763	1.06868	2.45247	4.44808	5.70394	8.47835	13.5389
52.98	0.648763	1.07796	2.44368	4.45833	5.70101	8.48372	13.536
53.08	0.640625	1.06982	2.45215	4.45898	5.69678	8.47559	13.5278
53.18	0.633301	1.0625	2.44629	4.4585	5.69092	8.46826	13.5273
53.28	0.64095	1.06624	2.44222	4.44808	5.69222	8.45492	13.5179
53.38	0.646973	1.07764	2.44971	4.46436	5.6875	8.45215	13.5225
53.48	0.641439	1.06771	2.46077	4.4637	5.69368	8.45394	13.5145
53.58	0.640299	1.07878	2.45329	4.45671	5.68913	8.44694	13.5173
53.68	0.642252	1.07389	2.44889	4.46208	5.69206	8.44059	13.5114
53.78	0.640788	1.06901	2.45133	4.45719	5.67887	8.4279	13.4943
53.88	0.641113	1.07666	2.45117	4.45557	5.69727	8.43408	13.5063
53.98	0.641276	1.07438	2.4528	4.46647	5.69255	8.43864	13.505
54.08	0.644531	1.0752	2.44873	4.46338	5.69434	8.43262	13.5127
54.18	0.636393	1.07438	2.45964	4.46256	5.6862	8.42155	13.5104
54.28	0.651367	1.07031	2.46289	4.4585	5.68945	8.4292	13.5088
54.38	0.645182	1.06266	2.45719	4.46256	5.69499	8.4152	13.4987
54.48	0.653809	1.06494	2.45752	4.46094	5.68262	8.40918	13.5088
54.58	0.646647	1.05339	2.45426	4.4611	5.67301	8.39958	13.4909
54.68	0.659668	1.06543	2.4624	4.4668	5.66895	8.41504	13.4961
54.78	0.657227	1.07471	2.47021	4.47461	5.6748	8.41016	13.4927
54.88	0.663411	1.06917	2.46468	4.46126	5.68197	8.40999	13.491
54.98	0.654134	1.0599	2.4554	4.46615	5.66976	8.40413	13.4774
55.08	0.64681	1.06429	2.45589	4.45394	5.66439	8.41048	13.4823
55.18	0.658691	1.06982	2.47168	4.46436	5.68115	8.40625	13.4692
55.28	0.655924	1.07487	2.47819	4.46696	5.67839	8.41032	13.4821
55.38	0.647461	1.07129	2.47461	4.44775	5.66064	8.39648	13.4673
55.48	0.658854	1.08268	2.47819	4.46305	5.67204	8.41032	13.4757
55.58	0.654297	1.07324	2.47656	4.44434	5.67432	8.40088	13.4712
55.68	0.658691	1.06836	2.49268	4.4541	5.67871	8.39844	13.4668
55.78	0.661784	1.06852	2.48356	4.44499	5.67741	8.40153	13.4591
55.88	0.655599	1.06429	2.48714	4.44075	5.67318	8.39974	13.4505
55.98	0.649251	1.0638	2.48812	4.44417	5.67415	8.41097	13.4637
56.08	0.660482	1.0599	2.493	4.44808	5.68148	8.41878	13.4564
56.18	0.663249	1.0612	2.49577	4.45866	5.67301	8.40837	13.4572
56.28	0.662272	1.05387	2.49479	4.45085	5.66374	8.42057	13.4533
56.38	0.665853	1.04427	2.4974	4.44954	5.6639	8.41097	13.4491
56.48	0.663249	1.04167	2.49674	4.44157	5.65153	8.42008	13.4504
56.58	0.663411	1.04427	2.49593	4.44027	5.65316	8.41097	13.4491
56.68	0.641764	1.03581	2.49137	4.43717	5.63835	8.3986	13.4367
56.78	0.656575	1.0389	2.48763	4.44271	5.6556	8.40023	13.432
56.88	0.656413	1.04411	2.48893	4.43473	5.64762	8.40446	13.4255
56.98	0.648926	1.02979	2.50098	4.43604	5.64795	8.40283	13.4331
57.08	0.650553	1.03825	2.49089	4.44206	5.64714	8.39713	13.4367
57.18	0.655273	1.03613	2.49316	4.44678	5.64893	8.39111	13.4331
57.28	0.656575	1.03499	2.50472	4.44124	5.65316	8.38997	13.432
57.38	0.6639	1.0306	2.49495	4.43978	5.64193	8.39876	13.4315
57.48	0.654948	1.02946	2.49284	4.43571	5.65153	8.39469	13.4172
57.58	0.660319	1.02702	2.49528	4.41911	5.64225	8.41325	13.4176
57.68	0.653971	1.02702	2.49821	4.41813	5.6359	8.4069	13.4084
57.78	0.662598	1.03711	2.50537	4.41992	5.6499	8.42725	13.417
57.88	0.65153	1.03532	2.50895	4.41813	5.63249	8.43864	13.4181
57.98	0.661784	1.04167	2.50358	4.42448	5.63102	8.42887	13.4162
58.08	0.669759	1.03743	2.52669	4.44027	5.62679	8.43538	13.4163
58.18	0.668945	1.03857	2.52637	4.43164	5.62793	8.4248	13.4053
58.28	0.670084	1.03776	2.52214	4.4235	5.62858	8.43327	13.4206
58.38	0.664388	1.04427	2.54378	4.42464	5.6346	8.4471	13.4139
58.48	0.681152	1.03857	2.54639	4.42578	5.64648	8.46436	13.4136
58.58	0.680176	1.03271	2.54004	4.4248	5.63623	8.45654	13.4155
58.68	0.673502	1.02604	2.53483	4.45182	5.64274	8.45915	13.4396
58.78	0.678223	1.0083	2.53271	4.44873	5.63037	8.43604	13.438
58.88	0.67806	0.988607	2.51156	4.44173	5.59993	8.41146	13.4271
58.98	0.672038	0.972331	2.50065	4.40495	5.60221	8.39225	13.3942
59.08	0.650879	0.970703	2.48486	4.3877	5.57178	8.34668	13.3584
59.18	0.661621	0.947754	2.48779	4.38916	5.56299	8.31153	13.3589
59.28	0.669596	0.964518	2.48893	4.40348	5.58268	8.32243	13.3825
59.38	0.659993	0.940755	2.4847	4.39925	5.57308	8.28792	13.3768
59.48	0.665039	0.918457	2.4624	4.35498	5.59521	8.26709	13.3677
59.58	0.674479	0.947428	2.47184	4.3444	5.59245	8.22917	13.3219
59.68	0.686035	0.995605	2.53174	4.2915	5.55762	8.21631	13.3394
59.78	0.724772	1.13053	2.58073	4.16178	5.53092	8.39176	13.4098
59.88	0.787598	0.937988	2.5835	4.30273	5.74365	8.22705	13.4097
59.98	0.966309	1.43701	2.97461	4.38135	5.70068	6.52539	13.7368
60.08	0.923177	0.243978	1.98617	3.86751	5.13167	8.34115	12.9154
60.18	0.23763	0.707357	2.16878	4.76595	5.73763	9.91231	11.7489
60.28	0.134277	0.601074	2.16455	4.26514	5.68896	8.64502	13.5791
60.38	-0.03337	0.391927	1.88949	3.82601	5.17464	8.10921	14.2137
60.48	0.020996	0.37207	1.75586	3.60449	4.91895	7.46826	13.1401
60.58	0.060547	0.427246	1.74365	3.42773	4.5791	7.24414	12.5557
60.68	-0.0236	0.362142	1.78402	3.45784	4.37386	7.07308	11.9549
60.78	-0.01953	0.38623	1.82373	3.43213	4.37891	6.98828	11.6943
60.88	0.038574	0.419434	1.83838	3.32422	4.36426	6.91113	11.3589
60.98	0.07194	0.361979	1.81462	3.27751	4.33268	6.80046	11.2214
61.08	0.068197	0.359212	1.77669	3.20052	4.34847	6.73763	11.0116
61.18	0.079264	0.406901	1.73747	3.18327	4.35075	6.69694	10.8796
61.28	0.104492	0.415039	1.72461	3.17432	4.34961	6.6582	10.7212
61.38	0.113118	0.399251	1.68538	3.12728	4.29574	6.5472	10.5697
61.48	0.094727	0.388672	1.65918	3.10742	4.24902	6.45068	10.4551
61.58	0.098958	0.37972	1.62142	3.08675	4.19808	6.35824	10.2845
61.68	0.063151	0.390788	1.60954	3.10368	4.1652	6.26042	10.1305
61.78	0.037923	0.386556	1.58138	3.1014	4.12288	6.18538	10.0125
61.88	0.044759	0.385091	1.56966	3.0638	4.07113	6.12337	9.85921
61.98	0.023275	0.371907	1.53695	3.07113	4.01839	6.0599	9.72445
62.08	0.019043	0.333496	1.52344	3.03564	3.97363	5.9751	9.61768
62.18	0.02181	0.319661	1.50277	2.99837	3.91829	5.87533	9.47982
62.28	0.011231	0.32959	1.49219	2.97803	3.87598	5.79785	9.35547
62.38	0.025553	0.320475	1.45671	2.92106	3.82536	5.70036	9.22135
62.48	0.017904	0.307943	1.43929	2.89388	3.78011	5.63167	9.08919
62.58	0.012044	0.316243	1.40706	2.86849	3.72982	5.57503	8.96077
62.68	0.038249	0.334635	1.39274	2.84782	3.69987	5.52653	8.86296
62.78	0.032552	0.33431	1.37288	2.79915	3.65023	5.493	8.75081
62.88	0.052572	0.338216	1.36409	2.76693	3.5931	5.44466	8.64583
62.98	0.036621	0.332031	1.3667	2.75146	3.56055	5.35742	8.55176
63.08	0.042481	0.331055	1.35303	2.71924	3.54541	5.30176	8.43262
63.18	0.032064	0.320638	1.33577	2.68001	3.50618	5.26302	8.29671
63.28	0.034993	0.310384	1.32454	2.64925	3.46126	5.21224	8.18441
63.38	0.026367	0.303223	1.30811	2.62744	3.43018	5.17529	8.08936
63.48	0.019857	0.30599	1.30159	2.60286	3.38753	5.12044	7.99984
63.58	0.013509	0.311361	1.28499	2.58626	3.3514	5.05306	7.88167
63.68	0.019043	0.313965	1.28125	2.57471	3.30566	4.98438	7.78662
63.78	0.020182	0.308756	1.27214	2.5446	3.26921	4.91227	7.67057
63.88	0.014974	0.284017	1.26937	2.54085	3.24056	4.84603	7.57308
63.98	0.018555	0.292969	1.25342	2.51416	3.23389	4.79639	7.46973
64.08	0.024089	0.293131	1.25895	2.486	3.2028	4.76921	7.36979
64.18	0.020345	0.293294	1.2474	2.46663	3.17025	4.71224	7.28158
64.28	0.024577	0.274089	1.22819	2.43717	3.14079	4.64714	7.19303
64.38	0.011556	0.267415	1.23324	2.41878	3.12923	4.60433	7.11263
64.48	0.00944	0.266764	1.22087	2.40885	3.08659	4.55046	7.02848
64.58	-0.00635	0.262695	1.22607	2.38135	3.04492	4.52002	6.92529
64.68	0.00374	0.249349	1.20736	2.34847	3.02865	4.48568	6.85482
64.78	-0.00146	0.253418	1.18262	2.32373	3.01465	4.43262	6.7583
64.88	0.000814	0.250325	1.17318	2.3182	2.96859	4.39046	6.67708
64.98	0.000651	0.250163	1.16374	2.2985	2.94889	4.35368	6.59001
65.08	-0.000977	0.260254	1.16357	2.28662	2.92627	4.31348	6.51416
65.18	-0.00358	0.252279	1.14144	2.26693	2.88363	4.25179	6.4554
65.28	-0.00179	0.255534	1.12223	2.24772	2.83952	4.20426	6.36979
65.38	0.012044	0.25765	1.12972	2.21615	2.80941	4.1556	6.29915
65.48	0.00586	0.255371	1.12891	2.19287	2.77295	4.10645	6.2085
65.58	0.00505	0.254557	1.11882	2.15592	2.74381	4.06901	6.14762
65.68	0.00114	0.259928	1.10319	2.14518	2.71745	4.03288	6.08122
65.78	-0.00667	0.250651	1.08757	2.1193	2.70085	3.986	5.99137
65.88	0.00293	0.248535	1.07373	2.10547	2.66992	3.93555	5.93066
65.98	-0.01188	0.243978	1.05745	2.09456	2.63411	3.90365	5.85091
66.08	0.00163	0.258952	1.06071	2.07682	2.60758	3.85368	5.81852
66.18	0.00716	0.256673	1.05843	2.0721	2.59456	3.82113	5.73861
66.28	0.00684	0.252441	1.03857	2.04541	2.56201	3.78076	5.66895
66.38	0.00309	0.257975	1.04167	2.02653	2.55046	3.72087	5.61979
66.48	0.00472	0.254232	1.03646	2.01351	2.52474	3.6888	5.55745
66.58	-0.00195	0.247559	1.02979	1.99512	2.50342	3.65186	5.51953
66.68	-0.00586	0.23584	1.01025	1.9834	2.46582	3.61963	5.43115
66.78	-0.0083	0.229492	0.996094	1.96777	2.45166	3.57666	5.35547
66.88	-0.00586	0.231934	0.975098	1.95996	2.42285	3.52051	5.30469
66.98	-0.02165	0.222493	0.965657	1.9388	2.40316	3.47738	5.23812
67.08	-0.02051	0.217285	0.960449	1.91406	2.37695	3.44189	5.1792
67.18	-0.04036	0.202799	0.94987	1.90348	2.36491	3.382	5.09587
67.28	-0.02751	0.198568	0.951986	1.87972	2.34017	3.36751	5.06575
67.38	-0.03711	0.200684	0.9375	1.86768	2.31348	3.32373	5.01172
67.48	-0.02393	0.202148	0.929688	1.85205	2.27588	3.2876	4.95996
67.58	-0.01839	0.19987	0.923503	1.84977	2.26823	3.25553	4.89616
67.68	-0.02441	0.205566	0.91748	1.82422	2.25342	3.23877	4.83057
67.78	-0.01888	0.207194	0.911296	1.81803	2.23014	3.19255	4.76432
67.88	-0.01969	0.198568	0.902669	1.80941	2.20443	3.1473	4.70101
67.98	-0.00977	0.198242	0.899414	1.78809	2.17676	3.11426	4.66016
68.08	-0.00928	0.201172	0.902832	1.77539	2.16699	3.08594	4.5957
68.18	-0.00309	0.215169	0.888021	1.77132	2.14437	3.05062	4.52865
68.28	-0.01432	0.202474	0.875325	1.73909	2.12142	3.01595	4.47591
68.38	-0.01286	0.205404	0.866536	1.71859	2.10335	2.97835	4.4056
68.48	-0.02132	0.185221	0.85026	1.70231	2.07389	2.93229	4.34147
68.58	-0.02799	0.190267	0.8514	1.67611	2.04915	2.90316	4.28255
68.68	-0.021	0.185547	0.838867	1.65186	2.01709	2.88037	4.23096
68.78	-0.03841	0.189128	0.830729	1.64372	1.99723	2.83317	4.1735
68.88	-0.02572	0.192546	0.834147	1.63932	1.98258	2.79899	4.13493
68.98	-0.03369	0.18457	0.818359	1.61328	1.9458	2.77637	4.11035
69.08	-0.03662	0.181641	0.81543	1.59326	1.92969	2.74756	4.0459
69.18	-0.03092	0.179525	0.801595	1.56771	1.9056	2.72347	4.00374
69.28	-0.0262	0.172526	0.794596	1.56706	1.8986	2.68766	3.96256
69.38	-0.02441	0.186035	0.788574	1.55078	1.89404	2.66846	3.9165
69.48	-0.0249	0.181641	0.78418	1.52686	1.87256	2.646	3.88574
69.58	-0.03597	0.172038	0.774577	1.51725	1.84342	2.60514	3.84391
69.68	-0.04264	0.170247	0.774251	1.48568	1.81966	2.57503	3.81624
69.78	-0.04704	0.163411	0.758138	1.46956	1.79818	2.53792	3.74642
69.88	-0.03402	0.152995	0.747721	1.45671	1.7736	2.52116	3.7194
69.98	-0.04118	0.156087	0.750814	1.45296	1.76497	2.49544	3.65462
70.08	-0.04443	0.150391	0.745117	1.44092	1.74121	2.47656	3.61377
70.18	-0.03971	0.147298	0.730306	1.4222	1.71712	2.42416	3.58187
70.28	-0.04134	0.157389	0.711589	1.40641	1.69596	2.40299	3.53092
70.38	-0.0459	0.158203	0.709961	1.39795	1.68896	2.40527	3.50195
70.48	-0.05745	0.141276	0.693034	1.38102	1.67204	2.37126	3.4694
70.58	-0.05143	0.147298	0.679525	1.36751	1.65853	2.35238	3.42171
70.68	-0.05859	0.146484	0.678711	1.35498	1.63428	2.32178	3.37158
70.78	-0.06576	0.152506	0.673014	1.34782	1.63005	2.2863	3.32829
70.88	-0.06429	0.153971	0.666667	1.33122	1.62614	2.27067	3.29948
70.98	-0.05664	0.149902	0.654785	1.31934	1.60254	2.23926	3.23584
71.08	-0.06413	0.151693	0.644857	1.30941	1.59261	2.2098	3.21517
71.18	-0.06087	0.145671	0.632487	1.29557	1.57878	2.18278	3.18083
71.28	-0.06217	0.148275	0.633626	1.28011	1.57601	2.15169	3.13509
71.38	-0.05355	0.145182	0.630534	1.27555	1.56657	2.13053	3.07975
71.48	-0.06087	0.152018	0.617839	1.25114	1.54215	2.12028	3.03874
71.58	-0.06348	0.136719	0.616699	1.26025	1.5332	2.11133	2.99854
71.68	-0.06803	0.139974	0.613607	1.24056	1.52767	2.0848	2.9471
71.78	-0.07259	0.126139	0.599772	1.22135	1.50456	2.05143	2.90837
71.88	-0.07959	0.130859	0.592773	1.20654	1.48975	2.02344	2.86377
71.98	-0.07096	0.127767	0.593587	1.19564	1.48519	1.99447	2.82943
72.08	-0.07129	0.131348	0.583984	1.19922	1.47852	1.98389	2.79395
72.18	-0.07568	0.134766	0.573242	1.17139	1.4624	1.9585	2.75586
72.28	-0.07861	0.126465	0.568848	1.15527	1.44629	1.92285	2.72119
72.38	-0.08219	0.116536	0.558919	1.14534	1.43636	1.9012	2.67904
72.48	-0.0874	0.102051	0.549805	1.13623	1.41943	1.86475	2.64502
72.58	-0.08887	0.083984	0.549805	1.12451	1.40381	1.8623	2.6084
72.68	-0.09733	0.081869	0.53597	1.1014	1.39925	1.83919	2.58577
72.78	-0.08398	0.083496	0.537598	1.10059	1.39551	1.8042	2.5625
72.88	-0.08822	0.087077	0.52946	1.08464	1.37956	1.78337	2.54411
72.98	-0.08952	0.089681	0.532064	1.07552	1.37044	1.7596	2.52425
73.08	-0.08008	0.099121	0.521973	1.06543	1.36035	1.73291	2.49219
73.18	-0.0848	0.090495	0.513346	1.04264	1.33219	1.71891	2.45768
73.28	-0.08643	0.091309	0.503906	1.03955	1.31104	1.70166	2.42725
73.38	-0.07829	0.089193	0.492513	1.02816	1.29964	1.67855	2.40267
73.48	-0.09717	0.07959	0.48291	1.02246	1.28223	1.66113	2.37891
73.58	-0.09342	0.077962	0.49056	1.00911	1.26888	1.64779	2.3514
73.68	-0.09652	0.064616	0.486003	0.992839	1.25407	1.61589	2.33756
73.78	-0.08789	0.060059	0.475098	0.979492	1.24316	1.59863	2.30615
73.88	-0.09115	0.053874	0.470378	0.970866	1.22673	1.57048	2.28044
73.98	-0.09733	0.050619	0.465658	0.958333	1.21419	1.55794	2.23665
74.08	-0.09652	0.041178	0.445475	0.947428	1.19157	1.54704	2.21794
74.18	-0.08529	0.050944	0.434733	0.93278	1.19108	1.5363	2.18766
74.28	-0.08008	0.04834	0.428223	0.916992	1.16748	1.5127	2.17041
74.38	-0.09928	0.038411	0.415853	0.907064	1.15658	1.49496	2.11507
74.48	-0.09212	0.038737	0.412272	0.908854	1.14909	1.48503	2.08561
74.58	-0.09733	0.019369	0.407064	0.89974	1.13216	1.4681	2.04525
74.68	-0.09961	0.028809	0.404785	0.889648	1.12207	1.45801	2.01563
74.78	-0.08822	0.028483	0.396647	0.880046	1.11393	1.43815	1.98551
74.88	-0.08561	0.023275	0.399251	0.881673	1.09701	1.42122	1.95784
74.98	-0.07926	0.029622	0.39388	0.870931	1.07992	1.40804	1.93441
75.08	-0.08545	0.018066	0.394043	0.867188	1.06836	1.39648	1.90332
75.18	-0.0835	0.021484	0.368652	0.870605	1.05225	1.36865	1.87695
75.28	-0.08822	0.016764	0.370768	0.858073	1.03971	1.35612	1.84733
75.38	-0.07568	0.029297	0.376465	0.862793	1.03271	1.34912	1.82861
75.48	-0.08138	0.027507	0.360514	0.857096	1.01921	1.32389	1.80192
75.58	-0.07308	0.024089	0.368815	0.845866	1.00798	1.31901	1.76872
75.68	-0.07568	0.029297	0.354492	0.839355	0.993652	1.29834	1.73486
75.78	-0.08236	0.017741	0.357096	0.834147	0.972819	1.28288	1.71012
75.88	-0.0887	0.01237	0.35319	0.830241	0.972819	1.2697	1.67497
75.98	-0.0791	0.010254	0.343262	0.811035	0.951172	1.25977	1.65479
76.08	-0.08219	0.0057	0.341634	0.805501	0.946615	1.23324	1.62288
76.18	-0.08154	0.00244	0.327637	0.800781	0.931641	1.2207	1.59863
76.28	-0.09131	0.00586	0.331055	0.79248	0.927246	1.18359	1.58252
76.38	-0.0944	-0.00749	0.306966	0.789388	0.908529	1.16634	1.57406
76.48	-0.08431	-0.00667	0.302897	0.78776	0.910807	1.16862	1.55436
76.58	-0.0861	-0.00602	0.298665	0.780599	0.909017	1.15511	1.53695
76.68	-0.09163	-0.00228	0.303385	0.772624	0.907389	1.14177	1.51188
76.78	-0.08268	-0.00505	0.306966	0.773763	0.904622	1.13118	1.51058
76.88	-0.0861	-0.000651	0.298665	0.766439	0.889486	1.11605	1.48617
76.98	-0.08138	-0.00374	0.290202	0.75944	0.886393	1.10124	1.45964
77.08	-0.08659	0.00277	0.287435	0.740072	0.869466	1.08822	1.44808
77.18	-0.0835	-0.00586	0.280273	0.733887	0.858398	1.07178	1.42236
77.28	-0.08431	0.00114	0.275553	0.729167	0.852214	1.05924	1.39811
77.38	-0.08789	0.00146	0.274414	0.729492	0.84082	1.05567	1.39307
77.48	-0.0804	-0.000326	0.267741	0.72526	0.831217	1.02555	1.38249
77.58	-0.0848	0.000651	0.263346	0.720866	0.808756	1.02604	1.35465
77.68	-0.09391	0.00326	0.265951	0.711751	0.803548	1.01058	1.32992
77.78	-0.09798	-0.00326	0.25944	0.705241	0.797038	0.996256	1.30387
77.88	-0.09261	-0.00179	0.260905	0.695964	0.797038	0.986003	1.30143
77.98	-0.08952	-0.01188	0.25472	0.677083	0.788411	0.956381	1.27572
78.08	-0.0861	-0.01628	0.258138	0.668783	0.777669	0.951986	1.2596
78.18	-0.09082	-0.01318	0.240234	0.665527	0.767578	0.935548	1.24951
78.28	-0.10628	-0.01693	0.243327	0.661784	0.759928	0.921549	1.23698
78.38	-0.10824	-0.0306	0.236003	0.650553	0.750163	0.91032	1.20622
78.48	-0.11377	-0.02441	0.23584	0.648926	0.748535	0.896973	1.19287
78.58	-0.10954	-0.02018	0.226888	0.641439	0.734701	0.888021	1.16585
78.68	-0.10352	-0.02197	0.23291	0.635742	0.731445	0.875978	1.15381
78.78	-0.10303	-0.03174	0.231934	0.63623	0.728027	0.872559	1.12402
78.88	-0.10677	-0.02425	0.232096	0.617839	0.713542	0.855632	1.10221
78.98	-0.10612	-0.03483	0.2264	0.609701	0.701497	0.838217	1.07943
79.08	-0.11117	-0.04134	0.215006	0.604655	0.700358	0.833171	1.05485
79.18	-0.10693	-0.03711	0.208496	0.601074	0.692871	0.817871	1.02002
79.28	-0.10482	-0.04671	0.196452	0.596842	0.683268	0.812174	1.01042
79.38	-0.11751	-0.04232	0.200846	0.588053	0.67985	0.785319	0.993815
79.48	-0.11735	-0.03337	0.195638	0.578939	0.670736	0.776205	0.966634
79.58	-0.11426	-0.04297	0.19873	0.564941	0.666016	0.771484	0.950195
79.68	-0.12549	-0.0376	0.18457	0.557617	0.651855	0.766603	0.95459
79.78	-0.11231	-0.04102	0.19043	0.565918	0.638184	0.755371	0.92627
79.88	-0.12061	-0.03027	0.187012	0.5625	0.642578	0.751954	0.911133
79.98	-0.11735	-0.03044	0.191732	0.555501	0.635579	0.744955	0.890951
80.08	-0.12386	-0.02816	0.185221	0.56071	0.621256	0.730631	0.878092
80.18	-0.11865	-0.02148	0.184082	0.558105	0.618652	0.724121	0.873047
80.28	-0.12581	-0.03109	0.184733	0.548503	0.609049	0.706706	0.846354
80.38	-0.11279	-0.0249	0.183105	0.537598	0.607422	0.69336	0.833008
80.48	-0.12272	-0.02653	0.176107	0.528158	0.594076	0.686361	0.806478
80.58	-0.13379	-0.0249	0.179199	0.53125	0.576172	0.669922	0.790039
80.68	-0.12467	-0.0236	0.188314	0.522298	0.573568	0.671224	0.77181
80.78	-0.12223	-0.02116	0.179036	0.515462	0.568197	0.655599	0.75472
80.88	-0.11735	-0.02799	0.176107	0.520345	0.553548	0.645833	0.728353
80.98	-0.12907	-0.02799	0.176107	0.508626	0.553548	0.639486	0.708822
81.08	-0.13363	-0.0262	0.166178	0.493327	0.534342	0.617839	0.688639
81.18	-0.13298	-0.02555	0.176107	0.489095	0.534017	0.619955	0.681478
81.28	-0.12695	-0.02979	0.174316	0.480957	0.521973	0.606445	0.667969
81.38	-0.12516	-0.02799	0.176107	0.469564	0.502767	0.596518	0.650228
81.48	-0.11556	-0.03011	0.173991	0.469889	0.500651	0.598307	0.648112
81.58	-0.12402	-0.02002	0.174805	0.460449	0.493652	0.57959	0.635742
81.68	-0.11426	-0.01465	0.187012	0.460938	0.505859	0.580078	0.629883
81.78	-0.11605	-0.01888	0.177409	0.459147	0.49235	0.558756	0.616374
81.88	-0.10107	-0.00391	0.171387	0.453125	0.490234	0.564454	0.602539
81.98	-0.10498	-0.01025	0.174316	0.441895	0.481445	0.555665	0.585938
82.08	-0.10303	-0.00586	0.185059	0.444824	0.478027	0.540527	0.580078
82.18	-0.10352	-0.01416	0.171875	0.444336	0.46582	0.532228	0.5625
82.28	-0.09733	-0.00798	0.176595	0.429525	0.451009	0.526693	0.556966
82.38	-0.10238	-0.00667	0.166178	0.428385	0.442057	0.517743	0.538737
82.48	-0.10254	0.00635	0.179199	0.433594	0.443359	0.512207	0.532227
82.58	-0.11149	-0.01432	0.179525	0.433919	0.435872	0.511556	0.513021
82.68	-0.11344	-0.007	0.180013	0.422689	0.424642	0.514486	0.500326
82.78	-0.118	-0.00911	0.173014	0.419596	0.415202	0.499674	0.488444
82.88	-0.12321	-0.01579	0.182943	0.411458	0.405599	0.491537	0.471029
82.98	-0.12337	-0.01449	0.171549	0.41276	0.399089	0.473308	0.459147
83.08	-0.12044	-0.01156	0.173014	0.403971	0.390299	0.464518	0.437663
83.18	-0.12305	-0.00488	0.179688	0.402832	0.385254	0.46338	0.42334
83.28	-0.1276	-0.000651	0.164388	0.400716	0.381673	0.455892	0.415853
83.38	-0.13086	-0.00244	0.162598	0.385742	0.379883	0.44629	0.394531
83.48	-0.12598	-0.00928	0.16748	0.382813	0.373047	0.445802	0.391602
83.58	-0.13704	-0.00326	0.161784	0.379557	0.371257	0.44694	0.374186
83.68	-0.13005	0.00618	0.171224	0.386556	0.371419	0.435384	0.375814
83.78	-0.13298	0.00326	0.168294	0.371908	0.354329	0.424642	0.353353
83.88	-0.13314	0.00163	0.166667	0.378092	0.343424	0.40739	0.347819
83.98	-0.13037	0.00586	0.161621	0.365234	0.333496	0.403808	0.33252
84.08	-0.13298	0.00326	0.156576	0.34847	0.323079	0.389486	0.318197
84.18	-0.12695	0.00928	0.150879	0.354492	0.317383	0.375978	0.304688
84.28	-0.14128	0.015951	0.157552	0.361165	0.324056	0.374837	0.303548
84.38	-0.14388	0.015788	0.143229	0.346842	0.305827	0.369304	0.291667
84.48	-0.1403	0.00765	0.145345	0.33724	0.307943	0.362631	0.275716
84.58	-0.13379	0.00781	0.140137	0.332031	0.306641	0.35498	0.274414
84.68	-0.13525	0.00488	0.138672	0.330566	0.305176	0.340332	0.26123
84.78	-0.13428	0.00586	0.139648	0.314453	0.294434	0.341309	0.242676
84.88	-0.132	0.015951	0.14974	0.33138	0.304525	0.343587	0.241048
84.98	-0.15023	0.015788	0.149577	0.32194	0.296549	0.331706	0.221354
85.08	-0.1473	0.020182	0.153971	0.318522	0.291667	0.328288	0.217936
85.18	-0.15088	0.016602	0.159668	0.324219	0.283203	0.322266	0.211914
85.28	-0.15332	0.01416	0.147949	0.303223	0.283203	0.314453	0.192383
85.38	-0.14909	0.010579	0.152181	0.305013	0.273275	0.306966	0.177083
85.48	-0.1486	0.011068	0.135579	0.297689	0.260579	0.295736	0.164388
85.58	-0.15788	-0.000651	0.140951	0.297689	0.260579	0.287923	0.147786
85.68	-0.15511	0.00456	0.147624	0.302897	0.265788	0.273601	0.138346
85.78	-0.15169	0.00798	0.144206	0.288249	0.269206	0.265299	0.13151
85.88	-0.15446	0.011556	0.145345	0.290365	0.272786	0.268881	0.127279
85.98	-0.15251	-0.00309	0.148763	0.28597	0.264486	0.252767	0.104818
86.08	-0.15039	-0.00244	0.150879	0.288086	0.249512	0.245605	0.09375
86.18	-0.15218	0.00505	0.146647	0.283854	0.254557	0.242838	0.093425
86.28	-0.15592	-0.00553	0.138997	0.282552	0.253255	0.218099	0.080404
86.38	-0.1556	-0.01546	0.137858	0.2736	0.241862	0.210613	0.061198
86.48	-0.15837	-0.01188	0.141439	0.263021	0.245443	0.202474	0.051595
86.58	-0.15983	-0.01188	0.141439	0.263021	0.245443	0.202474	0.041341
86.68	-0.15772	-0.00977	0.134277	0.257324	0.247559	0.196778	0.029297
86.78	-0.1556	-0.01693	0.133952	0.25944	0.235514	0.187174	0.024577
86.88	-0.153	-0.01676	0.136556	0.250326	0.236654	0.181965	0.00277
86.98	-0.15723	-0.021	0.124512	0.246094	0.232422	0.177736	-0.01074
87.08	-0.14941	-0.01318	0.125977	0.253906	0.228516	0.173828	-0.01465
87.18	-0.1486	-0.02409	0.131673	0.246908	0.229329	0.174643	-0.02555
87.28	-0.14876	-0.01497	0.135905	0.256022	0.238444	0.172038	-0.02425
87.38	-0.1499	-0.01367	0.124023	0.245605	0.231934	0.165528	-0.03467
87.48	-0.15951	-0.0179	0.126139	0.239909	0.234049	0.148112	-0.04574
87.58	-0.16162	-0.0293	0.114746	0.237793	0.220215	0.145996	-0.0542
87.68	-0.16081	-0.02848	0.113118	0.226888	0.211751	0.135091	-0.0651
87.78	-0.16032	-0.02799	0.113607	0.227376	0.201986	0.135579	-0.07633
87.88	-0.17448	-0.03971	0.096517	0.221029	0.201986	0.121419	-0.08415
87.98	-0.17855	-0.04232	0.085124	0.21696	0.187663	0.105632	-0.10628
88.08	-0.17855	-0.0306	0.083659	0.205241	0.187663	0.097819	-0.118
88.18	-0.17236	-0.03613	0.078125	0.211426	0.1875	0.092286	-0.13135
88.28	-0.16471	-0.03776	0.085775	0.201986	0.193685	0.088216	-0.13151
88.38	-0.17139	-0.0376	0.088379	0.202148	0.190918	0.083008	-0.14063
88.48	-0.17334	-0.03711	0.088867	0.202637	0.186523	0.083496	-0.15186
88.58	-0.17415	-0.04427	0.078776	0.201823	0.176432	0.070964	-0.1722
88.68	-0.16943	-0.04102	0.074707	0.206543	0.181152	0.058594	-0.17529
88.78	-0.18115	-0.04102	0.073242	0.194824	0.181152	0.056152	-0.18701
88.88	-0.16878	-0.03792	0.076335	0.191569	0.172526	0.047527	-0.19173
88.98	-0.16341	-0.03499	0.079264	0.193034	0.175456	0.050455	-0.20833
89.08	-0.16683	-0.04769	0.066569	0.172526	0.16276	0.039225	-0.22347
89.18	-0.18083	-0.04704	0.06722	0.173177	0.164876	0.0306	-0.23991
89.28	-0.16618	-0.03923	0.075033	0.18099	0.165853	0.030599	-0.22282
89.38	-0.17269	-0.0389	0.075358	0.181315	0.152018	0.030924	-0.24105
89.48	-0.17594	-0.04753	0.068197	0.171224	0.151204	0.018393	-0.25212
89.58	-0.16032	-0.03971	0.074544	0.164876	0.159017	0.00521	-0.24675
89.68	-0.16162	-0.04736	0.061523	0.163574	0.157715	-0.00635	-0.26514
89.78	-0.16162	-0.04883	0.061523	0.155762	0.157715	0.00293	-0.26514
89.88	-0.1639	-0.05111	0.080241	0.151042	0.156901	0.000651	-0.28695
89.98	-0.16797	-0.05664	0.067871	0.147949	0.153809	-0.01025	-0.2832
90.08	-0.16553	-0.05664	0.06543	0.141602	0.153809	-0.02197	-0.29248
90.18	-0.17481	-0.06592	0.053711	0.140137	0.14209	-0.03125	-0.30029
90.28	-0.17513	-0.06624	0.055827	0.142253	0.134928	-0.03158	-0.3099
90.38	-0.17839	-0.08122	0.058919	0.137533	0.135579	-0.0363	-0.32634
90.48	-0.17855	-0.08138	0.053874	0.138835	0.129069	-0.04671	-0.33285
90.58	-0.17985	-0.08268	0.051107	0.137533	0.127767	-0.05436	-0.34587
90.68	-0.17985	-0.08268	0.051107	0.116536	0.116048	-0.0612	-0.35124
90.78	-0.18034	-0.08317	0.042806	0.113607	0.11556	-0.06803	-0.35807
90.88	-0.17936	-0.08219	0.034505	0.123861	0.116536	-0.06706	-0.37663
90.98	-0.18522	-0.07878	0.023763	0.120443	0.108236	-0.08171	-0.37321
91.08	-0.18457	-0.07568	0.026856	0.121094	0.111328	-0.08789	-0.38184
91.18	-0.18376	-0.07487	0.027669	0.103841	0.112142	-0.08708	-0.38884
91.28	-0.18376	-0.08415	0.027669	0.102376	0.097982	-0.0988	-0.39128
91.38	-0.18376	-0.08659	0.027669	0.102376	0.096517	-0.0988	-0.40837
91.48	-0.18164	-0.09082	0.021973	0.09668	0.093262	-0.09668	-0.42725
91.58	-0.1805	-0.0848	0.02946	0.104167	0.102214	-0.09701	-0.43001
91.68	-0.17904	-0.08187	0.020671	0.107096	0.097331	-0.1058	-0.4388
91.78	-0.18245	-0.08529	0.017253	0.094401	0.087565	-0.11703	-0.45003
91.88	-0.19417	-0.09456	0.017253	0.080241	0.0861	-0.12874	-0.46175
91.98	-0.19271	-0.09554	0.00944	0.081706	0.075846	-0.12728	-0.45882
92.08	-0.19157	-0.0944	0.00814	0.082845	0.076986	-0.13786	-0.46696
92.18	-0.19027	-0.0931	0.00944	0.0778	0.078288	-0.13802	-0.47738
92.28	-0.19287	-0.0957	0.016113	0.073731	0.067871	-0.13916	-0.48779
92.38	-0.19076	-0.09359	0.011393	0.058757	0.058268	-0.14876	-0.4974
92.48	-0.19027	-0.0931	0.00944	0.056803	0.058757	-0.15609	-0.50472
92.58	-0.20068	-0.0957	-0.000977	0.054199	0.046875	-0.15869	-0.51904
92.68	-0.20394	-0.09603	0.00505	0.060221	0.038737	-0.16439	-0.51302
92.78	-0.2028	-0.08219	0.00863	0.063802	0.042318	-0.16081	-0.50798
92.88	-0.20199	-0.10238	0.00944	0.064616	0.043132	-0.15999	-0.51644
92.98	-0.19938	-0.10221	0.000326	0.055501	0.037923	-0.18327	-0.52165
93.08	-0.1971	-0.09993	0.0026	0.048503	0.040202	-0.17611	-0.53109
93.18	-0.19336	-0.09619	0	0.049805	0.037598	-0.1709	-0.53906
93.28	-0.20768	-0.0988	-0.00407	0.047201	0.02181	-0.18132	-0.54948
93.38	-0.19059	-0.09342	-0.00651	0.046224	0.027181	-0.19401	-0.54411
93.48	-0.18766	-0.09049	-0.00358	0.039876	0.022298	-0.19255	-0.56071
93.58	-0.19938	-0.09049	-0.00358	0.039876	0.013021	-0.20426	-0.56071
93.68	-0.20329	-0.0944	-0.01921	0.024251	0.00667	-0.21598	-0.57634
93.78	-0.18945	-0.09863	-0.01709	0.026367	-0.00293	-0.21387	-0.57422
93.88	-0.18636	-0.09701	-0.014	0.02946	0.000163	-0.21078	-0.57894
93.98	-0.18636	-0.10628	-0.014	0.020182	0.000163	-0.22249	-0.59066
94.08	-0.17855	-0.10091	0.00553	0.017741	0.000163	-0.21468	-0.59066
94.18	-0.18945	-0.11182	-0.01709	0.00684	-0.01074	-0.2334	-0.61328
94.28	-0.20313	-0.10742	-0.0127	0.011231	-0.01807	-0.24072	-0.61426
94.38	-0.19694	-0.10612	-0.01139	0.000814	-0.01676	-0.23942	-0.6193
94.48	-0.19238	-0.10303	-0.02002	0.00391	-0.01367	-0.24414	-0.61621
94.58	-0.19157	-0.10221	-0.01921	0.00472	-0.02067	-0.24333	-0.62712
94.68	-0.18457	-0.09521	-0.01221	0.00537	-0.03174	-0.24805	-0.62793
94.78	-0.18376	-0.0944	-0.01139	0.011068	-0.02604	-0.24723	-0.63884
94.88	-0.18164	-0.09229	-0.01709	-0.00342	-0.02246	-0.24512	-0.64453
94.98	-0.18115	-0.10352	-0.0166	-0.00439	-0.02832	-0.25635	-0.65576
95.08	-0.17725	-0.10889	-0.0127	0.00586	-0.02588	-0.26953	-0.66357
95.18	-0.17415	-0.10824	-0.0096	0.0026	-0.03451	-0.26888	-0.66829
95.28	-0.17725	-0.11133	-0.0127	-0.000488	-0.04541	-0.27197	-0.67139
95.38	-0.17725	-0.11133	-0.0127	-0.000488	-0.04541	-0.28369	-0.67383
95.48	-0.18506	-0.11133	-0.02441	-0.000488	-0.05713	-0.27441	-0.6792
95.58	-0.18555	-0.11182	-0.03271	-0.000977	-0.05762	-0.28027	-0.69141
95.68	-0.18506	-0.11133	-0.03223	-0.000488	-0.06494	-0.27979	-0.69092
95.78	-0.18506	-0.10596	-0.03223	-0.000488	-0.06494	-0.2915	-0.68457
95.88	-0.18506	-0.10742	-0.04395	-0.000488	-0.07666	-0.2915	-0.69092
95.98	-0.18506	-0.10107	-0.04395	-0.000488	-0.08594	-0.2915	-0.70264
96.08	-0.18294	-0.09749	-0.04183	-0.000814	-0.08626	-0.29867	-0.70833
96.18	-0.19417	-0.09701	-0.04134	0.00212	-0.08431	-0.30843	-0.71956
96.28	-0.19889	-0.10173	-0.04606	-0.0026	-0.08659	-0.30387	-0.71501
96.38	-0.19808	-0.10726	-0.04525	-0.00179	-0.10677	-0.30062	-0.71175
96.48	-0.19808	-0.10872	-0.04525	-0.00179	-0.09993	-0.31234	-0.72347
96.58	-0.18636	-0.10872	-0.05306	-0.00179	-0.09749	-0.31234	-0.73128
96.68	-0.18962	-0.09391	-0.04997	-0.00651	-0.11149	-0.30924	-0.74919
96.78	-0.18636	-0.09847	-0.04525	-0.00179	-0.10921	-0.31234	-0.75472
96.88	-0.18327	-0.09782	-0.05387	0.0013	-0.10612	-0.31852	-0.75407
96.98	-0.18245	-0.09701	-0.04134	0.00212	-0.11703	-0.32259	-0.75081
97.08	-0.17985	-0.0944	-0.05046	-0.007	-0.11442	-0.31755	-0.75602
97.18	-0.17773	-0.09229	-0.04834	-0.01416	-0.11231	-0.32715	-0.76563
97.28	-0.17725	-0.0918	-0.04785	-0.01611	-0.12354	-0.32666	-0.76514
97.38	-0.17415	-0.0887	-0.04476	-0.01302	-0.12044	-0.32357	-0.76986
97.48	-0.17594	-0.09049	-0.04655	-0.02262	-0.12223	-0.33464	-0.78337
97.58	-0.1639	-0.08626	-0.04232	-0.01058	-0.118	-0.34066	-0.79085
97.68	-0.15902	-0.08138	-0.03743	-0.01351	-0.12093	-0.33578	-0.79378
97.78	-0.17481	-0.08643	-0.05322	-0.02002	-0.12744	-0.36035	-0.80029
97.88	-0.17415	-0.0848	-0.05257	-0.01693	-0.12435	-0.35238	-0.80892
97.98	-0.17334	-0.08398	-0.04248	-0.02783	-0.12354	-0.3501	-0.80811
98.08	-0.17074	-0.08138	-0.03743	-0.02523	-0.12093	-0.35531	-0.81331
98.18	-0.17708	-0.08138	-0.04525	-0.02523	-0.13265	-0.36165	-0.82503
98.28	-0.17155	-0.07438	-0.04753	-0.00895	-0.12565	-0.35612	-0.82585
98.38	-0.17464	-0.08529	-0.05306	-0.01888	-0.12874	-0.37093	-0.84066
98.48	-0.17464	-0.08529	-0.05306	-0.01204	-0.12874	-0.37093	-0.84066
98.58	-0.18783	-0.08919	-0.05697	-0.02523	-0.139	-0.37484	-0.85628
98.68	-0.17546	-0.07829	-0.05387	-0.02214	-0.13884	-0.37175	-0.861
98.78	-0.18587	-0.08626	-0.05257	-0.02083	-0.13607	-0.37826	-0.87142
98.88	-0.18506	-0.08789	-0.05811	-0.02002	-0.15332	-0.37744	-0.87842
98.98	-0.17334	-0.08789	-0.05957	-0.02002	-0.14844	-0.37744	-0.89014
99.08	-0.17773	-0.09229	-0.06396	-0.0127	-0.15772	-0.39356	-0.89453
99.18	-0.18897	-0.0918	-0.06348	-0.02393	-0.15234	-0.39307	-0.89404
99.28	-0.18587	-0.0887	-0.06038	-0.02083	-0.14779	-0.38997	-0.89876
99.38	-0.17334	-0.09424	-0.05957	-0.02002	-0.15479	-0.38916	-0.90967
99.48	-0.16699	-0.08936	-0.07422	-0.01367	-0.14844	-0.38281	-0.90332
99.58	-0.17871	-0.0918	-0.0791	-0.01611	-0.15088	-0.39307	-0.90576
99.68	-0.18115	-0.08008	-0.0791	-0.02393	-0.15088	-0.39307	-0.91357
99.78	-0.1875	-0.0918	-0.0791	-0.01611	-0.1626	-0.40479	-0.92529
99.88	-0.19157	-0.0944	-0.08171	-0.01872	-0.1652	-0.40739	-0.92155
99.98	-0.19157	-0.10368	-0.08171	-0.01872	-0.1652	-0.41667	-0.9318
100.08	-0.19238	-0.10693	-0.08252	-0.02734	-0.16602	-0.41992	-0.94043
100.18	-0.2002	-0.10303	-0.07861	-0.02344	-0.17383	-0.41602	-0.94824
100.28	-0.18457	-0.09912	-0.07471	-0.01953	-0.1582	-0.41211	-0.94434
100.38	-0.18636	-0.10091	-0.0765	-0.02132	-0.17171	-0.4139	-0.95394
100.48	-0.19743	-0.10905	-0.07829	-0.03239	-0.1735	-0.41569	-0.95573
100.58	-0.2002	-0.11084	-0.09033	-0.02734	-0.18164	-0.43408	-0.96777
100.68	-0.19938	-0.1193	-0.09587	-0.03434	-0.18083	-0.43473	-0.9655
100.78	-0.20964	-0.12565	-0.10905	-0.03825	-0.18473	-0.43229	-0.97868
100.88	-0.2111	-0.12565	-0.10905	-0.03825	-0.18473	-0.43718	-0.97868
100.98	-0.20426	-0.12663	-0.11003	-0.03776	-0.18571	-0.43962	-0.98747
101.08	-0.20068	-0.12305	-0.11572	-0.04346	-0.18213	-0.43604	-0.99561
101.18	-0.20866	-0.12175	-0.11686	-0.04216	-0.18083	-0.45182	-0.9943
101.28	-0.21191	-0.11084	-0.11768	-0.04297	-0.18164	-0.45508	-1.00684
101.38	-0.2002	-0.13184	-0.12695	-0.05225	-0.18799	-0.45508	-1.00684
101.48	-0.19727	-0.11963	-0.12647	-0.05176	-0.18652	-0.4585	-1.01172
101.58	-0.19369	-0.12777	-0.12288	-0.0599	-0.19222	-0.45638	-1.01986
101.68	-0.1945	-0.12858	-0.11735	-0.05436	-0.17985	-0.45085	-1.0236
101.78	-0.1945	-0.12858	-0.11589	-0.05924	-0.18522	-0.45866	-1.03239
101.88	-0.17985	-0.12175	-0.1154	-0.05387	-0.18083	-0.44499	-1.02555
101.98	-0.17643	-0.11833	-0.1071	-0.05973	-0.17741	-0.44841	-1.03385
102.08	-0.17155	-0.13444	-0.11247	-0.06901	-0.18425	-0.4694	-1.04069
102.18	-0.17741	-0.13346	-0.12077	-0.06559	-0.18083	-0.46598	-1.03727
102.28	-0.17725	-0.13721	-0.12451	-0.06299	-0.17822	-0.46338	-1.04248
102.38	-0.17285	-0.13428	-0.12158	-0.05859	-0.17383	-0.46826	-1.0498
102.48	-0.17383	-0.14307	-0.12256	-0.06592	-0.17481	-0.47168	-1.05713
102.58	-0.16634	-0.13558	-0.10335	-0.0599	-0.18831	-0.46419	-1.05111
102.68	-0.16813	-0.14909	-0.10514	-0.07878	-0.19255	-0.46598	-1.05827
102.78	-0.16602	-0.13525	-0.10303	-0.07129	-0.19043	-0.47803	-1.06885
102.88	-0.16244	-0.14339	-0.10872	-0.07552	-0.18685	-0.4681	-1.06038
102.98	-0.16634	-0.1473	-0.11507	-0.07161	-0.1971	-0.47982	-1.07454
103.08	-0.1556	-0.14437	-0.11214	-0.06868	-0.20345	-0.47689	-1.07161
103.18	-0.15772	-0.14648	-0.12598	-0.0708	-0.20557	-0.479	-1.08154
103.28	-0.16195	-0.15365	-0.11214	-0.07796	-0.20345	-0.47689	-1.07943
103.38	-0.16292	-0.1556	-0.118	-0.07992	-0.20296	-0.48812	-1.09066
103.48	-0.16846	-0.15332	-0.11719	-0.07764	-0.20068	-0.48584	-1.08838
103.58	-0.17074	-0.1556	-0.11947	-0.08626	-0.21468	-0.48812	-1.09066
103.68	-0.15983	-0.15251	-0.11637	-0.08464	-0.21159	-0.48503	-1.09538
103.78	-0.1569	-0.14958	-0.11344	-0.08171	-0.20866	-0.4821	-1.09245
103.88	-0.16569	-0.16716	-0.12223	-0.08122	-0.20817	-0.49089	-1.10368
103.98	-0.16992	-0.17041	-0.12647	-0.09229	-0.21924	-0.50147	-1.09619
104.08	-0.15772	-0.16992	-0.12598	-0.09424	-0.22119	-0.50244	-1.10254
104.18	-0.16813	-0.16862	-0.12467	-0.09294	-0.22624	-0.5026	-1.10221
104.28	-0.16943	-0.1582	-0.12598	-0.09424	-0.22266	-0.50879	-1.10107
104.38	-0.15072	-0.1512	-0.12533	-0.09359	-0.22835	-0.50326	-1.09408
104.48	-0.1499	-0.15039	-0.12598	-0.09424	-0.229	-0.50244	-1.10498
104.58	-0.15072	-0.16048	-0.12679	-0.09505	-0.22982	-0.50326	-1.10579
104.68	-0.15527	-0.1582	-0.13135	-0.09033	-0.2251	-0.49854	-1.10107
104.78	-0.16423	-0.16471	-0.1403	-0.08512	-0.23161	-0.51432	-1.10758
104.88	-0.17057	-0.16471	-0.1403	-0.08512	-0.23161	-0.51676	-1.1193
104.98	-0.16048	-0.15951	-0.14681	-0.07992	-0.2264	-0.52328	-1.1141
105.08	-0.16406	-0.16748	-0.15186	-0.07861	-0.2251	-0.52197	-1.11279
105.18	-0.15641	-0.17253	-0.15592	-0.09294	-0.2487	-0.52458	-1.12321
105.28	-0.15609	-0.17855	-0.1556	-0.10189	-0.25081	-0.52425	-1.12288
105.38	-0.15202	-0.1696	-0.15153	-0.10026	-0.24675	-0.52653	-1.13053
105.48	-0.15511	-0.17757	-0.15462	-0.10335	-0.24984	-0.53109	-1.13363
105.58	-0.1613	-0.16423	-0.16081	-0.10026	-0.26091	-0.528	-1.13835
105.68	-0.16943	-0.16992	-0.15723	-0.10059	-0.26807	-0.54297	-1.14404
105.78	-0.16797	-0.1792	-0.15723	-0.10205	-0.26807	-0.54541	-1.14404
105.88	-0.16732	-0.17953	-0.15511	-0.11165	-0.26595	-0.54329	-1.15365
105.98	-0.16683	-0.17904	-0.15462	-0.09945	-0.26546	-0.54281	-1.15316
106.08	-0.16992	-0.17285	-0.16943	-0.09326	-0.25928	-0.53662	-1.15625
106.18	-0.16862	-0.17301	-0.17985	-0.10124	-0.25944	-0.5446	-1.16667
106.28	-0.16943	-0.17383	-0.16895	-0.10205	-0.26025	-0.55713	-1.16748
106.38	-0.15853	-0.17074	-0.16585	-0.09896	-0.26497	-0.55404	-1.16439
106.48	-0.16113	-0.17334	-0.16846	-0.10156	-0.26758	-0.54736	-1.1748
106.58	-0.16455	-0.17041	-0.16553	-0.09863	-0.26465	-0.54199	-1.17822
106.68	-0.16943	-0.17383	-0.16895	-0.11133	-0.26953	-0.55322	-1.18311
106.78	-0.16943	-0.17383	-0.16895	-0.11377	-0.27979	-0.55322	-1.19482
106.88	-0.16488	-0.17953	-0.16683	-0.11165	-0.27767	-0.55111	-1.19271
106.98	-0.16374	-0.17448	-0.16325	-0.11979	-0.27409	-0.55924	-1.18913
107.08	-0.17334	-0.17383	-0.15332	-0.11768	-0.27197	-0.55713	-1.19482
107.18	-0.16553	-0.17773	-0.15723	-0.12158	-0.27588	-0.56104	-1.19873
107.28	-0.17725	-0.17773	-0.15723	-0.12158	-0.27588	-0.56104	-1.19873
107.38	-0.17904	-0.17953	-0.15902	-0.12337	-0.28939	-0.56283	-1.20052
107.48	-0.17855	-0.17904	-0.15853	-0.12288	-0.2889	-0.57015	-1.21175
107.58	-0.17855	-0.17904	-0.14681	-0.12288	-0.2889	-0.56234	-1.21175
107.68	-0.17643	-0.17692	-0.15104	-0.12077	-0.28678	-0.56803	-1.20964
107.78	-0.17285	-0.17334	-0.14893	-0.11719	-0.2832	-0.56445	-1.21777
107.88	-0.18734	-0.1722	-0.15413	-0.1224	-0.28841	-0.56966	-1.22298
107.98	-0.19027	-0.17757	-0.15462	-0.12288	-0.2889	-0.57015	-1.21175
108.08	-0.19287	-0.18164	-0.15723	-0.12549	-0.2915	-0.57275	-1.22607
108.18	-0.19287	-0.16357	-0.15723	-0.12549	-0.2915	-0.58447	-1.22607
108.28	-0.18978	-0.16537	-0.15413	-0.1224	-0.28841	-0.58138	-1.23079
108.38	-0.20313	-0.16602	-0.1626	-0.12158	-0.2876	-0.58984	-1.22363
108.48	-0.19678	-0.1582	-0.16504	-0.12158	-0.2876	-0.58301	-1.22217
108.58	-0.19157	-0.153	-0.15983	-0.11637	-0.28239	-0.57536	-1.21696
108.68	-0.19417	-0.1556	-0.16244	-0.11898	-0.28499	-0.57796	-1.21956
108.78	-0.19206	-0.15348	-0.15495	-0.10514	-0.28288	-0.58366	-1.23551
108.88	-0.19548	-0.14518	-0.15983	-0.12028	-0.2863	-0.59636	-1.23405
108.98	-0.19808	-0.14779	-0.16244	-0.12288	-0.2889	-0.60384	-1.23519
109.08	-0.19808	-0.14779	-0.15462	-0.12288	-0.2889	-0.6014	-1.23519
109.18	-0.19759	-0.1473	-0.15413	-0.1224	-0.30013	-0.60091	-1.2347
109.28	-0.20345	-0.14388	-0.15072	-0.11898	-0.28499	-0.59749	-1.23128
109.38	-0.2124	-0.15039	-0.15723	-0.12549	-0.30078	-0.604	-1.24561
109.48	-0.2124	-0.15039	-0.1665	-0.12549	-0.30322	-0.61182	-1.24561
109.58	-0.20719	-0.14518	-0.16374	-0.12028	-0.29801	-0.61589	-1.25212
109.68	-0.20589	-0.14388	-0.16244	-0.11898	-0.29671	-0.60775	-1.25081
109.78	-0.2085	-0.13867	-0.17139	-0.12158	-0.29932	-0.60791	-1.25977
109.88	-0.19922	-0.13867	-0.16113	-0.12158	-0.29932	-0.61328	-1.26123
109.98	-0.20524	-0.13786	-0.16032	-0.12077	-0.2985	-0.611	-1.26042
110.08	-0.2054	-0.14339	-0.15804	-0.11849	-0.28695	-0.60872	-1.25814
110.18	-0.2085	-0.15576	-0.16113	-0.12158	-0.2876	-0.61816	-1.26123
110.28	-0.2085	-0.15039	-0.17041	-0.12158	-0.27588	-0.61963	-1.26123
110.38	-0.19922	-0.15039	-0.17285	-0.12158	-0.27588	-0.61328	-1.26904
110.48	-0.20394	-0.14828	-0.17074	-0.10775	-0.28548	-0.62777	-1.26693
110.58	-0.19922	-0.15039	-0.16504	-0.11621	-0.27588	-0.625	-1.26904
110.68	-0.20606	-0.15039	-0.16504	-0.1294	-0.27588	-0.62988	-1.28076
110.78	-0.2124	-0.1543	-0.16895	-0.12158	-0.2915	-0.63525	-1.28467
110.88	-0.21631	-0.1582	-0.17285	-0.13477	-0.28369	-0.63916	-1.28857
110.98	-0.21631	-0.1582	-0.17285	-0.14893	-0.28369	-0.63916	-1.30029
111.08	-0.21012	-0.15202	-0.16667	-0.13102	-0.27751	-0.64079	-1.30339
111.18	-0.2054	-0.1473	-0.16195	-0.1263	-0.27279	-0.63607	-1.30892
111.28	-0.20459	-0.14648	-0.16113	-0.12549	-0.26416	-0.63525	-1.30811
111.38	-0.21273	-0.14828	-0.16292	-0.12728	-0.26595	-0.63704	-1.30062
111.48	-0.20736	-0.14779	-0.16244	-0.12679	-0.27474	-0.63656	-1.30697
111.58	-0.20329	-0.153	-0.16618	-0.12419	-0.27458	-0.64567	-1.3068
111.68	-0.2137	-0.14779	-0.17025	-0.12679	-0.27718	-0.64828	-1.30941
111.78	-0.21322	-0.1473	-0.16976	-0.13802	-0.27669	-0.64144	-1.30892
111.88	-0.2124	-0.14648	-0.16895	-0.14648	-0.27588	-0.64551	-1.30811
111.98	-0.21029	-0.14437	-0.16683	-0.13509	-0.26204	-0.64486	-1.31771
112.08	-0.22542	-0.14779	-0.17953	-0.15023	-0.27181	-0.64974	-1.32747
112.18	-0.22868	-0.14469	-0.17887	-0.13542	-0.27018	-0.65153	-1.33366
112.28	-0.23193	-0.14648	-0.18066	-0.14893	-0.27197	-0.65479	-1.33545
112.38	-0.22135	-0.14225	-0.17643	-0.14469	-0.26774	-0.65055	-1.33122
112.48	-0.21712	-0.12777	-0.17367	-0.13021	-0.26497	-0.64779	-1.32845
112.58	-0.2194	-0.13005	-0.18522	-0.13884	-0.26872	-0.65007	-1.34245
112.68	-0.21273	-0.12337	-0.18099	-0.13363	-0.2723	-0.64339	-1.33577
112.78	-0.2111	-0.12175	-0.16764	-0.12565	-0.27067	-0.64176	-1.3278
112.88	-0.21029	-0.12093	-0.16683	-0.12972	-0.26204	-0.64095	-1.32552
112.98	-0.20052	-0.12044	-0.16634	-0.1307	-0.26156	-0.64046	-1.32503
113.08	-0.20996	-0.11133	-0.17529	-0.1333	-0.26416	-0.64307	-1.33545
113.18	-0.2124	-0.11768	-0.17676	-0.1333	-0.27051	-0.64307	-1.33545
113.28	-0.2181	-0.12484	-0.18245	-0.139	-0.27767	-0.66048	-1.35286
113.38	-0.21582	-0.13184	-0.18945	-0.13672	-0.27539	-0.66748	-1.35693
113.48	-0.21191	-0.13037	-0.18799	-0.13281	-0.27148	-0.66602	-1.35449
113.58	-0.2111	-0.12956	-0.18717	-0.14128	-0.27067	-0.6652	-1.36149
113.68	-0.22135	-0.13346	-0.19108	-0.14762	-0.27458	-0.66911	-1.3654
113.78	-0.21175	-0.13509	-0.18636	-0.1429	-0.26986	-0.66439	-1.35433
113.88	-0.21875	-0.13086	-0.18848	-0.15137	-0.28125	-0.6665	-1.3667
113.98	-0.21403	-0.12467	-0.18229	-0.14665	-0.27751	-0.66813	-1.36051
114.08	-0.20866	-0.13493	-0.17546	-0.14762	-0.27848	-0.66911	-1.37321
114.18	-0.20719	-0.13737	-0.17546	-0.14762	-0.27848	-0.66911	-1.37321
114.28	-0.19027	-0.13216	-0.17025	-0.14242	-0.27328	-0.6639	-1.368
114.38	-0.19548	-0.13737	-0.1818	-0.1569	-0.27848	-0.66911	-1.37956
114.48	-0.19548	-0.13737	-0.18327	-0.15007	-0.27848	-0.66911	-1.38883
114.58	-0.20117	-0.14307	-0.18262	-0.14551	-0.29053	-0.67481	-1.39453
114.68	-0.20068	-0.15186	-0.18066	-0.14502	-0.30078	-0.67432	-1.39404
114.78	-0.19971	-0.14404	-0.18604	-0.15332	-0.30225	-0.67334	-1.39307
114.88	-0.19889	-0.14079	-0.17497	-0.15495	-0.30143	-0.67253	-1.39225
114.98	-0.19808	-0.14925	-0.17415	-0.15413	-0.30062	-0.67171	-1.40316
115.08	-0.19596	-0.14958	-0.17204	-0.15202	-0.2985	-0.67887	-1.41032
115.18	-0.19336	-0.14697	-0.16943	-0.14941	-0.30225	-0.67871	-1.41016
115.28	-0.19141	-0.14648	-0.18994	-0.14893	-0.29688	-0.67041	-1.40967
115.38	-0.19287	-0.14648	-0.19238	-0.14893	-0.29541	-0.67676	-1.40967
115.48	-0.19369	-0.13558	-0.18392	-0.14974	-0.29622	-0.67904	-1.41048
115.58	-0.19629	-0.14453	-0.19336	-0.15234	-0.30518	-0.68164	-1.41309
115.68	-0.19548	-0.1569	-0.19499	-0.15153	-0.30583	-0.68083	-1.42008
115.78	-0.19987	-0.1613	-0.19938	-0.16374	-0.31022	-0.68522	-1.43083
115.88	-0.20866	-0.16081	-0.19889	-0.16178	-0.30973	-0.68473	-1.4318
115.98	-0.20687	-0.15658	-0.19466	-0.16683	-0.31478	-0.68978	-1.42757
116.08	-0.20589	-0.1556	-0.19369	-0.16585	-0.31624	-0.69124	-1.43587
116.18	-0.20671	-0.15641	-0.1945	-0.16667	-0.31706	-0.69841	-1.45085
116.28	-0.19369	-0.15511	-0.1932	-0.16683	-0.31576	-0.68685	-1.44954
116.38	-0.19287	-0.16357	-0.18066	-0.16846	-0.33203	-0.68604	-1.44873
116.48	-0.19613	-0.16292	-0.17757	-0.16537	-0.32357	-0.68294	-1.44564
116.58	-0.19938	-0.16471	-0.17936	-0.17497	-0.33171	-0.68473	-1.45524
116.68	-0.19987	-0.17155	-0.17985	-0.16764	-0.33366	-0.68522	-1.45573
116.78	-0.19238	-0.17334	-0.18018	-0.17725	-0.34326	-0.68555	-1.45605
116.88	-0.18848	-0.16943	-0.17627	-0.17578	-0.3418	-0.68164	-1.46387
116.98	-0.18766	-0.1569	-0.17546	-0.17497	-0.34098	-0.68083	-1.46305
117.08	-0.19482	-0.15479	-0.17334	-0.17285	-0.34522	-0.67871	-1.47021
117.18	-0.19336	-0.1626	-0.17334	-0.18701	-0.35449	-0.6958	-1.48047
117.28	-0.19499	-0.17594	-0.17497	-0.1901	-0.35612	-0.69987	-1.48844
117.38	-0.19027	-0.15951	-0.17025	-0.18538	-0.3514	-0.69515	-1.48665
117.48	-0.18897	-0.1582	-0.16895	-0.18408	-0.3501	-0.69385	-1.49023
117.58	-0.17725	-0.1582	-0.16895	-0.18408	-0.35791	-0.69385	-1.4917
117.68	-0.17725	-0.15039	-0.15723	-0.18164	-0.35791	-0.69385	-1.48535
117.78	-0.16716	-0.14811	-0.15495	-0.1818	-0.35563	-0.69792	-1.48161
117.88	-0.16553	-0.14648	-0.15332	-0.18018	-0.354	-0.69141	-1.4917
117.98	-0.17367	-0.14828	-0.15511	-0.18197	-0.35579	-0.69808	-1.49349
118.08	-0.16618	-0.14567	-0.15251	-0.18571	-0.35319	-0.69694	-1.48161
118.18	-0.16683	-0.15706	-0.15462	-0.18929	-0.34749	-0.70833	-1.48128
118.28	-0.17367	-0.15999	-0.16146	-0.18978	-0.35726	-0.71126	-1.49105
118.38	-0.15983	-0.15641	-0.15934	-0.19548	-0.35612	-0.70768	-1.48991
118.48	-0.16113	-0.15772	-0.16065	-0.1875	-0.35742	-0.70117	-1.49121
118.58	-0.16162	-0.1582	-0.15869	-0.19971	-0.36572	-0.70801	-1.50342
118.68	-0.1556	-0.15999	-0.16292	-0.18978	-0.36751	-0.71126	-1.51156
118.78	-0.14665	-0.16374	-0.16032	-0.18717	-0.36491	-0.70866	-1.51042
118.88	-0.15104	-0.16471	-0.15983	-0.18669	-0.36442	-0.71745	-1.50993
118.98	-0.15641	-0.16862	-0.16374	-0.19694	-0.36833	-0.7238	-1.51383
119.08	-0.15397	-0.17253	-0.15983	-0.20231	-0.37223	-0.7277	-1.51774
119.18	-0.1486	-0.16862	-0.15592	-0.19059	-0.36833	-0.73307	-1.51383
119.28	-0.15186	-0.16553	-0.15283	-0.1875	-0.35742	-0.73242	-1.51074
119.38	-0.14941	-0.16162	-0.14893	-0.19287	-0.35352	-0.7168	-1.50684
119.48	-0.15788	-0.16081	-0.14811	-0.18522	-0.36686	-0.71598	-1.5153
119.58	-0.16553	-0.16602	-0.1626	-0.18555	-0.36719	-0.72754	-1.51367
119.68	-0.15592	-0.16813	-0.16716	-0.1901	-0.36637	-0.73112	-1.52262
119.78	-0.1543	-0.17578	-0.16553	-0.18066	-0.37402	-0.72949	-1.52344
119.88	-0.16162	-0.18555	-0.1792	-0.18799	-0.37354	-0.73682	-1.53076
119.98	-0.15739	-0.18132	-0.17643	-0.18376	-0.3693	-0.73258	-1.52653
120.08	-0.16569	-0.18034	-0.17546	-0.18278	-0.36833	-0.74089	-1.52555
120.18	-0.17139	-0.17725	-0.17236	-0.17969	-0.37451	-0.74023	-1.52246
120.28	-0.17204	-0.17643	-0.17155	-0.17887	-0.36686	-0.73942	-1.52165
120.38	-0.16325	-0.17546	-0.17057	-0.18425	-0.36344	-0.73844	-1.52067
120.48	-0.1626	-0.17481	-0.16992	-0.18506	-0.36279	-0.73779	-1.52002
120.58	-0.16292	-0.17513	-0.17953	-0.18538	-0.36312	-0.73812	-1.52816
120.68	-0.15869	-0.17334	-0.18018	-0.19287	-0.36133	-0.73633	-1.51855
120.78	-0.16032	-0.17253	-0.17936	-0.1945	-0.36051	-0.7277	-1.51774
120.88	-0.16423	-0.17643	-0.19108	-0.19841	-0.36442	-0.74577	-1.53581
120.98	-0.16113	-0.17334	-0.18799	-0.18359	-0.36133	-0.74414	-1.53418
121.08	-0.16292	-0.17513	-0.18978	-0.18538	-0.3724	-0.74593	-1.52816
121.18	-0.16602	-0.17285	-0.19287	-0.19775	-0.37793	-0.74121	-1.53125
121.28	-0.17334	-0.18164	-0.2002	-0.20752	-0.38525	-0.75635	-1.54639
121.38	-0.17122	-0.17953	-0.19808	-0.2054	-0.38314	-0.75423	-1.54427
121.48	-0.17285	-0.18115	-0.19971	-0.20703	-0.38477	-0.75586	-1.5459
121.58	-0.17025	-0.17855	-0.1971	-0.21078	-0.38851	-0.75326	-1.54329
121.68	-0.17155	-0.18913	-0.19841	-0.21354	-0.39128	-0.76383	-1.5446
121.78	-0.16992	-0.18994	-0.18897	-0.2041	-0.38965	-0.76465	-1.54297
121.88	-0.16553	-0.18555	-0.2002	-0.1958	-0.39307	-0.76807	-1.54639
121.98	-0.15413	-0.18343	-0.19808	-0.19369	-0.39095	-0.76595	-1.55599
122.08	-0.15332	-0.18262	-0.20606	-0.19531	-0.39014	-0.76758	-1.55762
122.18	-0.15381	-0.18555	-0.20801	-0.20508	-0.39307	-0.76807	-1.55811
122.28	-0.13997	-0.18343	-0.19808	-0.2054	-0.39095	-0.75814	-1.55599
122.38	-0.14876	-0.18294	-0.19759	-0.20492	-0.39046	-0.76546	-1.5555
122.48	-0.15511	-0.18685	-0.20931	-0.20882	-0.39437	-0.77572	-1.55941
122.58	-0.14583	-0.18685	-0.20931	-0.20882	-0.39437	-0.77083	-1.55941
122.68	-0.15267	-0.18685	-0.21859	-0.1971	-0.39437	-0.77572	-1.55941
122.78	-0.15902	-0.18294	-0.21712	-0.20736	-0.39828	-0.78109	-1.5516
122.88	-0.15592	-0.17985	-0.21403	-0.20573	-0.39518	-0.77018	-1.56022
122.98	-0.1613	-0.18522	-0.2194	-0.2111	-0.40055	-0.78337	-1.55387
123.08	-0.16162	-0.17383	-0.22607	-0.21143	-0.40088	-0.77588	-1.56592
123.18	-0.15853	-0.17708	-0.22445	-0.20833	-0.39779	-0.77279	-1.56283
123.28	-0.16081	-0.19255	-0.22673	-0.21061	-0.40007	-0.77507	-1.55339
123.38	-0.16162	-0.18701	-0.21582	-0.21143	-0.40088	-0.77588	-1.56592
123.48	-0.17725	-0.18945	-0.21973	-0.21533	-0.40479	-0.77978	-1.56982
123.58	-0.17025	-0.1888	-0.22201	-0.20833	-0.39779	-0.77279	-1.56283
123.68	-0.17806	-0.19808	-0.23226	-0.21615	-0.41488	-0.7806	-1.57064
123.78	-0.17855	-0.18685	-0.23275	-0.21663	-0.41781	-0.79037	-1.57113
123.88	-0.17855	-0.18685	-0.23275	-0.21663	-0.41781	-0.79281	-1.5804
123.98	-0.17822	-0.1958	-0.23242	-0.21777	-0.41748	-0.79248	-1.5708
124.08	-0.17155	-0.19401	-0.23747	-0.22526	-0.42253	-0.79753	-1.58757
124.18	-0.17839	-0.19206	-0.23014	-0.22575	-0.42301	-0.79801	-1.58805
124.28	-0.17074	-0.18294	-0.22103	-0.21663	-0.4139	-0.7889	-1.56722
124.38	-0.17773	-0.18994	-0.22803	-0.22363	-0.42725	-0.7959	-1.57422
124.48	-0.18148	-0.19369	-0.23177	-0.22738	-0.43245	-0.79964	-1.57796
124.58	-0.17904	-0.19124	-0.23714	-0.22494	-0.43001	-0.7972	-1.56624
124.68	-0.18783	-0.19076	-0.23665	-0.23079	-0.42953	-0.79671	-1.56331
124.78	-0.19417	-0.19466	-0.24056	-0.23617	-0.43343	-0.80843	-1.56722
124.88	-0.19369	-0.19417	-0.24007	-0.23568	-0.43294	-0.80013	-1.57845
124.98	-0.19548	-0.19596	-0.24186	-0.23747	-0.43473	-0.80973	-1.58952
125.08	-0.19759	-0.19808	-0.24398	-0.23958	-0.43685	-0.81185	-1.59408
125.18	-0.19808	-0.19857	-0.24447	-0.24007	-0.44662	-0.81234	-1.58529
125.28	-0.19987	-0.20036	-0.24626	-0.24186	-0.45085	-0.80485	-1.59391
125.38	-0.18766	-0.20915	-0.23796	-0.25065	-0.45036	-0.80192	-1.59587
125.48	-0.19938	-0.21159	-0.23796	-0.25309	-0.45036	-0.80192	-1.59587
125.58	-0.19157	-0.2155	-0.24186	-0.257	-0.45426	-0.79948	-1.59977
125.68	-0.18848	-0.2124	-0.23877	-0.25391	-0.45117	-0.79492	-1.59668
125.78	-0.18864	-0.20085	-0.23893	-0.26188	-0.44352	-0.79509	-1.59684
125.88	-0.18115	-0.20117	-0.23926	-0.26221	-0.44385	-0.79541	-1.59717
125.98	-0.18115	-0.20117	-0.23926	-0.26221	-0.44385	-0.80713	-1.59717
126.08	-0.18115	-0.20117	-0.23926	-0.26221	-0.44385	-0.80713	-1.60498
126.18	-0.17269	-0.20199	-0.24007	-0.26302	-0.45101	-0.81429	-1.60579
126.28	-0.17253	-0.20426	-0.24235	-0.2653	-0.45475	-0.81803	-1.61442
126.38	-0.17334	-0.20508	-0.24316	-0.26611	-0.45557	-0.80713	-1.6167
126.48	-0.17285	-0.19678	-0.24268	-0.26563	-0.44336	-0.80664	-1.61621
126.58	-0.17204	-0.20378	-0.24821	-0.27116	-0.44255	-0.8151	-1.6154
126.68	-0.17204	-0.19596	-0.24967	-0.27262	-0.44255	-0.82927	-1.6154
126.78	-0.17594	-0.19987	-0.25358	-0.27653	-0.45573	-0.82145	-1.63102
126.88	-0.17594	-0.19059	-0.25358	-0.27653	-0.45817	-0.82145	-1.6403
126.98	-0.17594	-0.18815	-0.24186	-0.27653	-0.45817	-0.82145	-1.63346
127.08	-0.17676	-0.18897	-0.24268	-0.27734	-0.45898	-0.82861	-1.63184
127.18	-0.17594	-0.19743	-0.25114	-0.28581	-0.45817	-0.82926	-1.63102
127.28	-0.17904	-0.19369	-0.2474	-0.28206	-0.45199	-0.82308	-1.62484
127.38	-0.18245	-0.19466	-0.24837	-0.26595	-0.45296	-0.82406	-1.62581
127.48	-0.18034	-0.19255	-0.24626	-0.27848	-0.44303	-0.83122	-1.6237
127.58	-0.17562	-0.17855	-0.24154	-0.2762	-0.43831	-0.82894	-1.61898
127.68	-0.18115	-0.18945	-0.24707	-0.27393	-0.43848	-0.8252	-1.62451
127.78	-0.18115	-0.18945	-0.24707	-0.27393	-0.43994	-0.82275	-1.62451
127.88	-0.18115	-0.18164	-0.24707	-0.27393	-0.43994	-0.82275	-1.62451
127.98	-0.17269	-0.17855	-0.24398	-0.28011	-0.43685	-0.82894	-1.62142
128.08	-0.16699	-0.17773	-0.23535	-0.28174	-0.44531	-0.83057	-1.62061
128.18	-0.16569	-0.17936	-0.22917	-0.27555	-0.43229	-0.82438	-1.61442
128.28	-0.16862	-0.18083	-0.23063	-0.28337	-0.43132	-0.82585	-1.61589
128.38	-0.16813	-0.19206	-0.23796	-0.28434	-0.43083	-0.82536	-1.6154
128.48	-0.16683	-0.19076	-0.21956	-0.28304	-0.44124	-0.82406	-1.6141
128.58	-0.16374	-0.18766	-0.21403	-0.27995	-0.43815	-0.82096	-1.62028
128.68	-0.17009	-0.17301	-0.22819	-0.27702	-0.4235	-0.81022	-1.61979
128.78	-0.17204	-0.18425	-0.21305	-0.27653	-0.42301	-0.80973	-1.6193
128.88	-0.17594	-0.17009	-0.21452	-0.28044	-0.4362	-0.82145	-1.61393
128.98	-0.17285	-0.17188	-0.21924	-0.27734	-0.42627	-0.81836	-1.6084
129.08	-0.17513	-0.17562	-0.22152	-0.2889	-0.42611	-0.82992	-1.61995
129.18	-0.17855	-0.17269	-0.21859	-0.29476	-0.4388	-0.83578	-1.62581
129.28	-0.17074	-0.17757	-0.21712	-0.29476	-0.44124	-0.83578	-1.62581
129.38	-0.16764	-0.16813	-0.21403	-0.27995	-0.42643	-0.83268	-1.62272
129.48	-0.17497	-0.16911	-0.21501	-0.29264	-0.42741	-0.83366	-1.6237
129.58	-0.15723	-0.16162	-0.20752	-0.27344	-0.41992	-0.82617	-1.61621
129.68	-0.16032	-0.17399	-0.21061	-0.27653	-0.42301	-0.82926	-1.6193
129.78	-0.1543	-0.16113	-0.20459	-0.27051	-0.41699	-0.82324	-1.61328
129.88	-0.15641	-0.16081	-0.20671	-0.27262	-0.41911	-0.83171	-1.6154
129.98	-0.15641	-0.16081	-0.20671	-0.27262	-0.41911	-0.82536	-1.62467
130.08	-0.15381	-0.16748	-0.2041	-0.27637	-0.42578	-0.82275	-1.63232
130.18	-0.16309	-0.16992	-0.21045	-0.27783	-0.42822	-0.82275	-1.63232
130.28	-0.16244	-0.16683	-0.20247	-0.26693	-0.42513	-0.81966	-1.63558
130.38	-0.1652	-0.1696	-0.20378	-0.26969	-0.4279	-0.82243	-1.63981
130.48	-0.15934	-0.16374	-0.19792	-0.27165	-0.42204	-0.80485	-1.63395
130.58	-0.15772	-0.15039	-0.18848	-0.26221	-0.42041	-0.80322	-1.64404
130.68	-0.15772	-0.15039	-0.19482	-0.27148	-0.42041	-0.80322	-1.64404
130.78	-0.15772	-0.15039	-0.19629	-0.26465	-0.42676	-0.80322	-1.63232
130.88	-0.15462	-0.13949	-0.1932	-0.26839	-0.42513	-0.80013	-1.64095
130.98	-0.15381	-0.13867	-0.19238	-0.27002	-0.42432	-0.80859	-1.64014
131.08	-0.1556	-0.14681	-0.19417	-0.27181	-0.41829	-0.81283	-1.64193
131.18	-0.1569	-0.14958	-0.19548	-0.27311	-0.4196	-0.81413	-1.64323
131.28	-0.15332	-0.146	-0.1919	-0.26953	-0.41602	-0.81055	-1.63965
131.38	-0.16178	-0.14518	-0.19108	-0.257	-0.4152	-0.81608	-1.63883
131.48	-0.16813	-0.14909	-0.19499	-0.26091	-0.41911	-0.82145	-1.65446
131.58	-0.16423	-0.14518	-0.19108	-0.26335	-0.4152	-0.80583	-1.65055
131.68	-0.16813	-0.14909	-0.19499	-0.26872	-0.41911	-0.81901	-1.64274
131.78	-0.16764	-0.13688	-0.1945	-0.26969	-0.41862	-0.82096	-1.65397
131.88	-0.16797	-0.13086	-0.18848	-0.26611	-0.4126	-0.81494	-1.64795
131.98	-0.17204	-0.13346	-0.17936	-0.257	-0.4152	-0.81755	-1.63883
132.08	-0.17513	-0.14583	-0.19173	-0.25081	-0.41829	-0.82064	-1.65365
132.18	-0.17594	-0.13981	-0.19499	-0.25846	-0.42839	-0.82145	-1.65446
132.28	-0.17855	-0.13997	-0.19759	-0.26351	-0.43343	-0.82406	-1.65706
132.38	-0.16374	-0.14225	-0.19059	-0.25651	-0.42643	-0.80925	-1.65007
132.48	-0.16602	-0.14697	-0.19287	-0.25879	-0.42871	-0.81152	-1.65234
132.58	-0.17383	-0.14551	-0.19141	-0.25732	-0.42725	-0.81006	-1.65088
132.68	-0.17464	-0.14388	-0.18978	-0.24788	-0.43197	-0.80843	-1.64925
132.78	-0.17041	-0.13965	-0.18555	-0.24365	-0.4292	-0.8042	-1.66211
132.88	-0.16895	-0.13037	-0.18408	-0.24219	-0.42139	-0.80273	-1.65527
132.98	-0.16813	-0.13737	-0.18327	-0.24137	-0.41911	-0.80192	-1.65446
133.08	-0.17448	-0.12956	-0.18327	-0.24137	-0.41911	-0.80192	-1.65446
133.18	-0.17773	-0.1377	-0.18506	-0.24316	-0.42725	-0.80371	-1.65625
133.28	-0.17725	-0.13232	-0.18457	-0.24268	-0.42188	-0.80322	-1.66211
133.38	-0.17725	-0.13086	-0.18457	-0.25977	-0.40869	-0.80322	-1.66357
133.48	-0.1709	-0.13086	-0.17529	-0.26221	-0.41504	-0.80322	-1.67139
133.58	-0.16146	-0.11654	-0.17953	-0.2596	-0.4139	-0.80062	-1.66878
133.68	-0.16244	-0.11605	-0.18148	-0.25912	-0.40706	-0.80013	-1.66829
133.78	-0.16162	-0.11523	-0.18066	-0.2583	-0.40479	-0.79932	-1.66748
133.88	-0.16553	-0.12549	-0.17676	-0.2544	-0.40869	-0.80322	-1.68066
133.98	-0.16992	-0.13135	-0.19043	-0.25879	-0.42481	-0.80762	-1.67822
134.08	-0.16895	-0.13037	-0.1919	-0.25781	-0.41211	-0.80664	-1.6748
134.18	-0.16113	-0.13037	-0.1919	-0.26416	-0.41211	-0.80664	-1.6748
134.28	-0.1639	-0.12533	-0.19466	-0.26839	-0.42122	-0.80941	-1.67757
134.38	-0.16113	-0.12256	-0.1919	-0.26563	-0.41992	-0.81299	-1.68408
134.48	-0.15641	-0.11784	-0.18717	-0.26091	-0.40739	-0.80339	-1.6818
134.58	-0.1486	-0.1193	-0.19743	-0.26481	-0.4113	-0.80583	-1.68571
134.68	-0.15251	-0.12565	-0.19645	-0.26872	-0.4152	-0.80973	-1.68962
134.78	-0.14421	-0.11735	-0.18132	-0.26042	-0.41618	-0.80143	-1.68132
134.88	-0.14209	-0.11523	-0.17432	-0.24658	-0.4165	-0.79932	-1.6792
134.98	-0.15397	-0.12712	-0.17546	-0.24919	-0.41911	-0.80192	-1.68815
135.08	-0.14469	-0.11784	-0.1818	-0.24919	-0.41911	-0.80827	-1.69499
135.18	-0.14469	-0.11784	-0.18327	-0.24919	-0.42692	-0.81755	-1.69352
135.28	-0.13949	-0.11263	-0.17806	-0.2557	-0.4139	-0.81234	-1.69466
135.38	-0.13818	-0.11133	-0.17676	-0.2544	-0.40332	-0.81104	-1.69482
135.48	-0.14209	-0.11523	-0.18066	-0.25586	-0.40479	-0.81494	-1.69873
135.58	-0.14209	-0.11523	-0.17822	-0.2583	-0.40479	-0.81494	-1.70654
135.68	-0.14648	-0.11963	-0.18506	-0.2627	-0.41846	-0.81934	-1.71094
135.78	-0.14453	-0.11133	-0.18457	-0.26856	-0.42041	-0.81885	-1.71045
135.88	-0.146	-0.11133	-0.18457	-0.27002	-0.40869	-0.81885	-1.7041
135.98	-0.14551	-0.11084	-0.18408	-0.26953	-0.4082	-0.81836	-1.70215
136.08	-0.1486	-0.12028	-0.17936	-0.27262	-0.4113	-0.82145	-1.70524
136.18	-0.15007	-0.12565	-0.18962	-0.25846	-0.42155	-0.83464	-1.70915
136.28	-0.15039	-0.12354	-0.18897	-0.25488	-0.4209	-0.83496	-1.70703
136.38	-0.15381	-0.11523	-0.19238	-0.26465	-0.42432	-0.83838	-1.71045
136.48	-0.15592	-0.11735	-0.1945	-0.26188	-0.42643	-0.8405	-1.71257
136.58	-0.15658	-0.11654	-0.19369	-0.2596	-0.41781	-0.83968	-1.71175
136.68	-0.15592	-0.11344	-0.19059	-0.25651	-0.42399	-0.83659	-1.70866
136.78	-0.15511	-0.11263	-0.17806	-0.2557	-0.4139	-0.83578	-1.70785
136.88	-0.15511	-0.11263	-0.17806	-0.2557	-0.4139	-0.83578	-1.71419
136.98	-0.16292	-0.12044	-0.18587	-0.26351	-0.42171	-0.84359	-1.72347
137.08	-0.15983	-0.11735	-0.17497	-0.26042	-0.41862	-0.83122	-1.72038
137.18	-0.15202	-0.11491	-0.17253	-0.25798	-0.42253	-0.82634	-1.71794
137.28	-0.1556	-0.11703	-0.17464	-0.26009	-0.42611	-0.82064	-1.72005
137.38	-0.15332	-0.12402	-0.17236	-0.25781	-0.43311	-0.81836	-1.70996
137.48	-0.15902	-0.12435	-0.17806	-0.26351	-0.44124	-0.82406	-1.72493
137.58	-0.15772	-0.12305	-0.18604	-0.27393	-0.43994	-0.82275	-1.72607
137.68	-0.16569	-0.12175	-0.18717	-0.27262	-0.43864	-0.82926	-1.73258
137.78	-0.15576	-0.125	-0.18408	-0.26953	-0.42383	-0.82617	-1.72949
137.88	-0.14681	-0.11995	-0.17757	-0.26302	-0.41732	-0.81966	-1.72298
137.98	-0.146	-0.11914	-0.17676	-0.25684	-0.4165	-0.81885	-1.72217
138.08	-0.15479	-0.11865	-0.17627	-0.25781	-0.4082	-0.81836	-1.72168
138.18	-0.14648	-0.11572	-0.16797	-0.25488	-0.40527	-0.81543	-1.71875
138.28	-0.14648	-0.104	-0.16943	-0.25488	-0.40527	-0.81543	-1.71875
138.38	-0.146	-0.10352	-0.17822	-0.2544	-0.40479	-0.82422	-1.71826
138.48	-0.15316	-0.10433	-0.18148	-0.26449	-0.4056	-0.82747	-1.71908
138.58	-0.15381	-0.10352	-0.18066	-0.26611	-0.40479	-0.82666	-1.71826
138.68	-0.15381	-0.10352	-0.18066	-0.26611	-0.40479	-0.83838	-1.71826
138.78	-0.1486	-0.11003	-0.18717	-0.26481	-0.42057	-0.83561	-1.72477
138.88	-0.16048	-0.12191	-0.18978	-0.26742	-0.42562	-0.84505	-1.71956
138.98	-0.15674	-0.11816	-0.17578	-0.26123	-0.42578	-0.84131	-1.71338
139.08	-0.14421	-0.10807	-0.17497	-0.26042	-0.42643	-0.82878	-1.71891
139.18	-0.14762	-0.11198	-0.16032	-0.24577	-0.4235	-0.82585	-1.72526
139.28	-0.15072	-0.11605	-0.16195	-0.2474	-0.42513	-0.8182	-1.71908
139.38	-0.15999	-0.12533	-0.17122	-0.25667	-0.44369	-0.83431	-1.72201
139.48	-0.1665	-0.12256	-0.17481	-0.25391	-0.44336	-0.83398	-1.71777
139.58	-0.15983	-0.11979	-0.17497	-0.24479	-0.44206	-0.83268	-1.72428
139.68	-0.16162	-0.12305	-0.17676	-0.24658	-0.4502	-0.83447	-1.72607
139.78	-0.16423	-0.12565	-0.17692	-0.24919	-0.44255	-0.83708	-1.72868
139.88	-0.16423	-0.12565	-0.17936	-0.25553	-0.44255	-0.83708	-1.73503
139.98	-0.15951	-0.10921	-0.16537	-0.25228	-0.43783	-0.84408	-1.73177
140.08	-0.16797	-0.12061	-0.16504	-0.2544	-0.43994	-0.83447	-1.73389

## Sheet: Figure 3B Data Fit
X	Data Points		Data Fit - Line
0.273	0.862808	0.273	1.84192
0.547	1.31784	0.308	1.86993
1.09	2.48523	0.342	1.89793
2.19	4.49047	0.377	1.92593
4.38	5.91488	0.412	1.95393
8.75	8.96153	0.446	1.98192
17.5	14.7944	0.481	2.00991
		0.515	2.03789
		0.55	2.06587
		0.584	2.09384
		0.619	2.12181
		0.653	2.14978
		0.688	2.17774
		0.722	2.2057
		0.757	2.23365
		0.791	2.2616
		0.826	2.28954
		0.86	2.31748
		0.895	2.34542
		0.929	2.37335
		0.964	2.40127
		0.998	2.4292
		1.03	2.45711
		1.07	2.48503
		1.1	2.51294
		1.14	2.54084
		1.17	2.56874
		1.21	2.59664
		1.24	2.62453
		1.27	2.65242
		1.31	2.6803
		1.34	2.70818
		1.38	2.73605
		1.41	2.76392
		1.45	2.79179
		1.48	2.81965
		1.52	2.84751
		1.55	2.87536
		1.59	2.90321
		1.62	2.93105
		1.65	2.95889
		1.69	2.98673
		1.72	3.01456
		1.76	3.04239
		1.79	3.07021
		1.83	3.09803
		1.86	3.12584
		1.9	3.15365
		1.93	3.18146
		1.97	3.20926
		2	3.23705
		2.03	3.26485
		2.07	3.29263
		2.1	3.32042
		2.14	3.3482
		2.17	3.37597
		2.21	3.40374
		2.24	3.43151
		2.28	3.45927
		2.31	3.48703
		2.34	3.51478
		2.38	3.54253
		2.41	3.57028
		2.45	3.59802
		2.48	3.62575
		2.52	3.65349
		2.55	3.68121
		2.59	3.70894
		2.62	3.73666
		2.66	3.76437
		2.69	3.79208
		2.72	3.81979
		2.76	3.84749
		2.79	3.87519
		2.83	3.90288
		2.86	3.93057
		2.9	3.95825
		2.93	3.98594
		2.97	4.01361
		3	4.04128
		3.04	4.06895
		3.07	4.09661
		3.1	4.12427
		3.14	4.15193
		3.17	4.17958
		3.21	4.20723
		3.24	4.23487
		3.28	4.26251
		3.31	4.29014
		3.35	4.31777
		3.38	4.34539
		3.41	4.37301
		3.45	4.40063
		3.48	4.42824
		3.52	4.45585
		3.55	4.48345
		3.59	4.51105
		3.62	4.53865
		3.66	4.56624
		3.69	4.59383
		3.73	4.62141
		3.76	4.64899
		3.79	4.67656
		3.83	4.70413
		3.86	4.73169
		3.9	4.75926
		3.93	4.78681
		3.97	4.81436
		4	4.84191
		4.04	4.86946
		4.07	4.897
		4.11	4.92453
		4.14	4.95206
		4.17	4.97959
		4.21	5.00711
		4.24	5.03463
		4.28	5.06215
		4.31	5.08966
		4.35	5.11716
		4.38	5.14466
		4.42	5.17216
		4.45	5.19965
		4.49	5.22714
		4.52	5.25463
		4.55	5.28211
		4.59	5.30958
		4.62	5.33705
		4.66	5.36452
		4.69	5.39199
		4.73	5.41944
		4.76	5.4469
		4.8	5.47435
		4.83	5.5018
		4.86	5.52924
		4.9	5.55668
		4.93	5.58411
		4.97	5.61154
		5	5.63897
		5.04	5.66639
		5.07	5.6938
		5.11	5.72122
		5.14	5.74862
		5.18	5.77603
		5.21	5.80343
		5.24	5.83082
		5.28	5.85821
		5.31	5.8856
		5.35	5.91299
		5.38	5.94036
		5.42	5.96774
		5.45	5.99511
		5.49	6.02248
		5.52	6.04984
		5.56	6.0772
		5.59	6.10455
		5.62	6.1319
		5.66	6.15924
		5.69	6.18658
		5.73	6.21392
		5.76	6.24125
		5.8	6.26858
		5.83	6.29591
		5.87	6.32323
		5.9	6.35054
		5.94	6.37785
		5.97	6.40516
		6	6.43246
		6.04	6.45976
		6.07	6.48706
		6.11	6.51435
		6.14	6.54163
		6.18	6.56892
		6.21	6.59619
		6.25	6.62347
		6.28	6.65074
		6.31	6.678
		6.35	6.70526
		6.38	6.73252
		6.42	6.75977
		6.45	6.78702
		6.49	6.81427
		6.52	6.84151
		6.56	6.86874
		6.59	6.89598
		6.63	6.9232
		6.66	6.95043
		6.69	6.97765
		6.73	7.00486
		6.76	7.03207
		6.8	7.05928
		6.83	7.08648
		6.87	7.11368
		6.9	7.14087
		6.94	7.16807
		6.97	7.19525
		7.01	7.22243
		7.04	7.24961
		7.07	7.27678
		7.11	7.30395
		7.14	7.33112
		7.18	7.35828
		7.21	7.38544
		7.25	7.41259
		7.28	7.43974
		7.32	7.46688
		7.35	7.49402
		7.39	7.52116
		7.42	7.54829
		7.45	7.57542
		7.49	7.60254
		7.52	7.62966
		7.56	7.65678
		7.59	7.68389
		7.63	7.71099
		7.66	7.7381
		7.7	7.76519
		7.73	7.79229
		7.76	7.81938
		7.8	7.84647
		7.83	7.87355
		7.87	7.90063
		7.9	7.9277
		7.94	7.95477
		7.97	7.98183
		8.01	8.0089
		8.04	8.03595
		8.08	8.06301
		8.11	8.09005
		8.14	8.1171
		8.18	8.14414
		8.21	8.17118
		8.25	8.19821
		8.28	8.22524
		8.32	8.25226
		8.35	8.27928
		8.39	8.3063
		8.42	8.33331
		8.46	8.36032
		8.49	8.38732
		8.52	8.41432
		8.56	8.44131
		8.59	8.4683
		8.63	8.49529
		8.66	8.52227
		8.7	8.54925
		8.73	8.57623
		8.77	8.6032
		8.8	8.63016
		8.83	8.65713
		8.87	8.68408
		8.9	8.71104
		8.94	8.73799
		8.97	8.76493
		9.01	8.79188
		9.04	8.81881
		9.08	8.84575
		9.11	8.87268
		9.15	8.8996
		9.18	8.92652
		9.21	8.95344
		9.25	8.98035
		9.28	9.00726
		9.32	9.03417
		9.35	9.06107
		9.39	9.08796
		9.42	9.11485
		9.46	9.14174
		9.49	9.16863
		9.53	9.19551
		9.56	9.22238
		9.59	9.24925
		9.63	9.27612
		9.66	9.30299
		9.7	9.32984
		9.73	9.3567
		9.77	9.38355
		9.8	9.4104
		9.84	9.43724
		9.87	9.46408
		9.91	9.49092
		9.94	9.51775
		9.97	9.54457
		10	9.5714
		10	9.59821
		10.1	9.62503
		10.1	9.65184
		10.1	9.67865
		10.2	9.70545
		10.2	9.73225
		10.3	9.75904
		10.3	9.78583
		10.3	9.81262
		10.4	9.8394
		10.4	9.86618
		10.4	9.89295
		10.5	9.91972
		10.5	9.94648
		10.5	9.97325
		10.6	10
		10.6	10.0268
		10.6	10.0535
		10.7	10.0803
		10.7	10.107
		10.7	10.1337
		10.8	10.1605
		10.8	10.1872
		10.8	10.2139
		10.9	10.2406
		10.9	10.2674
		10.9	10.2941
		11	10.3208
		11	10.3475
		11	10.3742
		11.1	10.4009
		11.1	10.4276
		11.1	10.4543
		11.2	10.4809
		11.2	10.5076
		11.3	10.5343
		11.3	10.561
		11.3	10.5876
		11.4	10.6143
		11.4	10.641
		11.4	10.6676
		11.5	10.6943
		11.5	10.7209
		11.5	10.7476
		11.6	10.7742
		11.6	10.8008
		11.6	10.8275
		11.7	10.8541
		11.7	10.8807
		11.7	10.9073
		11.8	10.934
		11.8	10.9606
		11.8	10.9872
		11.9	11.0138
		11.9	11.0404
		11.9	11.067
		12	11.0936
		12	11.1201
		12	11.1467
		12.1	11.1733
		12.1	11.1999
		12.1	11.2265
		12.2	11.253
		12.2	11.2796
		12.3	11.3061
		12.3	11.3327
		12.3	11.3593
		12.4	11.3858
		12.4	11.4123
		12.4	11.4389
		12.5	11.4654
		12.5	11.4919
		12.5	11.5185
		12.6	11.545
		12.6	11.5715
		12.6	11.598
		12.7	11.6245
		12.7	11.651
		12.7	11.6775
		12.8	11.704
		12.8	11.7305
		12.8	11.757
		12.9	11.7835
		12.9	11.81
		12.9	11.8365
		13	11.863
		13	11.8894
		13	11.9159
		13.1	11.9424
		13.1	11.9688
		13.2	11.9953
		13.2	12.0217
		13.2	12.0482
		13.3	12.0746
		13.3	12.101
		13.3	12.1275
		13.4	12.1539
		13.4	12.1803
		13.4	12.2068
		13.5	12.2332
		13.5	12.2596
		13.5	12.286
		13.6	12.3124
		13.6	12.3388
		13.6	12.3652
		13.7	12.3916
		13.7	12.418
		13.7	12.4444
		13.8	12.4708
		13.8	12.4971
		13.8	12.5235
		13.9	12.5499
		13.9	12.5763
		13.9	12.6026
		14	12.629
		14	12.6553
		14	12.6817
		14.1	12.708
		14.1	12.7344
		14.2	12.7607
		14.2	12.787
		14.2	12.8134
		14.3	12.8397
		14.3	12.866
		14.3	12.8923
		14.4	12.9187
		14.4	12.945
		14.4	12.9713
		14.5	12.9976
		14.5	13.0239
		14.5	13.0502
		14.6	13.0765
		14.6	13.1028
		14.6	13.129
		14.7	13.1553
		14.7	13.1816
		14.7	13.2079
		14.8	13.2341
		14.8	13.2604
		14.8	13.2867
		14.9	13.3129
		14.9	13.3392
		14.9	13.3654
		15	13.3917
		15	13.4179
		15	13.4441
		15.1	13.4704
		15.1	13.4966
		15.2	13.5228
		15.2	13.549
		15.2	13.5753
		15.3	13.6015
		15.3	13.6277
		15.3	13.6539
		15.4	13.6801
		15.4	13.7063
		15.4	13.7325
		15.5	13.7587
		15.5	13.7848
		15.5	13.811
		15.6	13.8372
		15.6	13.8634
		15.6	13.8895
		15.7	13.9157
		15.7	13.9419
		15.7	13.968
		15.8	13.9942
		15.8	14.0203
		15.8	14.0465
		15.9	14.0726
		15.9	14.0987
		15.9	14.1249
		16	14.151
		16	14.1771
		16.1	14.2033
		16.1	14.2294
		16.1	14.2555
		16.2	14.2816
		16.2	14.3077
		16.2	14.3338
		16.3	14.3599
		16.3	14.386
		16.3	14.4121
		16.4	14.4382
		16.4	14.4643
		16.4	14.4903
		16.5	14.5164
		16.5	14.5425
		16.5	14.5685
		16.6	14.5946
		16.6	14.6207
		16.6	14.6467
		16.7	14.6728
		16.7	14.6988
		16.7	14.7249
		16.8	14.7509
		16.8	14.7769
		16.8	14.803
		16.9	14.829
		16.9	14.855
		16.9	14.881
		17	14.9071
		17	14.9331
		17.1	14.9591
		17.1	14.9851
		17.1	15.0111
		17.2	15.0371
		17.2	15.0631
		17.2	15.0891
		17.3	15.115
		17.3	15.141
		17.3	15.167
		17.4	15.193
		17.4	15.2189
		17.4	15.2449
		17.5	15.2709
		17.5	15.2968

## Sheet: Figure 3C sensorgram
Time	0.8 μM	1.6 μM	3.125 μM	6.25 μM	12.5 μM	25 μM	50 μM
-10.02	0.00366	0.00952	0.014893	-0.00415	-0.00903	-0.00952	-0.02271
-9.92	0.00488	0.00439	0.016113	-0.00293	-0.00781	-0.0083	-0.02148
-9.82	0.00244	0.00684	0.00732	-0.01172	-0.01025	-0.01074	-0.02393
-9.72	-0.00757	0.00757	0.00513	-0.01392	-0.01099	0.00952	-0.01685
-9.62	-0.01001	0.00122	-0.00269	-0.01392	-0.01099	0.00269	-0.00757
-9.52	-0.01709	-0.00732	0.00439	-0.021	-0.01807	0.00244	-0.01221
-9.42	-0.01929	-0.00952	0.00366	-0.01685	-0.01392	0.00269	-0.0144
-9.32	-0.01978	-0.01929	-0.00464	-0.02222	-0.01294	0.0022	-0.00854
-9.22	-0.01978	-0.02173	-0.00464	-0.02368	-0.01929	-0.00708	0.00464
-9.12	-0.00806	-0.02173	-0.00464	-0.01733	-0.0144	-0.02124	-0.00171
-9.02	-0.01123	-0.01318	0	-0.01904	-0.01611	-0.0127	-0.00635
-8.92	-0.01196	-0.01392	-0.000732	-0.01978	-0.00513	-0.01343	-0.00708
-8.82	-0.01196	-0.02319	0.010986	-0.01978	-0.00513	-0.01343	-0.00708
-8.72	-0.01196	-0.02563	0.010986	-0.01978	-0.00513	-0.01343	-0.00708
-8.62	-0.00415	-0.01636	0.010986	-0.01978	-0.00513	-0.01343	-0.00708
-8.52	-0.01001	-0.01978	0.00513	-0.02563	-0.01099	-0.01929	-0.01294
-8.42	-0.00879	-0.01074	0.00635	-0.02441	-0.00977	-0.01807	-0.01172
-8.32	-0.02832	-0.021	-0.00391	-0.03467	-0.01221	-0.02051	-0.03125
-8.22	-0.02563	-0.02368	0.00122	-0.02026	-0.00708	-0.02319	-0.02856
-8.12	-0.01074	-0.0127	0.00439	-0.01465	0.00537	-0.02002	-0.02539
-8.02	-0.01953	-0.02295	0.00195	-0.01709	-0.00391	-0.02246	-0.02783
-7.92	-0.02563	-0.01978	-0.00269	-0.02173	-0.00171	-0.0271	-0.03247
-7.82	-0.02563	-0.01978	-0.00269	-0.01001	0.000732	-0.0271	-0.03247
-7.72	-0.01709	-0.01123	0.00586	-0.00147	0.00928	-0.01856	-0.02393
-7.62	-0.01978	-0.01392	0.00317	-0.00415	0.00659	-0.01196	-0.02661
-7.52	-0.02441	-0.01855	-0.00146	-0.00879	0.00195	-0.01416	-0.03125
-7.42	-0.01611	-0.02441	-0.00732	-0.01465	0.00781	-0.02002	-0.03711
-7.32	-0.02368	-0.03345	-0.00854	-0.01587	0.00659	-0.01343	-0.02661
-7.22	-0.01587	-0.02417	-0.01489	-0.01587	0.00659	-0.01343	-0.02661
-7.12	-0.01782	-0.02368	-0.00659	-0.01782	0.00464	-0.01538	-0.02856
-7.02	-0.01782	-0.02368	-0.01831	-0.01782	0.00464	-0.01538	-0.02856
-6.92	-0.0166	-0.02246	-0.01709	-0.0166	0.00586	-0.01416	-0.02734
-6.82	-0.02173	-0.02759	-0.02222	-0.02173	0.000732	-0.0271	-0.03101
-6.72	-0.02808	-0.02759	-0.02222	-0.02173	0.000732	-0.02856	-0.03247
-6.62	-0.02905	-0.0271	-0.02808	-0.01978	-0.00513	-0.03687	-0.03198
-6.52	-0.0293	-0.021	-0.02344	-0.01514	-0.000488	-0.03223	-0.02588
-6.42	-0.02832	-0.01855	-0.00928	-0.0127	0.00195	-0.02979	-0.02344
-6.32	-0.02612	-0.01636	-0.00708	-0.0105	0.00415	-0.02759	-0.02124
-6.22	-0.02832	-0.0249	-0.00928	-0.0127	0.00195	-0.02979	-0.02344
-6.12	-0.02832	-0.02002	-0.00928	-0.0127	0.00195	-0.02979	-0.01172
-6.02	-0.02319	-0.01978	-0.0105	-0.01392	0.000732	-0.03101	-0.01929
-5.92	-0.02344	-0.00732	-0.00586	0.00244	0.00537	-0.01465	-0.01611
-5.82	-0.01733	-0.01392	-0.00464	0.00366	0.00659	-0.01343	-0.00854
-5.72	-0.02222	-0.01392	0.00317	0.00366	-0.00269	-0.01343	-0.00708
-5.62	-0.02368	-0.01392	0.00317	0.00366	0.00415	-0.00562	-0.00708
-5.52	-0.02368	-0.01392	0.00317	0.00366	0.00659	-0.00562	-0.00708
-5.42	-0.01978	-0.01001	0.00708	0.00757	0.010498	-0.00171	-0.00317
-5.32	-0.01514	-0.00537	0.011719	0.00293	0.022949	-0.00635	0.00928
-5.22	-0.02588	0.000977	0.010254	-0.000977	0.021484	-0.01025	0.00781
-5.12	-0.02759	0.00171	0.010986	-0.000244	0.022217	0.011475	0.00854
-5.02	-0.01831	0.00171	0.00171	-0.00659	0.022217	0.013916	0.00854
-4.92	-0.00415	-0.00464	-0.000732	-0.00806	0.022217	0.013916	0.00854
-4.82	-0.01733	0.00806	-0.00464	-0.01196	0.018311	0.01001	0.016357
-4.72	-0.00586	0.01416	0	-0.00732	0.034668	0.022461	0.020996
-4.62	-0.0061	0.011475	-0.00269	-0.0022	0.031982	0.010498	0.018311
-4.52	-0.00146	0.016113	0.00439	0.00244	0.036621	0.024414	0.022949
-4.42	-0.01196	0.00562	-0.01489	-0.00806	0.026123	0.00757	0.012451
-4.32	-0.01489	0.019775	-0.01001	0.01001	0.032471	0.012451	0.018799
-4.22	-0.0144	0.02124	-0.02026	-0.00806	0.014404	0.013916	0.013916
-4.12	-0.01514	0.021973	-0.01953	-0.0166	0.00586	0.014648	0.013184
-4.02	-0.02319	0.023193	-0.01831	-0.01782	0.00464	0.015869	0.014404
-3.92	-0.02563	0.023193	-0.01831	-0.01001	0.012451	0.015869	0.014404
-3.82	-0.0166	0.020508	-0.021	-0.01904	0.00977	0.013184	0.010254
-3.72	-0.01831	0.025147	-0.01636	-0.02515	0.014404	0.025635	0.012451
-3.62	-0.02441	0.041504	-0.01172	-0.01123	0.019043	0.030273	0.01709
-3.52	-0.021	0.047363	-0.00586	-0.01465	0.024902	0.036133	0.022949
-3.42	-0.0144	0.03833	-0.00854	-0.02612	0.022217	0.02417	0.020264
-3.32	-0.01929	0.029541	-0.02515	-0.03491	0.014893	0.00806	0.01294
-3.22	-0.00928	0.030273	-0.01758	-0.01318	0.018555	0.019043	0.022949
-3.12	-0.02124	0.036865	0.00317	0.0022	0.016846	0.019287	0.031982
-3.02	-0.03979	0.017822	-0.02466	-0.00464	0.00464	0.010498	0.024658
-2.92	-0.0354	0.030518	-0.01099	0.00903	0.025147	0.016846	0.037354
-2.82	-0.04004	0.025879	0.00244	0.00146	0.016113	0.01709	0.039063
-2.72	-0.05371	0.016113	0.0083	-0.00781	0.013184	0.015137	0.038574
-2.62	-0.04907	0.025635	0.00513	-0.00513	0.00562	0.010498	0.028565
-2.52	-0.04517	0.032471	0.018311	-0.00855	0.00366	0.02124	0.02124
-2.42	-0.0437	0.05835	0.023193	-0.03101	0.00464	0.019775	0.033936
-2.32	-0.07397	0.033447	0.020752	-0.0686	0.00708	0.011963	0.033936
-2.22	-0.06909	0.02124	0.039795	-0.073	0.00806	0.016357	0.060791
-2.12	-0.05835	0.019287	0.028565	-0.09204	0.01001	0.029053	0.065186
-2.02	-0.06738	-0.01465	0.010254	-0.11035	-0.00586	0.013184	0.066406
-1.92	-0.04761	-0.0144	0.00903	-0.1062	-0.00854	0.031494	0.069092
-1.82	-0.03613	-0.00684	-0.01563	-0.12744	-0.02002	0.020996	0.067871
-1.72	-0.0249	-0.02832	-0.02148	-0.13965	-0.02979	-0.01074	0.042481
-1.62	-0.05908	-0.1001	-0.04639	-0.19678	-0.06641	-0.06299	-0.00732
-1.52	-0.06348	-0.14258	-0.08789	-0.14844	-0.09619	-0.08496	0.064941
-1.42	-0.03613	-0.18652	-0.08496	-0.15332	-0.06055	-0.0542	0.189941
-1.32	0.0354	-0.0105	0.00122	-0.07008	0.0896	0.026116	0.110596
-1.22	0.200439	0.013916	0.236572	-0.00855	0.156982	0.105709	-0.08472
-1.12	0.076904	0.236572	0.055908	0.048584	0.229736	0.090088	-0.21411
-1.02	0.067871	0.240234	0.0625	0.041973	0.104492	0.126445	-0.104
-0.92	-0.01245	0.137939	0.055908	-0.07788	-0.04761	0.074463	0.051025
-0.82	0.00269	0.18335	0.028565	-0.03346	-0.05591	0.04955	0.067627
-0.72	-0.0354	0.138916	0.046143	-0.03541	0.026123	0.035393	0.041748
-0.62	-0.09009	0.107178	-0.03589	-0.10034	0.00464	-0.00952	0.045654
-0.52	-0.12866	0.074463	-0.09204	-0.07984	0.00903	-0.06812	-0.03833
-0.42	-0.06226	0.0061	-0.02124	-0.00122	0.090576	-0.05542	-0.06665
-0.32	-0.05884	0.031006	0.020264	0.038817	0.072998	-0.01196	-0.09692
-0.22	-0.12427	-0.03638	-0.01538	-0.03442	-0.00366	-0.02026	-0.0022
-0.12	-0.104	-0.0332	-0.01807	-0.07031	0.312988	0.010254	0.330566
-0.02	-0.23023	0.05835	-0.08862	0.015382	0.00269	0.011964	0.071533
0.080002	-0.24976	-0.1731	-0.11743	-0.10474	-0.23999	-0.24048	-0.25757
0.18	-0.0481	-0.05396	0.235596	-0.02465	-0.15454	-0.05053	0.057373
0.279999	0.119873	-0.09546	-0.46997	-0.052	0.218506	-0.27173	0.121338
0.380001	0.879395	1.61523	0.613281	0.666992	0.858398	0.064941	0.439941
0.48	0.708496	0.558594	2.35938	2.48632	2.27979	5.25438	8.31787
0.580002	0.990967	0.770264	3.52808	4.56128	6.10327	13.2302	22.0872
0.68	1.42383	1.80176	4.56152	6.95999	10.8247	21.1138	36.0742
0.779999	1.83496	2.2041	5.32666	8.63333	14.585	27.6656	47.6431
0.880001	2.01416	3.03271	6.14648	10.1494	17.855	32.6528	56.5708
0.98	2.03442	3.07349	6.77466	10.9993	19.6428	35.9099	61.8269
1.08	2.3479	3.45142	7.16528	11.6799	21.0935	37.8777	65.1716
1.18	2.44385	3.99805	7.12012	12.2456	21.7666	39.0943	67.3589
1.28	2.4834	3.90576	7.17041	12.3413	22.2832	39.5718	68.3984
1.38	2.60181	4.01147	7.38403	12.6047	22.6086	40.0793	69.3958
1.48	2.65112	4.06958	7.5188	12.6731	22.7839	40.5061	70.054
1.58	2.7146	4.09937	7.53198	12.7561	23.0159	40.9163	70.3406
1.68	2.76147	4.13696	7.50415	12.8474	23.2014	41.2117	70.9143
1.78	2.77563	4.27124	7.54224	12.9358	23.3738	41.45	71.6414
1.88	2.77783	4.26416	7.54297	12.9873	23.4658	41.624	71.8076
1.98	2.78101	4.27905	7.56177	13.0818	23.6082	41.803	72.114
2.08	2.79663	4.32739	7.60864	13.1672	23.7449	41.9749	72.4524
2.18	2.81372	4.37671	7.62964	13.1897	23.7957	42.1116	72.675
2.28	2.81641	4.42383	7.66602	13.2188	23.8257	42.2564	72.8813
2.38	2.81104	4.48486	7.70264	13.2603	23.8726	42.3784	73.0972
2.48	2.81421	4.51929	7.7356	13.3157	23.9592	42.5134	73.3191
2.58	2.81665	4.52563	7.74194	13.3425	24.0344	42.6121	73.5037
2.68	2.80762	4.55078	7.76709	13.3535	24.0933	42.7241	73.6733
2.78	2.80762	4.57764	7.79932	13.3921	24.1685	42.8389	73.8687
2.88	2.80078	4.59814	7.81055	13.4126	24.21	42.9409	74.0659
2.98	2.8252	4.59424	7.81299	13.458	24.2837	43.0308	74.2529
3.08	2.82788	4.64233	7.83374	13.5129	24.323	43.1335	74.4124
3.18	2.8208	4.64551	7.81885	13.5396	24.3589	43.2231	74.5562
3.28	2.83301	4.66211	7.83789	13.5479	24.4116	43.3252	74.7012
3.38	2.82983	4.67163	7.83081	13.5642	24.4578	43.4011	74.8401
3.48	2.83301	4.65381	7.83105	13.5962	24.4805	43.4668	74.9692
3.58	2.86792	4.69556	7.84253	13.636	24.5193	43.5476	75.0979
3.68	2.87524	4.70532	7.8645	13.676	24.5564	43.6355	75.2488
3.78	2.89502	4.7002	7.86426	13.6841	24.5972	43.6875	75.3579
3.88	2.90601	4.70483	7.89917	13.7083	24.6277	43.7747	75.467
3.98	2.93359	4.72314	7.93555	13.7236	24.6982	43.8628	75.5957
4.08	2.91895	4.72314	7.96045	13.7524	24.7383	43.9424	75.7119
4.18	2.91626	4.71899	7.97437	13.7468	24.7512	44.0007	75.8142
4.28	2.93018	4.71973	8.01172	13.7661	24.7729	44.0679	75.9351
4.38	2.93921	4.74048	8.03247	13.7815	24.8054	44.1462	76.052
4.48	2.95313	4.74951	8.03955	13.8335	24.8438	44.2119	76.1978
4.58	2.9729	4.7522	8.04956	13.8596	24.8625	44.2683	76.2927
4.68	2.98999	4.76538	8.06616	13.8845	24.8982	44.3103	76.3948
4.78	2.97168	4.76025	8.06641	13.8936	24.9121	44.3687	76.4976
4.88	2.9668	4.7666	8.05469	13.8794	24.9238	44.3882	76.5649
4.98	2.97681	4.77319	8.08325	13.8845	24.9553	44.4548	76.6838
5.08	2.98657	4.78687	8.09692	13.8943	24.9973	44.5071	76.7859
5.18	3.00659	4.79614	8.11255	13.9231	25.0339	44.5505	76.8821
5.28	3.00098	4.79443	8.11377	13.9331	25.0562	44.5894	76.9604
5.38	2.98877	4.79297	8.11328	13.9302	25.0801	44.6069	77.0522
5.48	2.99854	4.79736	8.11523	13.936	25.0952	44.647	77.1206
5.58	2.98706	4.7937	8.09985	13.9314	25.1023	44.6667	77.1824
5.68	3.0083	4.81494	8.10693	13.9624	25.1543	44.7295	77.2656
5.78	3.00757	4.81421	8.11255	13.9724	25.1746	44.7756	77.3445
5.88	3.02271	4.81226	8.11304	13.9968	25.2131	44.8245	77.4182
5.98	3.01465	4.80957	8.10791	14.0107	25.2246	44.8647	77.4922
6.08	3.01196	4.81616	8.1106	14.0173	25.2493	44.9104	77.5481
6.18	3	4.81836	8.12061	14.0244	25.2725	44.937	77.6299
6.28	2.98926	4.81543	8.12549	14.0127	25.2969	44.9644	77.7129
6.38	2.98145	4.80908	8.1084	14.0103	25.3008	44.9932	77.7676
6.48	2.99902	4.8291	8.11963	14.0225	25.3433	45.0459	77.8516
6.58	2.99023	4.84619	8.12891	14.0317	25.3535	45.0757	77.9312
6.68	2.9939	4.84204	8.1394	14.0486	25.3796	45.1096	77.9963
6.78	2.98511	4.83228	8.13843	14.0427	25.4011	45.1531	78.0618
6.88	2.98291	4.83398	8.14111	14.0439	25.4155	45.186	78.1113
6.98	2.99927	4.84888	8.14478	14.054	25.4475	45.2361	78.2034
7.08	3.00171	4.84839	8.16382	14.0667	25.4773	45.2708	78.2629
7.18	2.9873	4.83594	8.17188	14.0708	25.4941	45.292	78.3413
7.28	3.00952	4.84595	8.18872	14.0876	25.5149	45.3284	78.4036
7.38	3.01392	4.86108	8.18921	14.0974	25.5315	45.3811	78.4788
7.48	3.01904	4.85156	8.18896	14.106	25.5488	45.417	78.5381
7.58	3.01245	4.85034	8.17603	14.1155	25.5496	45.4397	78.5969
7.68	3.01733	4.85522	8.18628	14.1321	25.5671	45.4768	78.634
7.78	3.01685	4.86108	8.17749	14.1389	25.5862	45.4944	78.7078
7.88	3.01392	4.86255	8.18823	14.1497	25.595	45.5334	78.76
7.98	3.02271	4.87866	8.198	14.1658	25.6194	45.5784	78.8425
8.08	3.02979	4.88086	8.20752	14.1743	25.6289	45.6182	78.9189
8.18	3.02588	4.87256	8.20117	14.1821	25.646	45.6533	78.9731
8.28	3.03149	4.88013	8.2146	14.1956	25.6672	45.6838	79.0276
8.38	3.02979	4.88574	8.22461	14.1978	25.6836	45.7183	79.084
8.48	3.02563	4.88306	8.22046	14.199	25.6917	45.7366	79.1282
8.58	3.03052	4.89722	8.22534	14.2087	25.7209	45.7566	79.1956
8.68	3.03198	4.90112	8.23462	14.2039	25.7302	45.7913	79.2468
8.78	3.0293	4.88916	8.23584	14.2129	25.7471	45.8091	79.2969
8.88	3.03687	4.89429	8.2395	14.2205	25.7649	45.8347	79.344
8.98	3.03027	4.89697	8.24463	14.2256	25.7676	45.8779	79.3931
9.08	3.0293	4.88916	8.24365	14.2246	25.7861	45.9014	79.4365
9.18	3.02173	4.87915	8.23608	14.2185	25.7864	45.928	79.4758
9.28	3.03564	4.88135	8.25	14.2295	25.812	45.9546	79.5288
9.38	3.01855	4.87598	8.24072	14.2334	25.8174	45.9663	79.564
9.48	3.02588	4.87158	8.24023	14.2407	25.8345	45.9932	79.6099
9.58	3.01831	4.87085	8.23804	14.2478	25.8406	46.0198	79.655
9.68	3.01563	4.8623	8.23633	14.251	25.8516	46.0425	79.6987
9.78	3.02148	4.86719	8.25537	14.2559	25.8799	46.0786	79.7358
9.88	3.021	4.86816	8.25488	14.2632	25.8872	46.0977	79.7944
9.98	3.02002	4.87598	8.26563	14.2739	25.9058	46.1187	79.8423
10.08	3.02515	4.8645	8.25269	14.2649	25.9045	46.1438	79.8713
10.18	3.0415	4.86865	8.26465	14.2769	25.9375	46.1777	79.9253
10.28	3.03662	4.86572	8.27344	14.2739	25.9395	46.189	79.9634
10.38	3.04492	4.87354	8.27344	14.2881	25.9619	46.2231	80.0186
10.48	3.04102	4.87891	8.26416	14.2949	25.9668	46.2476	80.0547
10.58	3.03882	4.87134	8.2688	14.302	25.9924	46.281	80.0789
10.68	3.04175	4.87866	8.27466	14.3074	25.9978	46.2917	80.1067
10.78	3.03491	4.88306	8.28052	14.3215	26.0144	46.324	80.1584
10.88	3.04688	4.88477	8.28076	14.3213	26.0264	46.3433	80.1831
10.98	3.04639	4.88574	8.28809	14.3213	26.0352	46.355	80.23
11.08	3.03491	4.89087	8.28833	14.3293	26.0403	46.3826	80.2688
11.18	3.04224	4.88794	8.28784	14.3245	26.0515	46.4026	80.3074
11.28	3.03101	4.88696	8.29468	14.3333	26.0667	46.4265	80.3367
11.38	3.03345	4.88062	8.28833	14.3318	26.073	46.4436	80.3718
11.48	3.04541	4.89111	8.29883	14.333	26.0806	46.4619	80.4097
11.58	3.03882	4.87671	8.28442	14.3303	26.0847	46.4788	80.4407
11.68	3.03491	4.88208	8.29224	14.3489	26.1018	46.5125	80.4905
11.78	3.03613	4.88721	8.28955	14.354	26.1069	46.5337	80.5229
11.88	3.04346	4.88232	8.29688	14.3599	26.1206	46.5444	80.5571
11.98	3.0376	4.88721	8.30273	14.3657	26.1328	46.5737	80.5815
12.08	3.04077	4.88794	8.30444	14.3635	26.1492	46.5979	80.6135
12.18	3.04346	4.90332	8.31641	14.3755	26.1597	46.5991	80.6367
12.28	3.04517	4.89087	8.30005	14.3708	26.155	46.6208	80.6609
12.38	3.04663	4.90405	8.32104	14.3826	26.1809	46.6467	80.6921
12.48	3.05054	4.90942	8.33374	14.3928	26.198	46.6794	80.7273
12.58	3.05054	4.90015	8.33521	14.4036	26.2073	46.6882	80.7546
12.68	3.04419	4.89233	8.32886	14.3982	26.2136	46.7014	80.7874
12.78	3.04517	4.89087	8.33521	14.4177	26.2175	46.7341	80.8132
12.88	3.04199	4.88916	8.33057	14.417	26.2192	46.7437	80.8462
12.98	3.03833	4.89038	8.32935	14.4172	26.2273	46.7502	80.8855
13.08	3.04468	4.88257	8.32153	14.4299	26.2522	46.7737	80.9182
13.18	3.04907	4.88843	8.33374	14.4465	26.2605	46.7913	80.946
13.28	3.05981	4.88843	8.33521	14.449	26.2683	46.7991	80.9836
13.38	3.05054	4.89478	8.34448	14.4436	26.2683	46.8171	81.0164
13.48	3.05127	4.88916	8.34766	14.4458	26.2808	46.8481	81.0459
13.58	3.05688	4.89771	8.34692	14.4451	26.28	46.8694	81.0671
13.68	3.0564	4.89429	8.35278	14.4602	26.2952	46.887	81.0925
13.78	3.06567	4.89429	8.34106	14.4626	26.2976	46.8948	81.1238
13.88	3.0564	4.88647	8.35278	14.4783	26.3054	46.9128	81.1316
13.98	3.06226	4.89233	8.35864	14.4802	26.323	46.928	81.1672
14.08	3.07544	4.8938	8.36255	14.4905	26.3333	46.9529	81.1921
14.18	3.07788	4.89624	8.35083	14.4802	26.3425	46.9749	81.2209
14.28	3.07959	4.89941	8.36035	14.4834	26.3457	46.9897	81.2344
14.38	3.08765	4.89429	8.3606	14.4993	26.3733	47.0159	81.2605
14.48	3.08179	4.88843	8.37183	14.4958	26.3699	47.0178	81.2844
14.58	3.07397	4.89868	8.37036	14.4998	26.3855	47.0427	81.3093
14.68	3.07397	4.8938	8.37036	14.5154	26.3918	47.0647	81.3289
14.78	3.08325	4.89868	8.37036	14.5193	26.4011	47.0764	81.3367
14.88	3.09155	4.90601	8.37622	14.5173	26.407	47.0901	81.3713
14.98	3.08057	4.89502	8.37305	14.5142	26.4155	47.1064	81.3926
15.08	3.08936	4.89746	8.37549	14.5166	26.418	47.1206	81.4214
15.18	3.09229	4.9082	8.38477	14.5273	26.4272	47.1299	81.437
15.28	3.07983	4.89819	8.38403	14.5291	26.4265	47.1526	81.4558
15.38	3.09229	4.90137	8.37793	14.5322	26.4414	47.1636	81.4785
15.48	3.09546	4.9021	8.37622	14.5212	26.4421	47.176	81.4988
15.58	3.09937	4.90601	8.38013	14.5315	26.446	47.1877	81.5222
15.68	3.09937	4.90601	8.38013	14.533	26.4539	47.1995	81.551
15.78	3.08765	4.90601	8.37231	14.533	26.4656	47.219	81.5652
15.88	3.104	4.92236	8.39648	14.5493	26.4819	47.2432	81.6011
15.98	3.10522	4.91577	8.39771	14.5505	26.4832	47.2561	81.6218
16.08	3.10327	4.92163	8.40356	14.5447	26.5007	47.2737	81.6458
16.18	3.09741	4.91577	8.38989	14.5505	26.4949	47.2874	81.6609
16.28	3.10596	4.92432	8.40771	14.5591	26.5112	47.3037	81.689
16.38	3.10645	4.91309	8.40137	14.5596	26.5117	47.3159	81.709
16.48	3.10718	4.91382	8.40894	14.5696	26.5242	47.3245	81.7214
16.58	3.11621	4.92285	8.41113	14.5811	26.5332	47.3452	81.75
16.68	3.11694	4.91577	8.4187	14.5701	26.5417	47.3655	81.7678
16.78	3.10522	4.90405	8.42114	14.5881	26.5417	47.3772	81.7883
16.88	3.10522	4.90405	8.42114	14.5896	26.5535	47.3967	81.8093
16.98	3.11841	4.91724	8.43433	14.6121	26.5667	47.4177	81.8342
17.08	3.12085	4.91968	8.43677	14.6052	26.5691	47.4382	81.8562
17.18	3.11499	4.91382	8.43091	14.5994	26.5647	47.4417	81.8582
17.28	3.12085	4.91968	8.43677	14.6052	26.5808	47.4529	81.8835
17.38	3.11304	4.91968	8.43677	14.6052	26.5808	47.4709	81.9163
17.48	3.1189	4.91772	8.44263	14.6174	26.5945	47.4885	81.9231
17.58	3.1228	4.92163	8.44653	14.6228	26.6101	47.491	81.9441
17.68	3.11694	4.90405	8.44067	14.6169	26.6042	47.4944	81.95
17.78	3.12598	4.91309	8.44971	14.6353	26.6157	47.5112	81.9785
17.88	3.12671	4.91382	8.45044	14.6384	26.6218	47.5237	81.9988
17.98	3.12549	4.93066	8.46094	14.6489	26.6323	47.5327	82.021
18.08	3.12671	4.927	8.45288	14.6423	26.6453	47.5432	82.0417
18.18	3.1228	4.92163	8.44653	14.6384	26.635	47.5588	82.0457
18.28	3.12671	4.92554	8.45044	14.6501	26.6453	47.5564	82.0691
18.38	3.12207	4.91699	8.45361	14.6533	26.6392	47.5776	82.0957
18.48	3.12915	4.91772	8.45435	14.6541	26.6492	47.5901	82.1042
18.58	3.12939	4.9165	8.44141	14.6528	26.6479	47.5967	82.1226
18.68	3.13062	4.91772	8.44263	14.6541	26.6477	47.6096	82.1355
18.78	3.14111	4.91113	8.45313	14.6738	26.6558	47.6279	82.1655
18.88	3.15479	4.91455	8.45898	14.6821	26.6733	47.6455	82.1909
18.98	3.15137	4.91895	8.46338	14.6929	26.6777	47.6616	82.207
19.08	3.15991	4.92896	8.46411	14.6951	26.6721	47.6702	82.2351
19.18	3.14893	4.93457	8.46729	14.6904	26.6816	47.6851	82.2437
19.28	3.14429	4.9314	8.46411	14.6809	26.6809	47.6897	82.2585
19.38	3.16064	4.93994	8.46631	14.6958	26.687	47.7007	82.2656
19.48	3.1604	4.94116	8.46606	14.6892	26.6882	47.7073	82.2761
19.58	3.16333	4.92944	8.45825	14.6892	26.7	47.719	82.2957
19.68	3.16382	4.9314	8.46021	14.6912	26.6956	47.7341	82.3171
19.78	3.16577	4.93335	8.46216	14.6931	26.7039	47.7346	82.3308
19.88	3.16699	4.93457	8.45166	14.6943	26.7051	47.7476	82.3398
19.98	3.15674	4.93213	8.44922	14.6982	26.6934	47.7529	82.3491
20.08	3.17041	4.93799	8.4668	14.7056	26.7085	47.7612	82.3745
20.18	3.15063	4.92749	8.46411	14.7029	26.7136	47.7639	82.3835
20.28	3.15601	4.9353	8.47192	14.7107	26.7214	47.7834	82.4045
20.38	3.16455	4.93457	8.47119	14.71	26.7261	47.7842	82.4282
20.48	3.1709	4.9292	8.4751	14.7139	26.7285	47.7983	82.4468
20.58	3.17749	4.94116	8.48169	14.7205	26.7336	47.8167	82.47
20.68	3.17627	4.93213	8.48047	14.7192	26.73	47.8232	82.4897
20.78	3.18213	4.93799	8.47705	14.7251	26.7476	47.8315	82.5034
20.88	3.18042	4.94556	8.48218	14.7327	26.7551	47.8445	82.5305
20.98	3.17944	4.94702	8.48364	14.7341	26.7473	47.8459	82.5437
21.08	3.18872	4.9563	8.49292	14.7434	26.7659	47.8669	82.5725
21.18	3.18481	4.95874	8.49536	14.7458	26.7761	47.8772	82.5867
21.28	3.19116	4.95239	8.49536	14.7458	26.7698	47.8889	82.6062
21.38	3.19897	4.95874	8.50317	14.7537	26.7878	47.9045	82.6218
21.48	3.20093	4.96069	8.50513	14.7556	26.7898	47.9065	82.6355
21.58	3.20874	4.96851	8.51294	14.7634	26.8054	47.926	82.6628
21.68	3.20728	4.97632	8.52856	14.7712	26.8157	47.9338	82.6917
21.78	3.20483	4.96704	8.52856	14.7791	26.821	47.9456	82.7019
21.88	3.19775	4.95752	8.52148	14.772	26.8257	47.9463	82.7144
21.98	3.21533	4.96338	8.52734	14.7778	26.8315	47.9639	82.7227
22.08	3.21582	4.96387	8.52783	14.772	26.8335	47.9722	82.7378
22.18	3.21655	4.9646	8.52222	14.783	26.8445	47.9753	82.7434
22.28	3.21655	4.9646	8.52075	14.783	26.8445	47.9729	82.7488
22.38	3.21021	4.95288	8.52075	14.783	26.8352	47.9744	82.7605
22.48	3.21069	4.95728	8.52271	14.7849	26.8347	47.9866	82.7756
22.58	3.20093	4.96606	8.51538	14.7869	26.842	48.0002	82.7786
22.68	3.20093	4.96851	8.51294	14.7776	26.8391	47.991	82.7839
22.78	3.21582	4.97168	8.51611	14.7783	26.8398	47.9995	82.7778
22.88	3.21191	4.96777	8.51514	14.7744	26.8569	48.0103	82.7925
22.98	3.21143	4.96094	8.51563	14.7856	26.8667	48.0186	82.8232
23.08	3.22363	4.96387	8.52002	14.7837	26.8647	48.0347	82.8286
23.18	3.22437	4.9646	8.51147	14.783	26.8547	48.0339	82.8386
23.28	3.2251	4.96533	8.50977	14.7915	26.8647	48.0439	82.8447
23.38	3.20801	4.96533	8.52148	14.7915	26.8647	48.0518	82.8511
23.48	3.21924	4.96973	8.5166	14.7866	26.8677	48.0679	82.875
23.58	3.21631	4.97363	8.51807	14.7881	26.8691	48.0835	82.8906
23.68	3.23169	4.97437	8.5188	14.7888	26.8816	48.092	82.8992
23.78	3.22485	4.96509	8.5188	14.7942	26.8816	48.1038	82.9109
23.88	3.22705	4.96729	8.5249	14.7974	26.8799	48.1162	82.9272
23.98	3.22827	4.96851	8.52466	14.8064	26.8796	48.1111	82.948
24.08	3.2312	4.97144	8.54565	14.8157	26.8967	48.1213	82.9651
24.18	3.22949	4.97754	8.52441	14.8062	26.8989	48.1265	82.9766
24.28	3.22412	4.98145	8.51953	14.8076	26.9004	48.1357	82.979
24.38	3.23242	4.97754	8.53516	14.8184	26.9175	48.1382	82.9937
24.48	3.23682	4.99268	8.54102	14.8135	26.917	48.1533	83.019
24.58	3.24121	4.98535	8.54541	14.8154	26.9185	48.1772	83.0234
24.68	3.23267	4.99146	8.54614	14.8162	26.9167	48.1897	83.0359
24.78	3.22632	4.98608	8.53296	14.8059	26.9128	48.1843	83.0515
24.88	3.22461	4.98145	8.54688	14.8169	26.9229	48.1919	83.0576
24.98	3.22437	4.98022	8.5481	14.8088	26.9304	48.1917	83.0574
25.08	3.21509	4.98022	8.5481	14.8181	26.9211	48.2112	83.0769
25.18	3.21899	4.98022	8.56226	14.8245	26.9368	48.2083	83.0857
25.28	3.22192	4.98022	8.55737	14.8167	26.9382	48.2126	83.0925
25.38	3.21265	4.98804	8.56519	14.8171	26.9412	48.2283	83.1072
25.48	3.22046	4.98804	8.55835	14.8259	26.9407	48.2332	83.1277
25.58	3.21777	4.97607	8.55322	14.814	26.9355	48.2358	83.1367
25.68	3.2124	4.97754	8.55078	14.8271	26.9512	48.2515	83.1392
25.78	3.21997	4.9812	8.55933	14.8308	26.9519	48.2551	83.1584
25.88	3.21606	4.98218	8.57349	14.8225	26.9519	48.2756	83.1804
25.98	3.21143	4.98682	8.56885	14.8247	26.9619	48.2788	83.1904
26.08	3.22827	4.99585	8.56372	14.8274	26.9695	48.2971	83.2058
26.18	3.22241	4.9978	8.57739	14.8279	26.97	48.3044	83.2102
26.28	3.21631	5.00098	8.58057	14.8218	26.9644	48.314	83.2305
26.38	3.21411	4.99829	8.57788	14.8376	26.9695	48.323	83.2356
26.48	3.21729	4.99268	8.58008	14.8306	26.9858	48.333	83.2495
26.58	3.21387	4.99219	8.58594	14.8418	26.9824	48.3506	83.2686
26.68	3.20996	4.99707	8.57813	14.8296	26.98	48.3398	83.2773
26.78	3.21973	4.98975	8.58643	14.8369	26.9883	48.3667	83.2974
26.88	3.20874	4.98804	8.58716	14.8362	26.9797	48.3611	83.2971
26.98	3.20117	4.98682	8.58594	14.8325	26.9761	48.3569	83.3062
27.08	3.21387	4.99219	8.57666	14.8301	26.9785	48.3779	83.3281
27.18	3.20093	4.99194	8.57544	14.8376	26.9709	48.3728	83.3347
27.28	3.20093	4.99829	8.57544	14.844	26.9758	48.3894	83.3464
27.38	3.20093	4.99048	8.57544	14.8362	26.9773	48.3894	83.3489
27.48	3.20557	4.99268	8.58008	14.8384	26.9727	48.3916	83.3589
27.58	3.19434	4.99854	8.58594	14.8379	26.9761	48.3911	83.3672
27.68	3.19629	5.00293	8.59033	14.8408	26.9805	48.4058	83.377
27.78	3.19897	4.99927	8.57593	14.8435	26.9832	48.3992	83.385
27.88	3.19507	5.00562	8.5813	14.8513	27.0027	48.4124	83.3914
27.98	3.19507	5.00562	8.5813	14.8513	26.9963	48.4124	83.3992
28.08	3.19897	4.9978	8.59448	14.8552	27.0081	48.4163	83.4148
28.18	3.20215	5.00098	8.6001	14.8506	27.0137	48.4312	83.4233
28.28	3.20288	4.99243	8.59448	14.8513	27.0144	48.4255	83.4304
28.38	3.20752	4.99463	8.59766	14.856	27.019	48.4287	83.4351
28.48	3.20825	5.00171	8.60474	14.863	27.0261	48.4358	83.4539
28.58	3.20679	5.00171	8.60718	14.8708	27.0339	48.4514	83.4695
28.68	3.19312	4.99731	8.61597	14.8728	27.0359	48.4558	83.4714
28.78	3.19629	5.00293	8.62158	14.8618	27.0508	48.4604	83.4902
28.88	3.1853	5.00366	8.60132	14.8611	27.0422	48.4548	83.4817
28.98	3.19116	5.00024	8.60474	14.8577	27.0457	48.4709	83.4929
29.08	3.18408	5.01025	8.61865	14.8599	27.0503	48.4663	83.5093
29.18	3.1853	5.00366	8.61304	14.8494	27.0515	48.4651	83.5183
29.28	3.18774	5.00903	8.62231	14.8611	27.075	48.4846	83.5354
29.38	3.18921	5.0022	8.62622	14.8572	27.0789	48.4885	83.5378
29.48	3.20093	5.01147	8.62622	14.8689	27.0906	48.5002	83.5403
29.58	3.20288	5.01343	8.62183	14.8708	27.0862	48.5076	83.5515
29.68	3.19507	5.01343	8.60327	14.8616	27.0847	48.5061	83.5593
29.78	3.19336	5.01807	8.60547	14.8638	27.0894	48.5107	83.564
29.88	3.19775	5.01221	8.61133	14.8579	27.0952	48.5073	83.5635
29.98	3.20483	5.01294	8.61841	14.865	27.1023	48.512	83.5808
30.08	3.19629	5.01465	8.60986	14.854	27.1055	48.5229	83.584
30.18	3.19165	5.01147	8.6145	14.8572	27.1101	48.5276	83.5872
30.28	3.18457	5.00293	8.61768	14.855	27.1133	48.5308	83.5879
30.38	3.1853	5.00366	8.6106	14.8572	27.1125	48.5251	83.6003
30.48	3.17822	5.00049	8.61523	14.8618	27.1147	48.5283	83.605
30.58	3.18652	5.00879	8.60254	14.8701	27.123	48.543	83.6133
30.68	3.19458	5.01685	8.60815	14.8704	27.1311	48.5461	83.6292
30.78	3.19238	5.01074	8.59961	14.8696	27.1304	48.5503	83.6348
30.88	3.1853	5.0061	8.59106	14.8611	27.1257	48.5549	83.6511
30.98	3.17603	5.00366	8.59106	14.8611	27.1257	48.5549	83.6418
31.08	3.17944	5.00952	8.58521	14.8669	27.1316	48.5515	83.6531
31.18	3.18408	5.00244	8.58984	14.8638	27.1362	48.5537	83.6631
31.28	3.1814	4.99976	8.59497	14.8689	27.1414	48.5706	83.6667
31.38	3.17896	5.00366	8.59106	14.8611	27.1453	48.5745	83.6707
31.48	3.16577	5.00366	8.59106	14.8611	27.136	48.5745	83.6707
31.58	3.16577	4.99194	8.59106	14.8557	27.1335	48.5745	83.6731
31.68	3.17944	4.99634	8.60474	14.8708	27.1472	48.5881	83.6843
31.78	3.18726	5.00171	8.60083	14.8787	27.155	48.5959	83.6921
31.88	3.1814	5.00757	8.60669	14.886	27.1609	48.5925	83.7058
31.98	3.1814	5.00903	8.60669	14.887	27.1594	48.5979	83.7073
32.08	3.18726	5.01343	8.61255	14.8787	27.1721	48.5974	83.7117
32.18	3.18726	5.01343	8.61255	14.8787	27.1746	48.6038	83.7234
32.28	3.18726	5.01343	8.60083	14.8787	27.1628	48.6038	83.7234
32.38	3.16626	5.00415	8.60083	14.8787	27.1628	48.6038	83.7234
32.48	3.16382	4.9939	8.59155	14.8723	27.1628	48.5945	83.7312
32.58	3.16846	4.99854	8.59375	14.874	27.1675	48.5903	83.7358
32.68	3.17285	5.01221	8.5918	14.8799	27.1626	48.5933	83.7402
32.78	3.18408	5.0166	8.60156	14.873	27.1831	48.6162	83.7632
32.88	3.17432	5.00684	8.60596	14.876	27.1875	48.6206	83.7676
32.98	3.17358	5.00122	8.59888	14.8767	27.1819	48.6213	83.7761
33.08	3.17822	5.00439	8.59424	14.8735	27.1733	48.6167	83.7808
33.18	3.17944	5.00562	8.5813	14.8748	27.1746	48.6155	83.7883
33.28	3.17944	5.00562	8.58667	14.863	27.1746	48.6233	83.7952
33.38	3.18726	5.01343	8.5813	14.8708	27.1941	48.6311	83.8015
33.48	3.17993	4.99829	8.58325	14.8728	27.196	48.6448	83.8035
33.58	3.1814	4.99976	8.59888	14.8557	27.1907	48.6423	83.8191
33.68	3.16968	4.99976	8.58716	14.8533	27.1882	48.6409	83.8191
33.78	3.17554	5.00562	8.58374	14.8591	27.1877	48.6375	83.8328
33.88	3.17871	5.00244	8.58447	14.8545	27.1895	48.6382	83.8267
33.98	3.17358	4.98413	8.57935	14.843	27.1843	48.6331	83.8308
34.08	3.17822	4.97949	8.57471	14.8462	27.1797	48.6494	83.8525
34.18	3.18164	4.98682	8.57568	14.856	27.1948	48.6528	83.8555
34.28	3.17407	4.98999	8.57739	14.8591	27.198	48.6545	83.8679
34.38	3.16577	4.98413	8.57153	14.8533	27.1921	48.6487	83.8621
34.48	3.16382	4.98999	8.56812	14.8474	27.1917	48.6624	83.8757
34.58	3.1731	4.98364	8.56567	14.8499	27.1809	48.6453	83.8694
34.68	3.17871	4.98535	8.56885	14.8506	27.1816	48.6538	83.8892
34.78	3.17334	4.98926	8.57275	14.8545	27.1855	48.6577	83.8882
34.88	3.17163	4.98071	8.55933	14.8489	27.1863	48.6584	83.8953
34.98	3.15991	4.97827	8.56567	14.8474	27.1863	48.6584	83.8953
35.08	3.16992	4.98291	8.57031	14.8521	27.1909	48.6538	83.9023
35.18	3.15796	4.98413	8.56226	14.8533	27.1921	48.658	83.9011
35.28	3.15796	4.97241	8.55981	14.8533	27.1975	48.6565	83.9128
35.38	3.15796	4.98413	8.56909	14.8625	27.2053	48.6565	83.9299
35.48	3.15796	4.97778	8.57153	14.8557	27.1985	48.6643	83.926
35.58	3.1521	4.97046	8.55933	14.8474	27.1902	48.6584	83.9211
35.68	3.15845	4.97681	8.56421	14.842	27.1965	48.6648	83.9329
35.78	3.15063	4.96899	8.5564	14.8552	27.198	48.6599	83.946
35.88	3.15283	4.96484	8.55859	14.8481	27.2026	48.6748	83.9507
35.98	3.16455	4.9751	8.57031	14.8716	27.2051	48.6865	83.9531
36.08	3.1626	4.97949	8.58643	14.8696	27.2007	48.6816	83.9565
36.18	3.15015	4.97095	8.56909	14.8572	27.1882	48.6682	83.9558
36.28	3.16968	4.97632	8.56616	14.8557	27.2078	48.6775	83.9636
36.38	3.17163	4.97827	8.57349	14.8552	27.2097	48.6804	83.9641
36.48	3.17017	4.97974	8.5813	14.8538	27.2253	48.6858	83.9749
36.58	3.16724	4.96704	8.57007	14.843	27.2234	48.6824	83.9714
36.68	3.17163	4.97827	8.57349	14.8474	27.22	48.6858	83.989
36.78	3.15918	4.97656	8.5835	14.8521	27.2222	48.6958	84.0015
36.88	3.1521	4.97046	8.57739	14.8474	27.2112	48.6897	84.0085
36.98	3.16455	4.96582	8.57275	14.8428	27.2261	48.7061	84.0117
37.08	3.16113	4.96777	8.56836	14.8447	27.2305	48.709	84.0254
37.18	3.16504	4.9624	8.5708	14.8423	27.2329	48.7041	84.0371
37.28	3.15503	4.94995	8.56567	14.845	27.2268	48.7107	84.0452
37.38	3.16504	4.95215	8.56689	14.8486	27.2305	48.7129	84.0425
37.48	3.16113	4.95752	8.56592	14.8564	27.2476	48.7275	84.0659
37.58	3.15601	4.95728	8.57349	14.8513	27.2449	48.7185	84.054
37.68	3.16382	4.96265	8.57202	14.8528	27.2463	48.7234	84.0789
37.78	3.15869	4.95752	8.5708	14.8525	27.2368	48.7339	84.0918
37.88	3.14868	4.95679	8.56519	14.844	27.2336	48.7346	84.0833
37.98	3.15552	4.96216	8.55981	14.8508	27.2405	48.7439	84.0798
38.08	3.15796	4.9646	8.55981	14.8533	27.2366	48.7478	84.0925
38.18	3.14868	4.95532	8.56226	14.8611	27.2429	48.7488	84.0911
38.28	3.14307	4.94971	8.55664	14.8579	27.2485	48.7573	84.0972
38.38	3.14429	4.95093	8.55786	14.8591	27.2488	48.76	84.1101
38.48	3.14624	4.95532	8.55054	14.8518	27.2561	48.7644	84.1316
38.58	3.1377	4.95361	8.54883	14.8501	27.2554	48.7642	84.1309
38.68	3.13794	4.94556	8.55005	14.863	27.2644	48.7639	84.135
38.78	3.12866	4.94312	8.55542	14.863	27.2551	48.7756	84.1321
38.88	3.14111	4.94141	8.55859	14.8662	27.269	48.771	84.146
38.98	3.14233	4.94116	8.55981	14.865	27.2717	48.7712	84.155
39.08	3.13354	4.94019	8.55103	14.8591	27.2708	48.782	84.1609
39.18	3.13257	4.93921	8.55005	14.8708	27.2629	48.7742	84.1804
39.28	3.125	4.94336	8.55029	14.8604	27.271	48.7822	84.1816
39.38	3.13452	4.95288	8.55054	14.8689	27.282	48.801	84.198
39.48	3.13892	4.95728	8.55005	14.8787	27.2776	48.803	84.2024
39.58	3.13062	4.94897	8.54419	14.8728	27.2688	48.8025	84.2019
39.68	3.12598	4.95361	8.53955	14.8774	27.2827	48.8042	84.2119
39.78	3.11719	4.94727	8.53711	14.8711	27.2827	48.8018	84.2104
39.88	3.11938	4.94946	8.53442	14.885	27.2708	48.8108	84.2258
39.98	3.11621	4.9541	8.55078	14.8911	27.2847	48.8232	84.2241
40.08	3.11499	4.94653	8.54272	14.8923	27.2937	48.8269	84.2332
40.18	3.11646	4.95288	8.5481	14.9001	27.3015	48.8323	84.2395
40.28	3.11572	4.94434	8.55664	14.8916	27.293	48.8315	84.2495
40.38	3.1123	4.94775	8.55615	14.895	27.3018	48.8403	84.2568
40.48	3.11426	4.95459	8.55908	14.8994	27.3047	48.855	84.2715
40.58	3.11182	4.94971	8.55371	14.915	27.3071	48.8667	84.2754
40.68	3.10718	4.94507	8.55981	14.9119	27.3015	48.8542	84.2708
40.78	3.10718	4.95288	8.56274	14.9148	27.3044	48.8665	84.2893
40.88	3.11816	4.94971	8.56689	14.9268	27.311	48.8784	84.3003
40.98	3.10669	4.94312	8.5603	14.9124	27.3035	48.8733	84.3015
41.08	3.11304	4.95093	8.56567	14.9177	27.3113	48.8835	84.3118
41.18	3.0979	4.9436	8.56128	14.9197	27.3069	48.8923	84.3191
41.28	3.08618	4.94116	8.55054	14.9197	27.3132	48.8933	84.3308
41.38	3.09741	4.96655	8.57349	14.9333	27.3176	48.9099	84.3523
41.48	3.10083	4.96216	8.57544	14.926	27.3289	48.9011	84.3567
41.58	3.09937	4.95142	8.56616	14.9236	27.3196	48.8987	84.3542
41.68	3.09326	4.95215	8.56055	14.9204	27.3281	48.9043	84.3652
41.78	3.08984	4.95752	8.56445	14.9243	27.3271	48.9072	84.3643
41.88	3.0896	4.95239	8.57739	14.9255	27.3386	48.9099	84.3757
41.98	3.09204	4.94165	8.56812	14.9255	27.3386	48.9084	84.3665
42.08	3.08569	4.9353	8.56177	14.9216	27.3254	48.9045	84.3655
42.18	3.08594	4.94971	8.56201	14.9282	27.3296	48.9136	84.3784
42.28	3.08105	4.94629	8.57422	14.9341	27.3472	48.917	84.3867
42.38	3.07275	4.94971	8.58008	14.9399	27.3467	48.9243	84.3979
42.48	3.08569	4.94458	8.57202	14.9436	27.3464	48.9241	84.3835
42.58	3.07861	4.9541	8.56885	14.9404	27.3457	48.9233	84.3906
42.68	3.08105	4.94873	8.57275	14.938	27.3403	48.918	84.3853
42.78	3.0686	4.94312	8.56323	14.9333	27.3425	48.9124	84.3875
42.88	3.07544	4.94604	8.57104	14.9504	27.3455	48.9216	84.4021
42.98	3.07788	4.94702	8.57349	14.9529	27.3464	48.9177	84.4031
43.08	3.07886	4.948	8.57446	14.9631	27.3474	48.9382	84.425
43.18	3.07397	4.95093	8.56958	14.9607	27.3425	48.9265	84.4211
43.28	3.08252	4.96484	8.57178	14.96	27.3628	48.9326	84.4209
43.38	3.08911	4.95532	8.57153	14.9587	27.3547	48.9353	84.4324
43.48	3.08057	4.95752	8.56689	14.9634	27.3569	48.9385	84.4448
43.58	3.08765	4.95532	8.57153	14.9705	27.364	48.9456	84.4543
43.68	3.07837	4.95288	8.57153	14.9705	27.3577	48.9363	84.4519
43.78	3.0791	4.94971	8.57471	14.9736	27.3594	48.937	84.4629
43.88	3.07349	4.94897	8.56616	14.9744	27.3601	48.9495	84.469
43.98	3.06934	4.95264	8.56104	14.9653	27.3481	48.9375	84.4634
44.08	3.07471	4.95947	8.56006	14.9692	27.3511	48.9341	84.4663
44.18	3.08057	4.95898	8.56445	14.9751	27.3569	48.9385	84.4839
44.28	3.07324	4.95947	8.56641	14.9771	27.3525	48.9312	84.4912
44.38	3.08374	4.95142	8.56763	14.969	27.3523	48.9299	84.491
44.48	3.09399	4.95288	8.5686	14.9768	27.3625	48.9417	84.4998
44.58	3.09741	4.95483	8.57495	14.9802	27.3567	48.9436	84.5007
44.68	3.1001	4.95752	8.57617	14.9883	27.3647	48.958	84.5059
44.78	3.09692	4.96069	8.57935	14.99	27.3679	48.9519	84.5081
44.88	3.11108	4.94751	8.58569	14.9885	27.3694	48.9573	84.5144
44.98	3.10718	4.94116	8.57935	14.9822	27.364	48.9587	84.5129
45.08	3.11694	4.95093	8.58911	14.9919	27.3645	48.967	84.5139
45.18	3.12158	4.94922	8.5874	14.9873	27.3667	48.9624	84.5249
45.28	3.1228	4.93188	8.58716	14.9797	27.3679	48.969	84.5261
45.38	3.13062	4.93726	8.59741	14.9861	27.3757	48.9768	84.5364
45.48	3.13257	4.93921	8.59692	14.988	27.3831	48.9788	84.5359
45.58	3.11548	4.93921	8.58765	14.9788	27.3723	48.9724	84.5437
45.68	3.11621	4.9502	8.58838	14.9795	27.373	48.9741	84.5586
45.78	3.12085	4.94849	8.58667	14.9778	27.3777	48.9905	84.575
45.88	3.12549	4.95166	8.59766	14.981	27.373	48.9937	84.5732
45.98	3.13135	4.94824	8.59424	14.9868	27.3765	48.9971	84.5762
46.08	3.13574	4.9502	8.59619	14.999	27.3823	49.0015	84.5898
46.18	3.1272	4.95093	8.59058	14.9905	27.3816	49.0046	84.5842
46.28	3.12085	4.94702	8.58521	14.9841	27.3777	48.9919	84.5774
46.38	3.11841	4.94312	8.60083	14.9817	27.384	49.0022	84.5789
46.48	3.11304	4.93921	8.59692	14.9763	27.3777	48.9905	84.5867
46.58	3.10913	4.92603	8.59302	14.9724	27.3674	48.9944	84.5828
46.68	3.12085	4.9353	8.59546	14.9749	27.3777	48.9968	84.593
46.78	3.12354	4.93164	8.5957	14.9751	27.3789	48.9907	84.605
46.88	3.12476	4.9314	8.59692	14.9763	27.3777	49.0022	84.6062
46.98	3.11548	4.92212	8.59692	14.9763	27.3713	48.9929	84.6116
47.08	3.12085	4.92749	8.59839	14.9778	27.3894	48.9983	84.6179
47.18	3.12793	4.92041	8.59619	14.978	27.3794	48.9976	84.625
47.28	3.1228	4.91382	8.59106	14.9612	27.3718	48.9939	84.6199
47.38	3.12744	4.91846	8.58643	14.9634	27.3882	48.9971	84.627
47.48	3.1333	4.91504	8.57813	14.9629	27.3877	49.0054	84.6382
47.58	3.12671	4.91382	8.57935	14.9626	27.3782	49.0042	84.6487
47.68	3.12354	4.91699	8.57617	14.9644	27.3789	49.0073	84.6567
47.78	3.13208	4.92065	8.58472	14.9719	27.3967	49.0198	84.6643
47.88	3.13452	4.92944	8.58716	14.9744	27.3899	49.0198	84.6667
47.98	3.12598	4.92334	8.58105	14.9829	27.3843	49.0308	84.6777
48.08	3.12988	4.91699	8.58252	14.9854	27.3867	49.0283	84.6753
48.18	3.13062	4.91138	8.58325	14.9768	27.3992	49.0276	84.6863
48.28	3.13525	4.91455	8.59033	14.979	27.3945	49.0347	84.6909
48.38	3.15283	4.92041	8.59375	14.9849	27.4058	49.0459	84.7046
48.48	3.1416	4.9209	8.59424	14.9854	27.4063	49.04	84.7075
48.58	3.14087	4.92944	8.59644	14.9993	27.4084	49.0471	84.7136
48.68	3.13721	4.91895	8.59375	14.9966	27.4058	49.0459	84.7124
48.78	3.13965	4.91895	8.59619	14.9897	27.4106	49.0508	84.7266
48.88	3.13452	4.91382	8.58179	14.9822	27.4031	49.0432	84.7292
48.98	3.13867	4.92432	8.58984	14.9927	27.4136	49.0615	84.7334
49.08	3.13574	4.92285	8.58203	14.9912	27.4121	49.0601	84.7422
49.18	3.13647	4.92358	8.5813	14.9827	27.4207	49.0662	84.7336
49.28	3.13184	4.91895	8.58594	14.9849	27.4307	49.0693	84.7437
49.38	3.13525	4.92236	8.5918	14.9844	27.4351	49.0752	84.7495
49.48	3.13013	4.92358	8.60083	14.9841	27.427	49.0789	84.7532
49.58	3.14355	4.92041	8.604	14.978	27.4277	49.0874	84.7539
49.68	3.12988	4.91699	8.60205	14.9673	27.4375	49.0854	84.752
49.78	3.12134	4.90845	8.60278	14.9666	27.429	49.0862	84.7542
49.88	3.12817	4.90356	8.60278	14.9836	27.4358	49.1072	84.7737
49.98	3.13062	4.91138	8.60278	14.9768	27.446	49.1096	84.7761
50.08	3.13062	4.90991	8.60278	14.9744	27.446	49.1111	84.7957
50.18	3.13062	4.90991	8.60278	14.9744	27.4514	49.1096	84.7957
50.28	3.13379	4.9209	8.60596	14.9775	27.4531	49.1245	84.8013
50.38	3.12842	4.91699	8.60986	14.9814	27.4648	49.1284	84.8105
50.48	3.13257	4.9314	8.61011	14.988	27.4622	49.1257	84.8171
50.58	3.12036	4.92554	8.60278	14.9822	27.4539	49.1174	84.8113
50.68	3.12817	4.92554	8.60425	14.9851	27.4631	49.1345	84.8259
50.78	3.13647	4.9314	8.61255	14.9919	27.4768	49.1428	84.8406
50.88	3.14233	4.93726	8.61841	14.9885	27.4812	49.1604	84.8372
50.98	3.13306	4.93091	8.60913	14.9861	27.4812	49.1604	84.8401
51.08	3.13062	4.92944	8.60669	14.9861	27.4719	49.1511	84.8386
51.18	3.12427	4.92944	8.60669	14.9915	27.4773	49.1565	84.8372
51.28	3.12866	4.92358	8.58911	14.9631	27.4714	49.1443	84.8406
51.38	3.12402	4.91895	8.59375	14.9771	27.4878	49.1592	84.8452
51.48	3.12744	4.92236	8.59326	14.9907	27.4873	49.165	84.8628
51.58	3.12866	4.92358	8.59937	14.9749	27.4871	49.157	84.8718
51.68	3.13184	4.92676	8.59619	14.9771	27.4902	49.1694	84.875
51.78	3.13257	4.92749	8.59692	14.9763	27.4895	49.1702	84.8811
51.88	3.12622	4.92749	8.59692	14.9763	27.4871	49.1638	84.8875
51.98	3.12939	4.93213	8.60156	14.9717	27.5034	49.1748	84.8828
52.08	3.12134	4.93335	8.59644	14.9641	27.5046	49.1667	84.8933
52.18	3.13257	4.92993	8.60083	14.9685	27.5105	49.1702	84.8977
52.28	3.13647	4.9314	8.59302	14.9724	27.5144	49.1741	84.8992
52.38	3.13257	4.92749	8.58911	14.9592	27.5042	49.1755	84.9006
52.48	3.13574	4.93066	8.58301	14.9717	27.5059	49.1772	84.9023
52.58	3.13965	4.94629	8.58447	14.9756	27.5215	49.1812	84.9141
52.68	3.13403	4.94702	8.58521	14.9763	27.5222	49.1897	84.9265
52.78	3.13721	4.95166	8.58984	14.981	27.5269	49.1851	84.9219
52.88	3.14233	4.94507	8.58569	14.9861	27.532	49.1877	84.9363
52.98	3.1377	4.96143	8.58789	14.9907	27.5352	49.1924	84.9424
53.08	3.15405	4.96851	8.59497	15.0056	27.5398	49.2112	84.9387
53.18	3.14819	4.95093	8.58276	14.9919	27.5339	49.199	84.9421
53.28	3.13892	4.94458	8.58765	14.9934	27.5247	49.2039	84.95
53.38	3.13647	4.94312	8.58276	14.9841	27.5222	49.199	84.9436
53.48	3.14233	4.94897	8.58716	14.9885	27.5334	49.2034	84.9597
53.58	3.1145	4.93921	8.57739	14.9763	27.5222	49.1936	84.95
53.68	3.13452	4.94751	8.58716	14.9797	27.5398	49.2034	84.9675
53.78	3.13452	4.95044	8.58716	14.9783	27.5398	49.2019	84.9675
53.88	3.13452	4.94116	8.58716	14.9783	27.5398	49.1995	84.9792
53.98	3.13306	4.94116	8.57788	14.969	27.5305	49.1995	84.9778
54.08	3.12598	4.93652	8.5708	14.9619	27.5171	49.1948	84.9707
54.18	3.12793	4.93848	8.56494	14.9639	27.5176	49.1968	84.9727
54.28	3.12866	4.93921	8.56567	14.9646	27.53	49.1975	84.9851
54.38	3.1145	4.93921	8.56567	14.9475	27.53	49.2092	84.9851
54.48	3.11304	4.93921	8.56567	14.9529	27.53	49.2092	84.9851
54.58	3.11768	4.94385	8.56396	14.9512	27.5347	49.2046	84.9951
54.68	3.10962	4.93579	8.56372	14.9509	27.5266	49.197	85.0027
54.78	3.11182	4.93799	8.56836	14.9556	27.5288	49.2002	85.0073
54.88	3.11304	4.93921	8.56958	14.9475	27.5315	49.2092	85.011
54.98	3.11694	4.93677	8.57349	14.9543	27.5339	49.2039	85.0125
55.08	3.1106	4.9353	8.57349	14.9529	27.5247	49.1951	85.0203
55.18	3.11548	4.94165	8.57983	14.9592	27.5286	49.2	85.0173
55.28	3.11304	4.93921	8.56812	14.9475	27.5261	49.2092	85.0242
55.38	3.10376	4.93921	8.56567	14.9529	27.5261	49.2	85.0178
55.48	3.11523	4.93457	8.55859	14.9575	27.5361	49.2021	85.021
55.58	3.11182	4.93799	8.56445	14.9634	27.5405	49.2017	85.0464
55.68	3.11304	4.93921	8.56567	14.9583	27.5325	49.2014	85.0476
55.78	3.11548	4.93921	8.55933	14.9592	27.53	49.2039	85.0593
55.88	3.1106	4.93286	8.55786	14.9568	27.5286	49.2014	85.0593
55.98	3.11597	4.92261	8.55835	14.9573	27.5266	49.1926	85.0676
56.08	3.11499	4.92163	8.55054	14.9495	27.5281	49.1931	85.0691
56.18	3.09863	4.92627	8.55273	14.9634	27.5264	49.1963	85.0854
56.28	3.09741	4.92749	8.55396	14.9583	27.5261	49.1882	85.0774
56.38	3.09741	4.92114	8.56567	14.9568	27.5378	49.1794	85.0764
56.48	3.09106	4.91968	8.56567	14.9553	27.5378	49.178	85.0867
56.58	3.09424	4.92432	8.56104	14.9575	27.5332	49.1943	85.082
56.68	3.09546	4.92554	8.5481	14.9524	27.532	49.1956	85.0886
56.78	3.08643	4.91504	8.56787	14.9614	27.5361	49.2139	85.1108
56.88	3.08765	4.90601	8.56226	14.9626	27.5242	49.2058	85.1135
56.98	3.08301	4.91064	8.56445	14.9673	27.5288	49.2002	85.1167
57.08	3.08252	4.91748	8.55859	14.9756	27.5371	49.2021	85.1157
57.18	3.07568	4.91895	8.56885	14.9795	27.5317	49.2046	85.1289
57.28	3.07471	4.91406	8.57031	14.9717	27.54	49.1968	85.1328
57.38	3.07593	4.90601	8.56226	14.9705	27.5344	49.2048	85.1316
57.48	3.06738	4.8999	8.55664	14.9736	27.5352	49.2012	85.1348
57.58	3.06421	4.89575	8.552	14.9641	27.5374	49.1956	85.1394
57.68	3.06494	4.89502	8.56055	14.9736	27.5444	49.2041	85.1597
57.78	3.05981	4.88696	8.56177	14.9568	27.5364	49.199	85.1545
57.88	3.04907	4.88452	8.56177	14.9607	27.5247	49.1882	85.1453
57.98	3.0498	4.8877	8.56494	14.9561	27.5254	49.1875	85.1563
58.08	3.05981	4.89136	8.56714	14.9646	27.5354	49.1887	85.157
58.18	3.0708	4.8916	8.56885	14.9785	27.54	49.1982	85.1787
58.28	3.06348	4.88721	8.5708	14.9893	27.543	49.2051	85.1855
58.38	3.06421	4.9021	8.58716	15.0056	27.5398	49.2048	85.1912
58.48	3.05981	4.89478	8.58911	15.0037	27.5325	49.196	85.1843
58.58	3.06616	4.89087	8.59692	15.0115	27.5378	49.2014	85.1804
58.68	3.05566	4.88721	8.58936	15.0181	27.5366	49.2017	85.187
58.78	3.05249	4.89185	8.59351	15.0095	27.5217	49.1902	85.1941
58.88	3.04907	4.88696	8.58374	15.0046	27.5076	49.2117	85.1672
58.98	3.04663	4.89233	8.5813	15.0115	27.5105	49.2131	85.1545
59.08	3.05518	4.9165	8.5835	14.9941	27.5205	49.2217	85.1812
59.18	3.04736	4.90869	8.58057	14.9912	27.5176	49.2231	85.2046
59.28	3.05176	4.90527	8.56836	14.9814	27.5288	49.2285	85.1802
59.38	3.01855	4.90332	8.55322	14.9795	27.5059	49.2139	85.1772
59.48	2.99268	4.93604	8.55322	14.9863	27.5176	49.1929	85.2056
59.58	2.96436	4.97168	8.58252	15.0073	27.5625	49.1909	85.291
59.68	2.91919	5.05249	8.62817	14.9895	27.5847	49.2527	85.5076
59.78	2.76514	5.15674	8.72705	14.7197	27.7451	49.4145	84.8965
59.88	2.7998	5.02441	8.24609	14.7764	27.5293	49.3071	85.1069
59.98	3.28125	4.87695	8.51563	14.8691	27.3877	49.4038	84.957
60.08	3.11328	4.92773	8.34961	14.8535	27.665	48.9136	85.1934
60.18	2.51489	4.1936	8.0481	13.9539	25.8787	45.4402	82.5354
60.28	2.35376	3.84546	6.73462	11.927	22.1072	38.6038	74.2166
60.38	1.8728	2.85132	4.96655	8.92898	17.009	28.9832	60.3699
60.48	1.26563	2.13721	3.43164	6.30029	11.8833	20.3955	43.731
60.58	0.932129	1.65186	2.48242	4.48584	8.43213	14.7573	30.856
60.68	0.777344	1.04492	2.0166	3.22021	6.57031	11.6885	23.334
60.78	0.679443	0.700928	1.80444	3.02612	5.77759	10.3435	19.5364
60.88	0.629395	0.773926	1.51563	2.57666	5.31787	9.34277	17.5386
60.98	0.498779	0.782471	1.41675	2.34302	4.91772	8.73853	16.1384
61.08	0.509521	0.735596	1.35132	2.25952	4.69751	8.32202	15.1604
61.18	0.436768	0.677002	1.3147	2.12817	4.32495	8.04321	14.3831
61.28	0.412598	0.668457	1.28174	2.03857	4.22412	7.81738	13.873
61.38	0.511475	0.630615	1.26489	2.00659	4.198	7.61694	13.5388
61.48	0.484863	0.585449	1.18994	1.92481	4.06592	7.32959	13.1626
61.58	0.482666	0.581299	1.15942	1.85913	3.94263	7.18725	12.7913
61.68	0.487305	0.529785	1.12891	1.82568	3.84961	7.04834	12.4375
61.78	0.503906	0.541992	1.10449	1.80859	3.75293	6.92529	12.1924
61.88	0.496338	0.546631	1.08081	1.79077	3.66479	6.7893	11.9885
61.98	0.492188	0.541992	1.04492	1.76953	3.60547	6.67676	11.8276
62.08	0.468506	0.525146	1.0188	1.73804	3.56909	6.57397	11.657
62.18	0.431152	0.51416	0.998535	1.70215	3.51514	6.4624	11.4546
62.28	0.396973	0.495117	0.999512	1.65332	3.47021	6.33154	11.2793
62.38	0.379883	0.48877	0.975586	1.63135	3.41797	6.23926	11.1128
62.48	0.375732	0.473877	0.958252	1.63208	3.36401	6.15796	10.9612
62.58	0.343994	0.443604	0.920654	1.59643	3.29517	6.05102	10.7683
62.68	0.340332	0.428223	0.904785	1.58398	3.24805	5.95459	10.6196
62.78	0.321777	0.438477	0.894531	1.57715	3.20898	5.91699	10.4702
62.88	0.332031	0.437988	0.89502	1.56641	3.16553	5.85644	10.3354
62.98	0.317383	0.413086	0.876953	1.53223	3.10156	5.76514	10.1909
63.08	0.306396	0.420166	0.872314	1.50415	3.07251	5.68384	10.0793
63.18	0.305176	0.40625	0.865723	1.47168	3.04102	5.6123	9.95459
63.28	0.291992	0.399414	0.86084	1.4458	3.01758	5.56152	9.8374
63.38	0.290039	0.406738	0.842773	1.41504	2.98828	5.51758	9.70898
63.48	0.2854	0.390381	0.833252	1.40405	2.95532	5.49243	9.59351
63.58	0.271973	0.36084	0.810547	1.38916	2.93359	5.43066	9.49707
63.68	0.286377	0.383545	0.81958	1.38403	2.91187	5.37475	9.42407
63.78	0.273926	0.373535	0.808594	1.36865	2.87939	5.31787	9.32959
63.88	0.282959	0.377197	0.786377	1.35474	2.84839	5.25952	9.22632
63.98	0.263916	0.359619	0.776611	1.3396	2.81665	5.20142	9.14673
64.08	0.261475	0.354736	0.77124	1.32788	2.79956	5.14526	9.05542
64.18	0.243896	0.348877	0.764404	1.30786	2.76001	5.09936	8.97534
64.28	0.236084	0.342041	0.772217	1.29175	2.73364	5.04175	8.88159
64.38	0.239502	0.337646	0.765869	1.28247	2.70972	5.01538	8.80542
64.48	0.235352	0.345703	0.759766	1.26416	2.69678	4.96582	8.72217
64.58	0.22876	0.337158	0.751709	1.26245	2.67554	4.92505	8.66187
64.68	0.216797	0.341309	0.749023	1.25195	2.6626	4.86377	8.59033
64.78	0.210693	0.337646	0.745361	1.24585	2.64575	4.82788	8.52271
64.88	0.220947	0.341553	0.743896	1.23804	2.63159	4.79761	8.44604
64.98	0.216553	0.342041	0.739502	1.23853	2.61401	4.75415	8.39868
65.08	0.212891	0.338379	0.73291	1.22705	2.58789	4.72949	8.33594
65.18	0.22168	0.342285	0.738281	1.21924	2.5791	4.7085	8.27734
65.28	0.206787	0.332275	0.737549	1.20923	2.552	4.67554	8.22095
65.38	0.202637	0.33252	0.730957	1.20019	2.54297	4.64258	8.18018
65.48	0.21167	0.327881	0.723877	1.19605	2.51636	4.61743	8.12671
65.58	0.198242	0.313477	0.71875	1.18262	2.50342	4.57178	8.08057
65.68	0.20874	0.316162	0.717529	1.17358	2.49048	4.55786	8.05103
65.78	0.213623	0.323975	0.702881	1.16968	2.47046	4.52612	8.0105
65.88	0.209717	0.325928	0.682861	1.15601	2.44946	4.49829	7.9563
65.98	0.211426	0.318848	0.675781	1.14893	2.43848	4.46924	7.90527
66.08	0.207275	0.317627	0.671631	1.14478	2.44604	4.427	7.8645
66.18	0.210693	0.312744	0.675049	1.12476	2.40845	4.40845	7.81714
66.28	0.198486	0.312256	0.662842	1.1189	2.39429	4.37134	7.7605
66.38	0.194092	0.312256	0.667725	1.1189	2.38354	4.36108	7.71899
66.48	0.206299	0.310791	0.677002	1.1189	2.37036	4.34253	7.68091
66.58	0.186768	0.311279	0.658936	1.10864	2.34204	4.30249	7.62671
66.68	0.188965	0.308105	0.662598	1.1123	2.32471	4.28027	7.58447
66.78	0.165771	0.292725	0.658936	1.0979	2.30298	4.25269	7.52856
66.88	0.164795	0.291748	0.657471	1.09839	2.28979	4.24243	7.48999
66.98	0.176758	0.303711	0.677734	1.08447	2.29199	4.23291	7.44727
67.08	0.172852	0.291992	0.668457	1.07764	2.27979	4.20898	7.40576
67.18	0.189941	0.295898	0.664551	1.08447	2.26855	4.19775	7.36523
67.28	0.178711	0.303223	0.660156	1.08252	2.26221	4.17725	7.31006
67.38	0.180908	0.298584	0.655518	1.07788	2.25952	4.15063	7.28735
67.48	0.178467	0.279541	0.663818	1.06665	2.2478	4.11841	7.23413
67.58	0.168457	0.286133	0.65625	1.06152	2.23633	4.10596	7.19434
67.68	0.184814	0.293701	0.651611	1.06128	2.22437	4.08423	7.15308
67.78	0.164307	0.278076	0.645752	1.04565	2.20874	4.05884	7.10522
67.88	0.15918	0.268066	0.643066	1.03564	2.20801	4.03662	7.06543
67.98	0.156982	0.276123	0.640869	1.03198	2.20386	4.02661	7.05103
68.08	0.169678	0.279541	0.656006	1.0354	2.20386	4.01831	7.02466
68.18	0.176514	0.282959	0.651611	1.02808	2.2019	3.99438	7.00073
68.28	0.176514	0.273193	0.641846	1.02026	2.18433	3.96509	6.98071
68.38	0.170166	0.265869	0.635986	1.00757	2.17993	3.95776	6.94458
68.48	0.17627	0.271973	0.635254	1.00684	2.15137	3.93262	6.8999
68.58	0.181396	0.278564	0.627686	1.01733	2.14819	3.91187	6.88696
68.68	0.167725	0.281494	0.628174	0.991943	2.13403	3.89526	6.85083
68.78	0.167725	0.276611	0.628174	0.997315	2.12915	3.88501	6.82349
68.88	0.176025	0.271729	0.62085	0.992431	2.12427	3.87671	6.78931
68.98	0.177002	0.284424	0.621826	0.984131	2.13159	3.85229	6.78052
69.08	0.185791	0.273682	0.611084	0.980225	2.10425	3.82642	6.74048
69.18	0.1875	0.287109	0.611328	0.990723	2.10156	3.82129	6.7207
69.28	0.18457	0.293457	0.598145	0.975098	2.09277	3.79785	6.68701
69.38	0.192627	0.289307	0.596924	0.967041	2.08716	3.78735	6.66626
69.48	0.187744	0.283447	0.592529	0.97046	2.07642	3.77612	6.64185
69.58	0.181396	0.286377	0.593506	0.975829	2.09448	3.75561	6.61353
69.68	0.191895	0.27832	0.589844	0.967774	2.07373	3.72803	6.58594
69.78	0.186279	0.284912	0.580322	0.968994	2.06421	3.72144	6.55054
69.88	0.190186	0.28833	0.584229	0.958252	2.0603	3.69897	6.52319
69.98	0.200195	0.295898	0.58252	0.963379	2.04688	3.69629	6.50195
70.08	0.197754	0.28418	0.580078	0.954101	2.0415	3.67529	6.47998
70.18	0.200928	0.298096	0.580811	0.956299	2.03882	3.66968	6.45581
70.28	0.202637	0.290527	0.569336	0.948731	2.02979	3.65039	6.41748
70.38	0.201172	0.289063	0.558594	0.947265	2.02051	3.63721	6.39453
70.48	0.195068	0.281494	0.556396	0.939697	2.02222	3.6311	6.37573
70.58	0.19043	0.279785	0.546875	0.930176	2.01221	3.60938	6.34912
70.68	0.196289	0.272461	0.533203	0.930664	2.00684	3.59619	6.32227
70.78	0.189941	0.277832	0.522461	0.922852	1.98682	3.57617	6.28174
70.88	0.182617	0.26416	0.528809	0.924804	1.98145	3.5708	6.26855
70.98	0.189453	0.268066	0.519531	0.923829	1.97852	3.56006	6.24609
71.08	0.185791	0.265869	0.511963	0.941162	1.97388	3.53589	6.23267
71.18	0.189697	0.265869	0.504639	0.935791	1.96899	3.52564	6.2063
71.28	0.186768	0.262939	0.520752	0.932861	1.96411	3.51343	6.18384
71.38	0.188477	0.262207	0.512207	0.922852	1.95605	3.50488	6.1543
71.48	0.184814	0.261963	0.500732	0.911378	1.93091	3.4812	6.12036
71.58	0.183838	0.262939	0.507568	0.918212	1.93823	3.47436	6.10962
71.68	0.192627	0.258057	0.50708	0.915283	1.92847	3.45776	6.08276
71.78	0.189697	0.249268	0.493896	0.904542	1.91528	3.44116	6.06323
71.88	0.199951	0.24585	0.483154	0.900146	1.91382	3.42602	6.04175
71.98	0.199951	0.246338	0.487549	0.894288	1.90601	3.42651	6.01636
72.08	0.202148	0.265625	0.507813	0.909179	1.90332	3.42236	6
72.18	0.19458	0.256104	0.499756	0.901612	1.90308	3.40503	5.97925
72.28	0.200928	0.266846	0.508057	0.896241	1.89917	3.40796	5.96655
72.38	0.197021	0.271729	0.502197	0.898681	1.90161	3.39331	5.94116
72.48	0.202881	0.279053	0.512451	0.897217	1.90015	3.38892	5.93188
72.58	0.200439	0.284424	0.512451	0.892822	1.89575	3.37476	5.91235
72.68	0.196777	0.272949	0.500977	0.901368	1.88623	3.37256	5.89307
72.78	0.200439	0.270264	0.50708	0.898194	1.88159	3.35523	5.88501
72.88	0.21167	0.268311	0.50708	0.898193	1.88794	3.35083	5.85864
72.98	0.215576	0.282471	0.501221	0.901611	1.87183	3.34155	5.84009
73.08	0.203857	0.265869	0.491455	0.89917	1.85278	3.34058	5.82983
73.18	0.217529	0.263428	0.500732	0.907471	1.85327	3.33716	5.81226
73.28	0.225098	0.271484	0.500488	0.910157	1.85156	3.32373	5.79883
73.38	0.222168	0.278809	0.505859	0.915039	1.85547	3.31836	5.78857
73.48	0.213623	0.270264	0.495361	0.906006	1.84937	3.30444	5.77563
73.58	0.213623	0.262451	0.489502	0.906494	1.84155	3.29321	5.74976
73.68	0.221436	0.25708	0.495361	0.905029	1.82837	3.29663	5.73413
73.78	0.208496	0.262695	0.490723	0.89209	1.80518	3.27344	5.71338
73.88	0.207275	0.259033	0.484131	0.885986	1.79907	3.25952	5.68481
73.98	0.201172	0.250977	0.478027	0.887207	1.79102	3.26074	5.66699
74.08	0.200684	0.258789	0.475098	0.876465	1.78076	3.24756	5.64697
74.18	0.195313	0.254395	0.486328	0.879883	1.78271	3.2417	5.62988
74.28	0.188477	0.254395	0.480957	0.875	1.77734	3.229	5.60352
74.38	0.196289	0.255371	0.470703	0.862793	1.76709	3.2168	5.58008
74.48	0.187988	0.244629	0.479004	0.852051	1.76367	3.19434	5.56006
74.58	0.186523	0.235352	0.471191	0.842773	1.75586	3.19434	5.54297
74.68	0.183594	0.240234	0.474609	0.846191	1.75	3.19092	5.53467
74.78	0.18457	0.229492	0.468262	0.847656	1.74121	3.1792	5.51758
74.88	0.179932	0.230225	0.476318	0.834717	1.73755	3.1604	5.49341
74.98	0.178955	0.226318	0.473877	0.832764	1.73511	3.15649	5.48218
75.08	0.165527	0.222168	0.479004	0.821777	1.72607	3.13574	5.45947
75.18	0.18335	0.233643	0.478271	0.827881	1.72388	3.14282	5.45142
75.28	0.177002	0.232178	0.469482	0.818604	1.70337	3.12183	5.44067
75.38	0.171631	0.23999	0.464111	0.826904	1.70972	3.11694	5.42554
75.48	0.182617	0.236816	0.472656	0.821777	1.70654	3.11621	5.4126
75.58	0.177002	0.243896	0.471924	0.813721	1.69409	3.09448	5.39282
75.68	0.178711	0.235352	0.463379	0.812988	1.68555	3.09277	5.375
75.78	0.163086	0.240723	0.458496	0.807618	1.66992	3.07471	5.34766
75.88	0.160645	0.254883	0.454102	0.805175	1.66748	3.07959	5.34521
75.98	0.163818	0.245361	0.460205	0.79126	1.65356	3.05542	5.32104
76.08	0.152588	0.232666	0.451904	0.777588	1.64282	3.04321	5.30981
76.18	0.156738	0.233887	0.442383	0.77002	1.6333	3.03516	5.30225
76.28	0.165283	0.235107	0.457764	0.790283	1.63452	3.02466	5.29907
76.38	0.169434	0.226074	0.461914	0.782715	1.63721	3.01562	5.28369
76.48	0.165771	0.235596	0.451904	0.772705	1.63354	3.01196	5.26196
76.58	0.164795	0.230225	0.458252	0.776611	1.63257	2.99927	5.25024
76.68	0.16626	0.23999	0.453857	0.771729	1.62622	3.0022	5.24292
76.78	0.169678	0.239502	0.456787	0.775146	1.62964	2.99097	5.22778
76.88	0.169922	0.235352	0.449219	0.775391	1.60889	2.9834	5.21094
76.98	0.162842	0.230225	0.446533	0.76831	1.60864	2.98071	5.198
77.08	0.154785	0.225586	0.441895	0.752442	1.59375	2.96191	5.16992
77.18	0.147461	0.223633	0.441406	0.750488	1.59473	2.95459	5.16309
77.28	0.13916	0.20752	0.435547	0.733887	1.57813	2.93701	5.1333
77.38	0.142334	0.222412	0.438721	0.729736	1.5813	2.93237	5.12134
77.48	0.135742	0.223633	0.432129	0.742675	1.58154	2.91455	5.11328
77.58	0.119629	0.20752	0.424805	0.726075	1.56787	2.90576	5.08252
77.68	0.143066	0.22168	0.429199	0.730469	1.57959	2.90967	5.0791
77.78	0.133057	0.226318	0.417725	0.736084	1.56958	2.90015	5.06763
77.88	0.131592	0.237549	0.422607	0.726318	1.55737	2.89038	5.04663
77.98	0.119873	0.230225	0.415283	0.716552	1.55933	2.88013	5.04419
78.08	0.118896	0.209229	0.394287	0.707276	1.54761	2.85571	5.01685
78.18	0.11792	0.213623	0.408936	0.703858	1.5437	2.85474	5.00171
78.28	0.127686	0.223389	0.411377	0.701904	1.5437	2.86206	4.99976
78.38	0.121582	0.217285	0.40625	0.695801	1.53857	2.84131	4.97949
78.48	0.116211	0.21582	0.400879	0.684082	1.53467	2.82324	4.95313
78.58	0.105957	0.219727	0.396973	0.678711	1.5332	2.81543	4.94922
78.68	0.11377	0.222656	0.402344	0.69043	1.5332	2.81152	4.9375
78.78	0.118896	0.226318	0.401123	0.684326	1.53491	2.81665	4.9314
78.88	0.113037	0.228271	0.406494	0.685791	1.53638	2.80542	4.91577
78.98	0.110352	0.227051	0.405762	0.684571	1.52734	2.78857	4.91357
79.08	0.113037	0.2229	0.409424	0.692627	1.52368	2.78491	4.90063
79.18	0.110596	0.236084	0.404053	0.685791	1.51685	2.78735	4.8938
79.28	0.111572	0.237549	0.406982	0.68335	1.5144	2.77564	4.88354
79.38	0.105713	0.232666	0.4021	0.69165	1.51099	2.77222	4.87134
79.48	0.12085	0.242432	0.410889	0.700439	1.51196	2.77319	4.87036
79.58	0.122314	0.229736	0.39624	0.685791	1.49731	2.76782	4.8562
79.68	0.120361	0.239502	0.395752	0.676514	1.49976	2.75952	4.84937
79.78	0.11084	0.237793	0.386719	0.686523	1.48877	2.75	4.82666
79.88	0.105957	0.231445	0.38916	0.67334	1.48242	2.73193	4.81104
79.98	0.120361	0.240967	0.393311	0.676514	1.48022	2.72974	4.8064
80.08	0.115479	0.234619	0.393799	0.670166	1.47388	2.73267	4.78833
80.18	0.116943	0.243896	0.393799	0.665283	1.46899	2.71948	4.77563
80.28	0.104736	0.222412	0.386475	0.65796	1.45239	2.71118	4.76831
80.38	0.120605	0.233398	0.392578	0.675292	1.46484	2.70801	4.77148
80.48	0.119629	0.232422	0.396484	0.666505	1.4585	2.7002	4.75586
80.58	0.122314	0.230713	0.39624	0.666259	1.46997	2.70923	4.75464
80.68	0.115479	0.232178	0.409424	0.661377	1.47144	2.71313	4.7522
80.78	0.121582	0.221191	0.399902	0.664551	1.46191	2.69287	4.73828
80.88	0.113525	0.218506	0.398193	0.668213	1.46948	2.68237	4.72534
80.98	0.112061	0.220459	0.395264	0.658935	1.45972	2.6731	4.70776
81.08	0.109619	0.210693	0.38501	0.647217	1.44995	2.67065	4.70435
81.18	0.107666	0.204834	0.383545	0.648194	1.43481	2.64526	4.68188
81.28	0.108154	0.204834	0.39917	0.651123	1.44165	2.64575	4.68042
81.38	0.097168	0.202148	0.389648	0.651855	1.43506	2.63232	4.66992
81.48	0.100586	0.200195	0.390625	0.647461	1.42236	2.63037	4.6499
81.58	0.095703	0.203125	0.390625	0.642578	1.43311	2.62256	4.64063
81.68	0.102539	0.209961	0.387207	0.637695	1.42334	2.61963	4.64404
81.78	0.084473	0.186523	0.375488	0.637696	1.41797	2.60889	4.62842
81.88	0.086914	0.197266	0.382324	0.641601	1.41406	2.61426	4.61133
81.98	0.088867	0.190918	0.375977	0.643555	1.40967	2.60156	4.61328
82.08	0.09082	0.187988	0.375488	0.648438	1.39844	2.59863	4.59863
82.18	0.082031	0.19043	0.366699	0.637696	1.396	2.58936	4.57617
82.28	0.088135	0.186768	0.370361	0.641845	1.39478	2.58569	4.57104
82.38	0.08252	0.188477	0.356445	0.635743	1.37939	2.57959	4.56641
82.48	0.073242	0.180664	0.355469	0.62793	1.37842	2.58105	4.54688
82.58	0.073975	0.181396	0.352295	0.640381	1.37524	2.57495	4.54126
82.68	0.073242	0.174316	0.361816	0.633301	1.37305	2.56543	4.53125
82.78	0.078125	0.184082	0.361328	0.622071	1.375	2.54248	4.53076
82.88	0.080322	0.197021	0.36499	0.632568	1.37769	2.54517	4.51489
82.98	0.070557	0.181885	0.364502	0.625244	1.37036	2.54077	4.5144
83.08	0.071533	0.17749	0.362549	0.614502	1.35962	2.53735	4.5061
83.18	0.080566	0.173828	0.370605	0.615723	1.36084	2.54004	4.50732
83.28	0.075684	0.175293	0.364258	0.631836	1.36523	2.53516	4.50391
83.38	0.063721	0.169678	0.358643	0.619385	1.35278	2.52954	4.48901
83.48	0.075928	0.171631	0.354248	0.624269	1.36011	2.52515	4.48169
83.58	0.079102	0.186523	0.373047	0.633788	1.3584	2.53613	4.4917
83.68	0.081787	0.17749	0.357178	0.618408	1.34888	2.52026	4.46704
83.78	0.074219	0.17627	0.365234	0.606445	1.34521	2.5166	4.46436
83.88	0.073242	0.179688	0.35791	0.617676	1.34082	2.51855	4.45703
83.98	0.07251	0.179932	0.36499	0.620849	1.33179	2.51099	4.44849
84.08	0.081787	0.168213	0.356201	0.607666	1.3269	2.5061	4.44604
84.18	0.074219	0.158203	0.365234	0.615723	1.32568	2.49854	4.42676
84.28	0.075928	0.159912	0.359131	0.609619	1.32251	2.50024	4.42847
84.38	0.07251	0.148682	0.354736	0.60669	1.33081	2.48901	4.41724
84.48	0.064697	0.143799	0.358643	0.609131	1.33472	2.48413	4.40161
84.58	0.063721	0.138428	0.348389	0.607666	1.32153	2.47876	4.39526
84.68	0.077881	0.136963	0.362549	0.613037	1.3269	2.48657	4.38501
84.78	0.074707	0.143066	0.361816	0.603516	1.32373	2.47412	4.38037
84.88	0.074463	0.1521	0.368408	0.601806	1.33276	2.48071	4.3894
84.98	0.081299	0.149658	0.372314	0.611084	1.33521	2.47827	4.3855
85.08	0.077881	0.136963	0.364014	0.609131	1.323	2.46558	4.36255
85.18	0.076416	0.142334	0.38208	0.616943	1.33228	2.4646	4.36157
85.28	0.081787	0.150146	0.372803	0.610596	1.33081	2.46314	4.36011
85.38	0.095459	0.142822	0.372314	0.601807	1.33276	2.46509	4.35278
85.48	0.083252	0.134521	0.366455	0.605225	1.31763	2.44995	4.34448
85.58	0.087158	0.133545	0.365479	0.604248	1.33228	2.45288	4.33813
85.68	0.089356	0.143555	0.362305	0.602539	1.32568	2.45264	4.33789
85.78	0.09082	0.138184	0.36377	0.608886	1.32813	2.44092	4.33545
85.88	0.094238	0.131348	0.359375	0.602051	1.33545	2.42334	4.3125
85.98	0.087891	0.125	0.359375	0.600587	1.32617	2.4209	4.31006
86.08	0.093994	0.142822	0.369385	0.599365	1.3313	2.42212	4.31763
86.18	0.092773	0.129883	0.363281	0.584961	1.32764	2.40918	4.29834
86.28	0.085693	0.130615	0.352295	0.583253	1.31665	2.40308	4.28979
86.38	0.093506	0.133545	0.360107	0.579345	1.32446	2.40991	4.29907
86.48	0.0896	0.127686	0.363525	0.58667	1.32935	2.41479	4.29468
86.58	0.084473	0.133301	0.357422	0.580567	1.31641	2.41113	4.28857
86.68	0.096191	0.126953	0.351074	0.58838	1.31396	2.40479	4.28223
86.78	0.095947	0.142334	0.358643	0.591064	1.323	2.41235	4.27808
86.88	0.081299	0.127197	0.364502	0.583741	1.32495	2.39722	4.26294
86.98	0.081787	0.126709	0.357178	0.576416	1.31763	2.39673	4.26245
87.08	0.082275	0.131104	0.356689	0.575928	1.31714	2.3894	4.2644
87.18	0.087647	0.130127	0.364502	0.595459	1.3186	2.38843	4.25806
87.28	0.103271	0.140381	0.368408	0.590088	1.32104	2.39087	4.2605
87.38	0.098633	0.135742	0.357422	0.576661	1.31641	2.37695	4.25586
87.48	0.105469	0.143555	0.361328	0.580566	1.3125	2.37988	4.24023
87.58	0.11499	0.134033	0.368408	0.578369	1.30933	2.3728	4.23706
87.68	0.108398	0.135254	0.361816	0.572266	1.30566	2.37402	4.22559
87.78	0.109131	0.140869	0.362549	0.573975	1.30737	2.36792	4.22729
87.88	0.099121	0.145508	0.361816	0.573242	1.29736	2.36475	4.21729
87.98	0.109863	0.146973	0.365723	0.565429	1.29639	2.3584	4.21631
88.08	0.094971	0.13208	0.348389	0.566163	1.28784	2.35767	4.19849
88.18	0.096924	0.124756	0.350342	0.569581	1.28491	2.35327	4.1814
88.28	0.105713	0.142822	0.357666	0.572021	1.30396	2.35571	4.17944
88.38	0.10791	0.137207	0.361328	0.555664	1.29834	2.33936	4.17139
88.48	0.109131	0.14624	0.362549	0.555908	1.2981	2.33813	4.16626
88.58	0.09668	0.133789	0.353027	0.553711	1.29248	2.31934	4.15381
88.68	0.101318	0.126709	0.343994	0.552979	1.28784	2.31714	4.14624
88.78	0.102051	0.13916	0.34375	0.545899	1.2793	2.31934	4.13428
88.88	0.098633	0.143555	0.343262	0.542968	1.28271	2.32373	4.13379
88.98	0.09668	0.127441	0.325195	0.545898	1.28711	2.30762	4.125
89.08	0.093506	0.134521	0.31958	0.542725	1.27466	2.30298	4.11255
89.18	0.092529	0.130615	0.33667	0.555908	1.27759	2.29907	4.10913
89.28	0.093994	0.131104	0.333252	0.549561	1.28052	2.29956	4.09888
89.38	0.09082	0.138672	0.345703	0.553222	1.28662	2.29932	4.08789
89.48	0.079834	0.128662	0.327881	0.538331	1.27808	2.28003	4.06763
89.58	0.094482	0.128662	0.334717	0.557861	1.28882	2.28686	4.06812
89.68	0.095947	0.140869	0.328369	0.551514	1.28247	2.28345	4.06958
89.78	0.097412	0.142334	0.327393	0.550537	1.28247	2.28345	4.05933
89.88	0.09082	0.137207	0.315918	0.539063	1.2749	2.26904	4.05664
89.98	0.084473	0.138672	0.310547	0.541504	1.26465	2.2627	4.03223
90.08	0.07959	0.140137	0.317383	0.536621	1.2793	2.25928	4.03516
90.18	0.077393	0.132568	0.311279	0.529053	1.26489	2.2478	4.01294
90.28	0.079834	0.136475	0.313721	0.526611	1.26636	2.25024	4.0144
90.38	0.075928	0.13501	0.309814	0.511963	1.2561	2.23706	4.00415
90.48	0.068604	0.134521	0.30249	0.511474	1.24731	2.23657	4.00464
90.58	0.064209	0.134033	0.309814	0.509522	1.24292	2.22534	3.99341
90.68	0.074219	0.137207	0.308105	0.504883	1.24756	2.22754	3.99561
90.78	0.081055	0.137695	0.305664	0.50293	1.25586	2.22803	3.99609
90.88	0.071289	0.139648	0.302734	0.496094	1.24902	2.22119	3.97461
90.98	0.057861	0.132568	0.303467	0.501709	1.24292	2.21509	3.96118
91.08	0.057129	0.126953	0.293457	0.502441	1.23438	2.21582	3.96045
91.18	0.056885	0.122803	0.28833	0.499756	1.24097	2.20386	3.94849
91.28	0.062256	0.12915	0.286865	0.498291	1.2395	2.20923	3.94751
91.38	0.059815	0.134521	0.280518	0.491944	1.22681	2.19897	3.93433
91.48	0.043213	0.122314	0.286377	0.486084	1.21948	2.19165	3.92847
91.58	0.054443	0.130615	0.281982	0.481689	1.21216	2.1936	3.92114
91.68	0.056397	0.132568	0.282471	0.482178	1.21167	2.18628	3.92065
91.78	0.047852	0.135742	0.291016	0.490723	1.20605	2.18457	3.90967
91.88	0.042725	0.136963	0.2854	0.485107	1.20825	2.18188	3.90698
91.98	0.050537	0.143799	0.278076	0.48413	1.20044	2.18188	3.89771
92.08	0.044678	0.144287	0.270752	0.483643	1.19214	2.18384	3.8894
92.18	0.055908	0.134521	0.281982	0.472412	1.1853	2.17407	3.87476
92.28	0.049072	0.134521	0.275146	0.484131	1.18628	2.17407	3.85474
92.38	0.046631	0.14624	0.280518	0.484131	1.18872	2.17407	3.85229
92.48	0.05127	0.140137	0.283691	0.478027	1.18018	2.16797	3.85547
92.58	0.044678	0.134033	0.278564	0.478272	1.17261	2.15405	3.84106
92.68	0.060303	0.136475	0.276123	0.47583	1.17798	2.15649	3.83081
92.78	0.062988	0.129883	0.277344	0.477051	1.1792	2.15918	3.8335
92.88	0.052246	0.119629	0.266602	0.475586	1.16992	2.14844	3.82568
92.98	0.041504	0.12793	0.273926	0.473633	1.16797	2.14941	3.81445
93.08	0.040772	0.119385	0.274658	0.476807	1.15942	2.13696	3.81519
93.18	0.047852	0.121582	0.279297	0.479004	1.16943	2.1416	3.81055
93.28	0.040772	0.118408	0.273193	0.47583	1.15845	2.12769	3.80347
93.38	0.053223	0.121582	0.287109	0.471191	1.16162	2.12988	3.80176
93.48	0.043945	0.112305	0.280762	0.479004	1.16162	2.12354	3.80029
93.58	0.054443	0.113525	0.280518	0.470947	1.16284	2.11401	3.80151
93.68	0.05127	0.10791	0.291504	0.47168	1.15674	2.12646	3.80469
93.78	0.05127	0.10791	0.283691	0.473145	1.15576	2.12158	3.79688
93.88	0.050293	0.108398	0.281738	0.467285	1.15625	2.12061	3.79492
93.98	0.053223	0.116211	0.29248	0.471191	1.17334	2.12598	3.80029
94.08	0.048096	0.11499	0.292236	0.472412	1.16821	2.11792	3.78345
94.18	0.061523	0.111816	0.286133	0.487305	1.17773	2.11865	3.78516
94.28	0.066895	0.123535	0.289063	0.492676	1.18311	2.12256	3.79297
94.38	0.057617	0.114258	0.300781	0.492676	1.17383	2.12012	3.79053
94.48	0.05835	0.118896	0.296143	0.488037	1.16675	2.11548	3.77954
94.58	0.057617	0.118164	0.303223	0.487305	1.15967	2.1084	3.76807
94.68	0.066895	0.12207	0.307129	0.491211	1.16211	2.11084	3.76953
94.78	0.060791	0.120361	0.297607	0.488037	1.15894	2.10767	3.76636
94.88	0.062988	0.114258	0.3125	0.492675	1.16357	2.10303	3.771
94.98	0.080566	0.117676	0.316895	0.498534	1.16016	2.10644	3.76514
95.08	0.063721	0.118896	0.303955	0.488038	1.14722	2.09595	3.75464
95.18	0.073975	0.118896	0.303955	0.488038	1.14722	2.0896	3.74536
95.28	0.071045	0.118896	0.303955	0.494385	1.15601	2.08667	3.74927
95.38	0.078613	0.110352	0.304688	0.496582	1.15576	2.07959	3.75146
95.48	0.079834	0.116943	0.317627	0.488526	1.15063	2.08618	3.73853
95.58	0.075928	0.122314	0.322998	0.491455	1.15454	2.09155	3.74243
95.68	0.070068	0.118896	0.31958	0.488037	1.14185	2.08179	3.73901
95.78	0.07544	0.121338	0.310303	0.488037	1.14722	2.08032	3.72974
95.88	0.084961	0.12207	0.311035	0.491211	1.14404	2.07422	3.71875
95.98	0.071289	0.117676	0.306641	0.494629	1.13818	2.06738	3.71436
96.08	0.06543	0.115723	0.303223	0.484864	1.13477	2.06397	3.70459
96.18	0.061279	0.116455	0.313232	0.485596	1.13696	2.05981	3.70532
96.28	0.077148	0.133789	0.318848	0.493652	1.14258	2.05469	3.71094
96.38	0.077148	0.133789	0.318848	0.491211	1.1543	2.05225	3.70166
96.48	0.062744	0.119385	0.313721	0.493896	1.13989	2.04956	3.69409
96.58	0.066895	0.121094	0.3125	0.492676	1.13623	2.0459	3.69287
96.68	0.064209	0.116943	0.312256	0.480713	1.1272	2.04321	3.67603
96.78	0.0625	0.121582	0.314453	0.494629	1.13037	2.0415	3.6792
96.88	0.050293	0.12793	0.320801	0.486817	1.11963	2.03857	3.67773
96.98	0.060303	0.119385	0.315186	0.486084	1.11792	2.03931	3.66919
97.08	0.05957	0.116211	0.312988	0.485352	1.11719	2.0293	3.6543
97.18	0.059082	0.115723	0.3125	0.496582	1.11035	2.02002	3.66553
97.28	0.053955	0.116943	0.313721	0.488525	1.10083	2.01978	3.65747
97.38	0.060303	0.113037	0.321533	0.482178	1.1062	2.00659	3.6394
97.48	0.077393	0.115967	0.330811	0.499267	1.11548	2.02515	3.64868
97.58	0.073975	0.111084	0.327393	0.489502	1.10278	2.01538	3.64526
97.68	0.067871	0.114258	0.321289	0.491211	1.11279	2.00781	3.64209
97.78	0.052979	0.111084	0.315674	0.488037	1.10278	2.0022	3.63745
97.88	0.05957	0.120117	0.306641	0.485352	1.09766	1.99023	3.63477
97.98	0.064941	0.125488	0.310547	0.490723	1.10303	2.00098	3.64014
98.08	0.072266	0.12207	0.316406	0.496582	1.1167	2.00049	3.646
98.18	0.070557	0.127197	0.306885	0.496337	1.11011	1.99878	3.64575
98.28	0.064941	0.121582	0.310547	0.490722	1.10303	1.99316	3.65186
98.38	0.062744	0.110596	0.305908	0.486084	1.09839	1.97925	3.63794
98.48	0.060303	0.12085	0.313721	0.486085	1.11011	1.97681	3.6355
98.58	0.075928	0.119385	0.321533	0.505615	1.10864	1.97827	3.63696
98.68	0.067627	0.11499	0.31958	0.503662	1.11206	1.97485	3.63354
98.78	0.08252	0.127441	0.317871	0.508301	1.11035	1.97021	3.63818
98.88	0.079834	0.124756	0.313721	0.496338	1.1062	1.96509	3.62622
98.98	0.077148	0.12207	0.322754	0.491211	1.10352	1.9624	3.62891
99.08	0.077881	0.134521	0.314209	0.491943	1.10669	1.96313	3.62183
99.18	0.075195	0.133301	0.310547	0.490723	1.10303	1.97363	3.62207
99.28	0.072754	0.133301	0.310547	0.498535	1.10303	1.97363	3.61279
99.38	0.079346	0.134521	0.30542	0.499756	1.09644	1.96851	3.61401
99.48	0.075195	0.130371	0.30127	0.49707	1.08984	1.95508	3.60205
99.58	0.065918	0.12793	0.30127	0.502441	1.10156	1.96045	3.59961
99.68	0.060303	0.124756	0.296631	0.497803	1.07739	1.95728	3.59644
99.78	0.081299	0.134033	0.303467	0.497802	1.09595	1.96655	3.59937
99.88	0.085693	0.135986	0.300049	0.499756	1.08618	1.95679	3.59448
99.98	0.079834	0.128662	0.294189	0.493897	1.07886	1.94946	3.58862
100.08	0.085449	0.131836	0.297363	0.49707	1.08203	1.94336	3.58252
100.18	0.075928	0.124756	0.281006	0.483643	1.06567	1.94556	3.573
100.28	0.077393	0.124756	0.278564	0.493897	1.06323	1.93628	3.56128
100.38	0.080566	0.129395	0.283203	0.489257	1.06787	1.93848	3.55664
100.48	0.06543	0.125977	0.270996	0.480957	1.05566	1.92627	3.56006
100.58	0.067383	0.12793	0.273926	0.493164	1.05859	1.9292	3.56445
100.68	0.067383	0.121582	0.273926	0.493164	1.06641	1.9292	3.55811
100.78	0.074219	0.121582	0.275391	0.49707	1.05859	1.92139	3.55811
100.88	0.072754	0.129395	0.275391	0.494629	1.05615	1.91895	3.55811
100.98	0.073975	0.130615	0.267334	0.489502	1.05103	1.92944	3.55005
101.08	0.069824	0.118652	0.255859	0.485352	1.04688	1.91992	3.53857
101.18	0.071289	0.120117	0.27002	0.491699	1.0625	1.9292	3.54102
101.28	0.08374	0.132568	0.270752	0.48999	1.05396	1.92358	3.54175
101.38	0.071533	0.126709	0.255615	0.491944	1.04565	1.92798	3.53442
101.48	0.061523	0.121094	0.253906	0.486328	1.04639	1.91943	3.53271
101.58	0.068848	0.129395	0.249512	0.486816	1.04834	1.91895	3.53467
101.68	0.073242	0.124512	0.243164	0.481934	1.06445	1.92334	3.53906
101.78	0.085693	0.122803	0.249268	0.480225	1.05884	1.92407	3.53345
101.88	0.082764	0.126221	0.252686	0.495361	1.06079	1.92749	3.52612
101.98	0.077881	0.122803	0.251709	0.491944	1.0481	1.90601	3.53198
102.08	0.092773	0.125977	0.246094	0.488769	1.04883	1.91943	3.53516
102.18	0.087402	0.132324	0.248535	0.491211	1.05273	1.92334	3.53271
102.28	0.080566	0.125488	0.234863	0.486816	1.05615	1.91895	3.51758
102.38	0.0896	0.120361	0.227295	0.488037	1.0481	1.91089	3.51636
102.48	0.084961	0.123535	0.242188	0.483398	1.05029	1.91309	3.51172
102.58	0.078613	0.119629	0.229004	0.477051	1.04004	1.90283	3.50537
102.68	0.079834	0.127197	0.234131	0.484619	1.04614	1.90894	3.50659
102.78	0.091553	0.127197	0.237061	0.486084	1.04761	1.90112	3.5144
102.88	0.087647	0.114502	0.231689	0.482178	1.03442	1.89478	3.5105
102.98	0.081787	0.128174	0.22583	0.493408	1.0354	1.89819	3.50464
103.08	0.06958	0.124756	0.219971	0.480713	1.0437	1.89478	3.49878
103.18	0.067383	0.114746	0.212891	0.471192	1.03662	1.88477	3.4917
103.28	0.069824	0.12793	0.217773	0.473633	1.0376	1.88623	3.49414
103.38	0.066895	0.121094	0.214844	0.475586	1.03467	1.88574	3.48438
103.48	0.074219	0.120117	0.20752	0.475098	1.04834	1.89551	3.49561
103.58	0.069336	0.123535	0.210938	0.474609	1.04785	1.89502	3.50146
103.68	0.075928	0.124756	0.219971	0.474365	1.04761	1.89477	3.50269
103.78	0.069336	0.123535	0.207031	0.475586	1.03174	1.88818	3.48975
103.88	0.067383	0.120117	0.203613	0.464356	1.03516	1.88867	3.47705
103.98	0.066406	0.116211	0.220703	0.472656	1.03418	1.8916	3.47998
104.08	0.070557	0.124756	0.2146	0.474365	1.03589	1.88843	3.47388
104.18	0.070068	0.126709	0.207764	0.478759	1.04028	1.90063	3.46704
104.28	0.066162	0.122803	0.202393	0.472412	1.03394	1.88745	3.46167
104.38	0.057617	0.123535	0.210938	0.480957	1.03467	1.88574	3.4624
104.48	0.054688	0.120117	0.216797	0.480468	1.03125	1.88525	3.45898
104.58	0.045898	0.12207	0.209473	0.474122	1.01514	1.875	3.44287
104.68	0.037354	0.122803	0.221924	0.472412	1.02222	1.87329	3.44214
104.78	0.021973	0.109863	0.206055	0.456543	1.01563	1.85742	3.43555
104.88	0.037598	0.11377	0.208984	0.460937	1.01172	1.86035	3.43164
104.98	0.038818	0.105713	0.203857	0.460693	1.0105	1.86157	3.43042
105.08	0.040039	0.09668	0.186523	0.444825	1.01563	1.86035	3.41748
105.18	0.040772	0.108154	0.194092	0.464112	1.01929	1.8689	3.41675
105.28	0.040772	0.109131	0.204346	0.460205	1.02026	1.86206	3.41675
105.38	0.033691	0.108398	0.215332	0.458008	1.01953	1.86035	3.41602
105.48	0.017822	0.105713	0.210205	0.443604	1.01685	1.85376	3.41089
105.58	0.022461	0.10791	0.214844	0.453613	1.01904	1.84912	3.40918
105.68	0.016113	0.104004	0.216309	0.449707	1.02295	1.85449	3.40381
105.78	0.01416	0.102051	0.219238	0.447754	1.021	1.85889	3.39893
105.88	0.016602	0.104492	0.213867	0.461914	1.01416	1.85645	3.40039
105.98	0.02124	0.109131	0.225342	0.45874	1.02954	1.85181	3.40649
106.08	0.015381	0.11499	0.212646	0.454346	1.01685	1.84595	3.3938
106.18	0.012207	0.118164	0.225098	0.456055	1.01123	1.84277	3.39453
106.28	0.011475	0.112549	0.219482	0.456787	1.01831	1.84058	3.39526
106.38	0.00879	0.120117	0.223145	0.444824	1.00635	1.83545	3.39404
106.48	0.016602	0.116211	0.228516	0.459473	1.00928	1.85254	3.39795
106.58	0.02002	0.127441	0.225098	0.456054	1.00879	1.84912	3.38672
106.68	0.02124	0.128662	0.223877	0.448486	1.00854	1.8479	3.39331
106.78	0.014893	0.128662	0.235596	0.458741	1.02026	1.84155	3.38696
106.88	0.025147	0.13501	0.233154	0.450927	1.01489	1.85181	3.3894
106.98	0.026856	0.125488	0.230957	0.440918	1.01172	1.85107	3.38867
107.08	0.029785	0.129395	0.244141	0.455566	1.01074	1.85644	3.39648
107.18	0.025147	0.124756	0.239502	0.452393	1.00317	1.85425	3.3894
107.28	0.025879	0.133301	0.251953	0.45166	1.00146	1.85254	3.39014
107.38	0.032227	0.131836	0.250488	0.461914	1.01172	1.84473	3.38232
107.48	0.026611	0.123291	0.241943	0.461182	1.0061	1.84399	3.38159
107.58	0.0354	0.122314	0.247314	0.466552	1.01245	1.86352	3.3894
107.68	0.029053	0.116943	0.243408	0.468017	1.01099	1.86743	3.37622
107.78	0.025147	0.113037	0.247314	0.45337	1.00464	1.85425	3.36987
107.88	0.046143	0.134033	0.256592	0.450927	1.02173	1.86108	3.37915
107.98	0.0354	0.123291	0.255127	0.448487	1.02026	1.85327	3.37769
108.08	0.036133	0.124023	0.258301	0.450195	1.02344	1.8667	3.38086
108.18	0.038818	0.120361	0.253174	0.44751	1.01831	1.86157	3.36938
108.28	0.038818	0.118896	0.258545	0.43872	1.03003	1.86011	3.37036
108.38	0.036133	0.118652	0.254395	0.434571	1.01807	1.85498	3.36523
108.48	0.03833	0.113037	0.251221	0.439209	1.01245	1.85181	3.36206
108.58	0.041504	0.117676	0.258301	0.43457	1.01709	1.8501	3.35742
108.68	0.038818	0.122803	0.253174	0.434814	1.02222	1.84595	3.34595
108.78	0.029541	0.134521	0.253174	0.421631	1.01587	1.84595	3.34448
108.88	0.033691	0.124023	0.259766	0.422852	1.01318	1.84473	3.33398
108.98	0.0271	0.122803	0.251709	0.421631	1.02612	1.83667	3.33276
109.08	0.038086	0.125977	0.246094	0.418457	1.0293	1.84912	3.32959
109.18	0.037109	0.136719	0.25	0.422363	1.03467	1.85449	3.3335
109.28	0.031006	0.130615	0.245361	0.408447	1.02075	1.84985	3.32886
109.38	0.0271	0.126709	0.243896	0.413819	1.0144	1.85376	3.31567
109.48	0.024414	0.131836	0.23877	0.411133	1.00537	1.83398	3.31982
109.58	0.026367	0.131348	0.231934	0.410645	1.00342	1.83105	3.3125
109.68	0.025147	0.132568	0.239502	0.4104	1.00464	1.83228	3.31128
109.78	0.025147	0.132568	0.239502	0.407959	1.00317	1.83228	3.31128
109.88	0.036133	0.135742	0.245117	0.404785	1.00391	1.83691	3.31445
109.98	0.032959	0.13501	0.239502	0.411865	1.0061	1.83228	3.29956
110.08	0.04541	0.133301	0.240234	0.412598	1.00537	1.83301	3.29395
110.18	0.040772	0.136475	0.235596	0.415772	1.00073	1.82837	3.29956
110.28	0.04541	0.134766	0.232422	0.411132	1.01318	1.83301	3.29492
110.38	0.040772	0.128662	0.223877	0.404053	1.00854	1.81909	3.28784
110.48	0.040772	0.128662	0.235596	0.409424	1.00854	1.81665	3.28784
110.58	0.051758	0.143555	0.23877	0.411133	1.01416	1.81982	3.29102
110.68	0.049316	0.138184	0.236328	0.422851	1.01563	1.81738	3.29492
110.78	0.041504	0.129395	0.240234	0.407226	1.00928	1.80957	3.2793
110.88	0.03418	0.129883	0.223633	0.397462	0.995605	1.80225	3.27734
110.98	0.046631	0.124268	0.229736	0.391846	0.994873	1.80298	3.27808
111.08	0.037354	0.134521	0.229736	0.4021	0.997314	1.7937	3.27173
111.18	0.039551	0.129883	0.225098	0.397461	0.999512	1.7959	3.2749
111.28	0.034912	0.122803	0.218018	0.390381	1.00269	1.79126	3.27026
111.38	0.039551	0.13916	0.216309	0.388672	1.00732	1.7959	3.26563
111.48	0.048584	0.137939	0.212158	0.375244	0.995361	1.80493	3.2605
111.58	0.053223	0.141113	0.228516	0.377441	0.997559	1.80957	3.27051
111.68	0.048584	0.136475	0.223877	0.363525	0.998291	1.80493	3.2644
111.78	0.039551	0.124512	0.229004	0.36377	0.994141	1.80225	3.26172
111.88	0.046631	0.134521	0.229736	0.363037	0.994873	1.79663	3.26245
111.98	0.043945	0.131836	0.217773	0.368164	0.992188	1.79248	3.26758
112.08	0.040772	0.128662	0.217529	0.355713	0.996826	1.78003	3.25513
112.18	0.032227	0.120117	0.216797	0.354004	0.988281	1.79004	3.25342
112.28	0.03418	0.129883	0.221191	0.35205	0.990234	1.79443	3.25781
112.38	0.029053	0.118408	0.216064	0.345459	0.97876	1.78931	3.24634
112.48	0.039551	0.115723	0.214844	0.34668	0.987793	1.77881	3.24365
112.58	0.040772	0.116943	0.223877	0.345459	0.989014	1.77759	3.24487
112.68	0.04541	0.133301	0.219238	0.35791	0.993652	1.77588	3.24951
112.78	0.033447	0.130615	0.22583	0.355224	0.989502	1.77173	3.23755
112.88	0.0271	0.117432	0.221924	0.344971	0.983154	1.76782	3.2312
112.98	0.028565	0.116455	0.215576	0.343506	0.983154	1.77563	3.24292
113.08	0.0271	0.11499	0.214111	0.343506	0.983154	1.76636	3.24292
113.18	0.0271	0.11499	0.221924	0.334229	0.983154	1.75757	3.24292
113.28	0.038818	0.117432	0.212646	0.331787	0.988525	1.7561	3.23657
113.38	0.030273	0.118164	0.225098	0.325683	0.990234	1.75928	3.24609
113.48	0.036865	0.12085	0.213623	0.318115	0.97583	1.75415	3.23169
113.58	0.026367	0.119629	0.210938	0.316895	0.972168	1.75293	3.22021
113.68	0.023438	0.137207	0.216797	0.328125	0.978027	1.75879	3.22461
113.78	0.023193	0.13208	0.220459	0.327881	0.969971	1.75073	3.22339
113.88	0.017822	0.126709	0.214111	0.323975	0.963623	1.74439	3.21948
113.98	0.013916	0.123779	0.228271	0.330322	0.971436	1.76245	3.23755
114.08	0.011719	0.117676	0.215332	0.334473	0.966309	1.75244	3.23389
114.18	0.023193	0.130615	0.219482	0.335693	0.967529	1.76001	3.23511
114.28	0.013916	0.130615	0.218018	0.326416	0.958252	1.75073	3.22876
114.38	0.016113	0.135254	0.230469	0.340332	0.972168	1.75293	3.23193
114.48	0.029053	0.136475	0.231689	0.335205	0.967041	1.75415	3.23315
114.58	0.021729	0.13208	0.233643	0.335693	0.967529	1.74976	3.23511
114.68	0.029053	0.132568	0.226318	0.337646	0.981201	1.75024	3.24487
114.78	0.029053	0.132568	0.223877	0.337647	0.981201	1.74097	3.2356
114.88	0.026611	0.127197	0.239502	0.340088	0.985107	1.74243	3.23706
114.98	0.0271	0.134521	0.241455	0.351319	0.977783	1.74439	3.25073
115.08	0.030273	0.137695	0.238281	0.348144	0.978516	1.73828	3.24756
115.18	0.029785	0.12793	0.244141	0.346191	0.98584	1.74707	3.24561
115.28	0.031006	0.120361	0.245361	0.349853	0.987061	1.74194	3.23755
115.38	0.017822	0.126709	0.253174	0.343506	0.983154	1.73657	3.2312
115.48	0.031738	0.131348	0.248535	0.349609	0.981445	1.74121	3.22949
115.58	0.026611	0.123291	0.247314	0.349365	0.981201	1.73315	3.24097
115.68	0.019287	0.122803	0.235107	0.334229	0.987061	1.73413	3.22583
115.78	0.013184	0.119629	0.236816	0.325684	0.990234	1.73047	3.23438
115.88	0.0271	0.126709	0.245361	0.343505	0.998779	1.73657	3.24292
115.98	0.018799	0.124756	0.234131	0.341553	0.987549	1.73462	3.23462
116.08	0.027832	0.114258	0.230469	0.333984	0.983887	1.7334	3.23193
116.18	0.022949	0.12793	0.234863	0.336914	0.988281	1.73926	3.22705
116.28	0.030518	0.128662	0.243408	0.328369	0.982666	1.73853	3.22534
116.38	0.02832	0.133301	0.248047	0.330566	0.98584	1.74316	3.2417
116.48	0.030273	0.131348	0.252441	0.336426	0.980957	1.74756	3.23682
116.58	0.037598	0.12793	0.263672	0.334473	0.978027	1.74951	3.22754
116.68	0.026611	0.12085	0.249756	0.320557	0.973389	1.74243	3.22144
116.78	0.044678	0.128662	0.255127	0.337647	0.989014	1.7439	3.22925
116.88	0.046631	0.142334	0.25708	0.339599	0.990967	1.74438	3.23901
116.98	0.038818	0.125244	0.249268	0.331788	0.973877	1.73657	3.2312
117.08	0.038818	0.13208	0.263916	0.341064	0.980713	1.73657	3.2312
117.18	0.046631	0.134521	0.264893	0.351318	0.983154	1.74438	3.2312
117.28	0.037354	0.128174	0.272705	0.356689	0.983154	1.74438	3.22485
117.38	0.025879	0.124023	0.27002	0.352539	0.980469	1.7417	3.22705
117.48	0.025147	0.132568	0.270752	0.343994	0.974854	1.73608	3.2229
117.58	0.036133	0.122559	0.281738	0.348633	0.972656	1.73633	3.22705
117.68	0.031006	0.11499	0.276611	0.343506	0.967529	1.72876	3.21704
117.78	0.031006	0.11499	0.267334	0.343506	0.967529	1.72876	3.21558
117.88	0.035645	0.125	0.269531	0.353515	0.972168	1.7334	3.22021
117.98	0.039307	0.124756	0.270752	0.343994	0.985107	1.73462	3.22144
118.08	0.036865	0.124756	0.272217	0.341553	0.985107	1.73462	3.22144
118.18	0.031006	0.118896	0.264893	0.347412	0.979248	1.72876	3.2063
118.28	0.037109	0.135254	0.269531	0.342773	0.974609	1.7334	3.2085
118.38	0.032959	0.132568	0.257568	0.337647	0.969482	1.73071	3.20581
118.48	0.029053	0.119385	0.251221	0.335205	0.965576	1.72681	3.2019
118.58	0.026367	0.114258	0.248535	0.331055	0.962891	1.72412	3.19922
118.68	0.030273	0.118164	0.252441	0.33496	0.960449	1.73975	3.19678
118.78	0.019287	0.11499	0.241455	0.335693	0.947998	1.72876	3.18433
118.88	0.031006	0.11499	0.246826	0.326416	0.947998	1.71948	3.18433
118.98	0.035645	0.119629	0.25	0.336426	0.960449	1.72949	3.17969
119.08	0.035645	0.113281	0.240723	0.336426	0.960449	1.72949	3.17725
119.18	0.023682	0.109131	0.235596	0.327393	0.960205	1.72681	3.17456
119.28	0.020508	0.108398	0.234863	0.325196	0.957031	1.72607	3.17383
119.38	0.029053	0.107666	0.243408	0.336181	0.965576	1.73462	3.18237
119.48	0.038818	0.107178	0.253174	0.335693	0.967529	1.73657	3.18433
119.58	0.032959	0.113037	0.247314	0.329834	0.96167	1.72437	3.16919
119.68	0.031738	0.119629	0.257813	0.328613	0.960449	1.72168	3.16553
119.78	0.033691	0.115234	0.253418	0.332031	0.967773	1.72363	3.16748
119.88	0.031006	0.111084	0.249268	0.327881	0.963623	1.73267	3.16479
119.98	0.031006	0.111084	0.249268	0.32788	0.963623	1.73267	3.16479
120.08	0.023926	0.106445	0.242188	0.320801	0.955078	1.71631	3.15137
120.18	0.025147	0.105225	0.243408	0.324463	0.953857	1.71509	3.15112
120.28	0.040039	0.099121	0.246582	0.325195	0.957031	1.72754	3.1543
120.38	0.029785	0.100586	0.242676	0.321289	0.953125	1.7168	3.15039
120.48	0.029053	0.106689	0.243408	0.312743	0.953857	1.72436	3.15112
120.58	0.025147	0.093506	0.231689	0.298585	0.935791	1.71509	3.1394
120.68	0.020508	0.109863	0.227051	0.314942	0.950684	1.71045	3.14404
120.78	0.035645	0.106445	0.242188	0.330078	0.947266	1.72168	3.1499
120.88	0.032227	0.100586	0.23877	0.336914	0.941406	1.71826	3.14648
120.98	0.030273	0.106445	0.236816	0.325684	0.930176	1.71631	3.13525
121.08	0.038818	0.107178	0.228271	0.333252	0.936279	1.71069	3.12573
121.18	0.026611	0.101318	0.229248	0.329834	0.924072	1.70337	3.11987
121.28	0.015869	0.094971	0.239502	0.329834	0.922607	1.70337	3.12769
121.38	0.023926	0.110352	0.229004	0.319336	0.933105	1.70459	3.12646
121.48	0.025147	0.113037	0.239502	0.318115	0.922607	1.70337	3.13696
121.58	0.019287	0.10083	0.227295	0.312256	0.916748	1.69116	3.12427
121.68	0.015381	0.103271	0.229736	0.317627	0.924561	1.68579	3.11792
121.78	0.000244	0.097412	0.2146	0.31421	0.909424	1.67066	3.0979
121.88	0.0083	0.10791	0.234375	0.327148	0.91748	1.67871	3.10693
121.98	0.014648	0.114258	0.229004	0.319336	0.919922	1.68115	3.08984
122.08	0.016846	0.105713	0.229736	0.320068	0.920654	1.68188	3.10229
122.18	0.011475	0.099365	0.227295	0.323975	0.928467	1.67798	3.09839
122.28	0.011475	0.099365	0.22583	0.323974	0.928467	1.67798	3.09839
122.38	0.017334	0.093506	0.219971	0.318116	0.91626	1.68384	3.08081
122.48	0.00806	0.093506	0.231689	0.318115	0.914795	1.68384	3.08716
122.58	0.013428	0.093506	0.222412	0.318115	0.914795	1.68384	3.08862
122.68	0.018066	0.098145	0.212891	0.322754	0.919434	1.68848	3.08691
122.78	0.013428	0.101318	0.219971	0.318115	0.914795	1.68384	3.08081
122.88	0.013428	0.101318	0.213623	0.318115	0.905518	1.69165	3.08081
122.98	0.00952	0.097412	0.216064	0.307861	0.906982	1.68774	3.0769
123.08	0.02124	0.091065	0.227783	0.318115	0.906982	1.67847	3.0769
123.18	0.025879	0.100586	0.223145	0.322754	0.911621	1.68066	3.08154
123.28	0.029541	0.105713	0.224365	0.326416	0.908936	1.68433	3.07593
123.38	0.018799	0.106689	0.219971	0.322022	0.914795	1.67993	3.06909
123.48	0.025147	0.105225	0.225342	0.322022	0.914795	1.67358	3.06909
123.58	0.029785	0.109863	0.228516	0.32666	0.919434	1.67676	3.06738
123.68	0.023682	0.101318	0.210693	0.325928	0.910889	1.66821	3.05737
123.78	0.025879	0.105957	0.220703	0.330567	0.915527	1.67285	3.05273
123.88	0.031006	0.101807	0.22583	0.335693	0.920654	1.67798	3.05542
123.98	0.0271	0.095459	0.221924	0.343505	0.907471	1.67651	3.05151
124.08	0.025879	0.09668	0.215332	0.336915	0.898438	1.66748	3.03857
124.18	0.032959	0.097412	0.216064	0.337647	0.89917	1.66821	3.03784
124.28	0.026856	0.100586	0.209961	0.348632	0.914063	1.68311	3.04102
124.38	0.019287	0.095459	0.214111	0.334229	0.907471	1.67163	3.03589
124.48	0.035645	0.105469	0.21875	0.345703	0.909668	1.6748	3.03125
124.58	0.036865	0.105225	0.221436	0.349365	0.910889	1.67603	3.04175
124.68	0.039551	0.100098	0.214844	0.34668	0.899414	1.67871	3.0249
124.78	0.031494	0.092041	0.216064	0.345459	0.910889	1.67993	3.02612
124.88	0.022705	0.101318	0.216064	0.345459	0.910889	1.67065	3.03784
124.98	0.027832	0.096191	0.210938	0.340332	0.905762	1.66309	3.03271
125.08	0.029053	0.105225	0.218506	0.341553	0.897705	1.65796	3.02466
125.18	0.022949	0.099121	0.228516	0.356445	0.898438	1.65967	3.04248
125.28	0.014893	0.097412	0.227783	0.357177	0.906982	1.67212	3.03638
125.38	0.012695	0.088867	0.219238	0.348633	0.898438	1.66357	3.01758
125.48	0.029785	0.094238	0.224609	0.347656	0.903809	1.66895	3.02295
125.58	0.031006	0.095459	0.216553	0.355225	0.898682	1.67017	3.02417
125.68	0.017822	0.103271	0.218018	0.351318	0.884033	1.65698	3.01392
125.78	0.023193	0.103271	0.21167	0.342041	0.881592	1.65454	3.01245
125.88	0.019287	0.099365	0.206299	0.347412	0.889404	1.65064	3.00854
125.98	0.032471	0.11499	0.214111	0.355225	0.897217	1.65845	3.01636
126.08	0.032959	0.110596	0.227783	0.36499	0.89917	1.66821	3.01831
126.18	0.044678	0.109131	0.218506	0.36499	0.89917	1.66821	3.01831
126.28	0.038574	0.112305	0.219238	0.368164	0.902344	1.67139	3.02002
126.38	0.031006	0.0979	0.221924	0.368409	0.898682	1.66626	3.01245
126.48	0.018799	0.101318	0.209717	0.361084	0.891357	1.6604	3.00024
126.58	0.021973	0.105957	0.212891	0.356445	0.894531	1.66504	3.00342
126.68	0.013184	0.100098	0.208008	0.354492	0.882324	1.65772	2.99609
126.78	0.01416	0.102051	0.208984	0.35791	0.89209	1.66113	2.99951
126.88	0.015381	0.103271	0.210205	0.352783	0.899658	1.66772	3.00073
126.98	0.023193	0.090088	0.206299	0.349854	0.897217	1.6687	2.99683
127.08	0.018555	0.104004	0.210938	0.35205	0.901855	1.65674	3.01318
127.18	0.017334	0.098877	0.223877	0.353271	0.908447	1.67456	3.00269
127.28	0.018799	0.105225	0.2146	0.353272	0.906982	1.67603	3.00513
127.38	0.025147	0.10376	0.219971	0.368896	0.905518	1.68384	2.99878
127.48	0.032959	0.097412	0.216064	0.355713	0.906982	1.67993	3.00659
127.58	0.032959	0.097412	0.216064	0.346924	0.906982	1.67993	3.00659
127.68	0.0271	0.103271	0.210205	0.351318	0.901123	1.67407	3.00073
127.78	0.026367	0.102539	0.209473	0.350586	0.894043	1.68115	3
127.88	0.0271	0.093994	0.203857	0.342041	0.905029	1.68188	3.00073
127.98	0.025635	0.091553	0.202393	0.339599	0.895752	1.68188	3.00073
128.08	0.00513	0.073486	0.190674	0.339601	0.881592	1.67017	2.99048
128.18	0.00366	0.08374	0.190674	0.333252	0.881592	1.66382	2.97974
128.28	0.01294	0.093018	0.199951	0.341064	0.890869	1.66382	2.98657
128.38	0.017822	0.093994	0.210205	0.351318	0.893311	1.66626	2.98901
128.48	0.014648	0.09082	0.200195	0.341308	0.892578	1.65625	3
128.58	0.012695	0.08252	0.195801	0.336914	0.890625	1.65186	2.9917
128.68	0.02124	0.081787	0.196533	0.337646	0.903076	1.65259	2.99097
128.78	0.023193	0.08374	0.186768	0.3396	0.893311	1.64282	2.9812
128.88	0.027832	0.079102	0.203125	0.344238	0.897949	1.64746	2.98584
128.98	0.027344	0.090332	0.190918	0.34375	0.902344	1.65332	2.98242
129.08	0.038818	0.091553	0.190674	0.343506	0.901123	1.66235	2.9812
129.18	0.034912	0.081299	0.186768	0.3396	0.890869	1.64917	2.98511
129.28	0.030273	0.096191	0.191406	0.334961	0.894043	1.65137	2.98193
129.38	0.029053	0.097412	0.192627	0.343018	0.895264	1.66431	2.99097
129.48	0.036865	0.088135	0.204346	0.336182	0.906982	1.66431	2.98169
129.58	0.036865	0.085693	0.204346	0.33374	0.895264	1.66431	2.97925
129.68	0.036865	0.093506	0.212158	0.33374	0.885986	1.65796	2.97925
129.78	0.036865	0.093506	0.206787	0.336182	0.889893	1.66284	2.97388
129.88	0.040772	0.080322	0.204346	0.325928	0.881104	1.65112	2.96509
129.98	0.031494	0.077881	0.195068	0.325928	0.879639	1.64868	2.97534
130.08	0.029053	0.077881	0.192627	0.325928	0.887451	1.64868	2.97534
130.18	0.03833	0.098877	0.201904	0.33667	0.896729	1.65796	2.98462
130.28	0.032227	0.083496	0.195801	0.329102	0.890625	1.64551	2.97852
130.38	0.031006	0.087647	0.188232	0.327881	0.889404	1.64282	2.97729
130.48	0.032227	0.086426	0.197266	0.326659	0.888184	1.6416	2.97607
130.58	0.025147	0.07544	0.192627	0.322022	0.883545	1.64478	2.97144
130.68	0.02832	0.088867	0.195801	0.315918	0.886719	1.63867	2.97461
130.78	0.029053	0.0896	0.196533	0.325928	0.887451	1.63696	2.97534
130.88	0.029053	0.0896	0.187256	0.325928	0.887451	1.63696	2.96606
130.98	0.036865	0.097412	0.192627	0.316651	0.887451	1.63062	2.96362
131.08	0.043457	0.094727	0.192871	0.3208	0.894043	1.63574	2.97021
131.18	0.038818	0.087647	0.186768	0.316162	0.889404	1.63354	2.95923
131.28	0.03125	0.091797	0.185547	0.314941	0.899902	1.62988	2.95654
131.38	0.048584	0.097412	0.204346	0.322021	0.906982	1.64478	2.96362
131.48	0.045898	0.094727	0.20166	0.312988	0.904297	1.63574	2.95166
131.58	0.043457	0.09082	0.189941	0.316895	0.892578	1.63184	2.94678
131.68	0.045898	0.09082	0.189941	0.319336	0.901855	1.63672	2.96094
131.78	0.040772	0.085693	0.184814	0.314209	0.89917	1.62915	2.94946
131.88	0.043945	0.088867	0.187988	0.317383	0.902344	1.64014	2.95117
131.98	0.056397	0.101318	0.188721	0.318116	0.891357	1.63159	2.9519
132.08	0.051758	0.105957	0.193359	0.334472	0.907715	1.63379	2.95508
132.18	0.054443	0.103271	0.202393	0.331787	0.895752	1.63647	2.94995
132.28	0.057617	0.106445	0.205566	0.334961	0.896484	1.63818	2.95313
132.38	0.05835	0.107178	0.206299	0.335693	0.897217	1.64673	2.95386
132.48	0.052002	0.107178	0.204834	0.335693	0.890869	1.63745	2.94458
132.58	0.062256	0.107178	0.202393	0.326416	0.880127	1.63501	2.94214
132.68	0.066895	0.105469	0.207031	0.340332	0.890137	1.64502	2.95215
132.78	0.062256	0.099365	0.202393	0.335693	0.885498	1.6272	2.93433
132.88	0.062256	0.099365	0.196045	0.335693	0.885498	1.63892	2.93433
132.98	0.070068	0.099365	0.19458	0.329345	0.897217	1.63892	2.93433
133.08	0.066162	0.095459	0.190674	0.323975	0.886963	1.62573	2.92114
133.18	0.070801	0.100098	0.195313	0.336426	0.890137	1.62793	2.92334
133.28	0.071289	0.100586	0.195801	0.329102	0.878906	1.62207	2.93555
133.38	0.062744	0.099854	0.208252	0.337646	0.870361	1.62378	2.93628
133.48	0.059082	0.096191	0.214844	0.336426	0.866699	1.62012	2.93506
133.58	0.072022	0.097412	0.216064	0.337646	0.888916	1.62915	2.93628
133.68	0.065674	0.097412	0.216064	0.349365	0.891357	1.61987	2.94409
133.78	0.05835	0.091553	0.200928	0.334229	0.885498	1.61157	2.93823
133.88	0.05835	0.103271	0.198486	0.331787	0.876221	1.62329	2.93823
133.98	0.05835	0.103271	0.198486	0.331787	0.873779	1.61694	2.93188
134.08	0.05835	0.096924	0.210205	0.331787	0.873779	1.62329	2.92261
134.18	0.061523	0.098633	0.213379	0.334961	0.876953	1.61719	2.93359
134.28	0.062988	0.100098	0.208496	0.336426	0.878418	1.61621	2.93506
134.38	0.067383	0.108398	0.211426	0.34082	0.865723	1.62451	2.93164
134.48	0.070801	0.102539	0.214844	0.344239	0.866699	1.62158	2.92725
134.58	0.07666	0.105957	0.220703	0.350097	0.872559	1.62598	2.93164
134.68	0.063965	0.102539	0.208008	0.340332	0.862793	1.62256	2.92578
134.78	0.060303	0.109131	0.204346	0.337646	0.871826	1.61987	2.92456
134.88	0.064941	0.11377	0.208984	0.342285	0.876465	1.63379	2.9292
134.98	0.072022	0.109131	0.204346	0.340087	0.871826	1.62915	2.92456
135.08	0.067383	0.095215	0.199707	0.333009	0.867188	1.62451	2.91992
135.18	0.070068	0.095459	0.207764	0.335693	0.869873	1.62085	2.92261
135.28	0.072022	0.097412	0.208252	0.337646	0.870361	1.62134	2.92456
135.38	0.072022	0.097412	0.208252	0.336182	0.86792	1.61987	2.92456
135.48	0.056885	0.103271	0.202393	0.3396	0.871338	1.61157	2.9187
135.58	0.054443	0.103271	0.193115	0.333252	0.873779	1.61157	2.9187
135.68	0.050537	0.099365	0.186768	0.327881	0.881592	1.60767	2.90845
135.78	0.055176	0.105469	0.191406	0.33252	0.88623	1.60596	2.91162
135.88	0.056397	0.105225	0.192627	0.33374	0.878174	1.61743	2.91528
135.98	0.04419	0.099365	0.19458	0.327882	0.869873	1.6023	2.90698
136.08	0.047363	0.104004	0.199219	0.331054	0.882324	1.60449	2.91162
136.18	0.039307	0.105225	0.194092	0.329834	0.877197	1.61743	2.91284
136.28	0.040039	0.108398	0.195801	0.333008	0.878906	1.61133	2.91602
136.38	0.034912	0.093994	0.202393	0.333252	0.873779	1.61157	2.91089
136.48	0.034912	0.091553	0.202393	0.331787	0.873779	1.61157	2.91089
136.58	0.028565	0.103271	0.193115	0.331787	0.873779	1.61157	2.90454
136.68	0.038086	0.106445	0.193848	0.325684	0.888672	1.6084	2.9126
136.78	0.04541	0.102051	0.189453	0.318848	0.875	1.60254	2.90332
136.88	0.046631	0.096924	0.190674	0.320068	0.873779	1.60376	2.90308
136.98	0.041992	0.100098	0.195313	0.324707	0.878418	1.62012	2.90771
137.08	0.036865	0.097412	0.18335	0.322022	0.875732	1.61743	2.90503
137.18	0.040039	0.100586	0.184082	0.336914	0.878906	1.62061	2.9082
137.28	0.040772	0.101318	0.196533	0.339111	0.873291	1.62134	2.90894
137.38	0.043945	0.104492	0.199707	0.34082	0.875	1.61523	2.91992
137.48	0.050049	0.105225	0.200439	0.332275	0.875732	1.61353	2.92065
137.58	0.047363	0.104004	0.200684	0.328613	0.874512	1.6123	2.91943
137.68	0.033447	0.099365	0.19458	0.323975	0.877686	1.60913	2.91479
137.78	0.0271	0.095459	0.190674	0.320068	0.873779	1.60376	2.90161
137.88	0.031006	0.091553	0.17749	0.327881	0.860596	1.59985	2.90698
137.98	0.038818	0.099365	0.176514	0.335694	0.877686	1.60767	2.91479
138.08	0.04541	0.105957	0.181641	0.335936	0.884277	1.61426	2.92139
138.18	0.043945	0.095215	0.191895	0.333008	0.873535	1.61279	2.91992
138.28	0.044678	0.093506	0.192627	0.33374	0.888916	1.61353	2.91138
138.38	0.05249	0.109131	0.208252	0.332275	0.89917	1.61206	2.91675
138.48	0.048584	0.105225	0.195068	0.325927	0.895264	1.60571	2.91284
138.58	0.044678	0.094971	0.188721	0.322022	0.883545	1.60181	2.90894
138.68	0.050049	0.105225	0.188721	0.322021	0.891357	1.60181	2.90894
138.78	0.057861	0.12085	0.209717	0.331299	0.900635	1.6228	2.91187
138.88	0.051025	0.118408	0.212158	0.324463	0.893799	1.6189	2.91284
138.98	0.047852	0.116211	0.211426	0.329102	0.890625	1.6167	2.91211
139.08	0.051758	0.129395	0.210449	0.334472	0.895996	1.62207	2.91748
139.18	0.050537	0.121338	0.218018	0.335693	0.897217	1.6311	2.93042
139.28	0.050537	0.118896	0.20874	0.329346	0.897217	1.6311	2.92114
139.38	0.042969	0.117676	0.205078	0.338379	0.907715	1.62061	2.91748
139.48	0.045898	0.12207	0.209473	0.342773	0.905762	1.62256	2.91553
139.58	0.055664	0.122559	0.219238	0.340821	0.902344	1.62061	2.91211
139.68	0.051758	0.125488	0.215332	0.346191	0.907715	1.6377	2.91748
139.78	0.04419	0.120361	0.207764	0.338135	0.908936	1.63257	2.9187
139.88	0.042725	0.130615	0.206299	0.335693	0.920654	1.6311	2.91724
139.98	0.045166	0.122803	0.210205	0.3396	0.915283	1.63501	2.9187
140.08	0.047852	0.12793	0.215332	0.344726	0.925781	1.64014	2.92383

## Sheet: Figure 3D data and fit
X	Data Points		Data Fit - Line
0.781	3.10551	0.195	2.25468
1.56	4.9284	0.295	2.46654
3.13	8.55957	0.395	2.67817
6.25	14.9578	0.495	2.88958
12.5	27.5316	0.595	3.10076
25	49.1944	0.694	3.31172
50	85.0688	0.794	3.52245
		0.894	3.73295
		0.994	3.94323
		1.09	4.15328
		1.19	4.36311
		1.29	4.57272
		1.39	4.7821
		1.49	4.99126
		1.59	5.20019
		1.69	5.40891
		1.79	5.6174
		1.89	5.82566
		1.99	6.03371
		2.09	6.24153
		2.19	6.44914
		2.29	6.65652
		2.39	6.86369
		2.49	7.07063
		2.59	7.27735
		2.69	7.48386
		2.79	7.69014
		2.89	7.89621
		2.99	8.10206
		3.09	8.30769
		3.19	8.51311
		3.29	8.7183
		3.39	8.92328
		3.49	9.12805
		3.59	9.3326
		3.69	9.53693
		3.79	9.74104
		3.89	9.94495
		3.99	10.1486
		4.09	10.3521
		4.19	10.5554
		4.29	10.7584
		4.39	10.9612
		4.49	11.1639
		4.59	11.3663
		4.69	11.5685
		4.79	11.7704
		4.89	11.9722
		4.99	12.1738
		5.09	12.3751
		5.19	12.5763
		5.29	12.7772
		5.39	12.9779
		5.49	13.1784
		5.59	13.3787
		5.68	13.5788
		5.78	13.7787
		5.88	13.9783
		5.98	14.1778
		6.08	14.3771
		6.18	14.5761
		6.28	14.775
		6.38	14.9736
		6.48	15.172
		6.58	15.3702
		6.68	15.5683
		6.78	15.7661
		6.88	15.9637
		6.98	16.1611
		7.08	16.3583
		7.18	16.5553
		7.28	16.752
		7.38	16.9486
		7.48	17.145
		7.58	17.3412
		7.68	17.5372
		7.78	17.7329
		7.88	17.9285
		7.98	18.1239
		8.08	18.319
		8.18	18.514
		8.28	18.7088
		8.38	18.9033
		8.48	19.0977
		8.58	19.2919
		8.68	19.4858
		8.78	19.6796
		8.88	19.8732
		8.98	20.0666
		9.08	20.2597
		9.18	20.4527
		9.28	20.6455
		9.38	20.8381
		9.48	21.0304
		9.58	21.2226
		9.68	21.4146
		9.78	21.6064
		9.88	21.798
		9.98	21.9894
		10.1	22.1806
		10.2	22.3716
		10.3	22.5624
		10.4	22.7531
		10.5	22.9435
		10.6	23.1337
		10.7	23.3238
		10.8	23.5136
		10.9	23.7033
		11	23.8927
		11.1	24.082
		11.2	24.2711
		11.3	24.4599
		11.4	24.6486
		11.5	24.8371
		11.6	25.0255
		11.7	25.2136
		11.8	25.4015
		11.9	25.5893
		12	25.7768
		12.1	25.9642
		12.2	26.1513
		12.3	26.3383
		12.4	26.5251
		12.5	26.7117
		12.6	26.8981
		12.7	27.0844
		12.8	27.2704
		12.9	27.4563
		13	27.642
		13.1	27.8274
		13.2	28.0127
		13.3	28.1978
		13.4	28.3828
		13.5	28.5675
		13.6	28.7521
		13.7	28.9364
		13.8	29.1206
		13.9	29.3046
		14	29.4884
		14.1	29.6721
		14.2	29.8555
		14.3	30.0388
		14.4	30.2219
		14.5	30.4048
		14.6	30.5875
		14.7	30.77
		14.8	30.9524
		14.9	31.1346
		15	31.3166
		15.1	31.4984
		15.2	31.68
		15.3	31.8614
		15.4	32.0427
		15.5	32.2238
		15.6	32.4047
		15.7	32.5854
		15.8	32.766
		15.9	32.9464
		16	33.1266
		16.1	33.3066
		16.2	33.4864
		16.3	33.6661
		16.4	33.8456
		16.5	34.0249
		16.6	34.204
		16.7	34.3829
		16.8	34.5617
		16.9	34.7403
		17	34.9187
		17.1	35.097
		17.2	35.2751
		17.3	35.4529
		17.4	35.6307
		17.5	35.8082
		17.6	35.9856
		17.7	36.1628
		17.8	36.3398
		17.9	36.5167
		18	36.6933
		18.1	36.8698
		18.2	37.0462
		18.3	37.2223
		18.4	37.3983
		18.5	37.5741
		18.6	37.7498
		18.7	37.9252
		18.8	38.1005
		18.9	38.2757
		19	38.4506
		19.1	38.6254
		19.2	38.8
		19.3	38.9744
		19.4	39.1487
		19.5	39.3228
		19.6	39.4968
		19.7	39.6705
		19.8	39.8441
		19.9	40.0176
		20	40.1908
		20.1	40.3639
		20.2	40.5368
		20.3	40.7096
		20.4	40.8822
		20.5	41.0546
		20.6	41.2269
		20.7	41.3989
		20.8	41.5709
		20.9	41.7426
		21	41.9142
		21.1	42.0856
		21.2	42.2569
		21.3	42.428
		21.4	42.5989
		21.5	42.7697
		21.6	42.9403
		21.7	43.1107
		21.8	43.281
		21.9	43.4511
		22	43.621
		22.1	43.7908
		22.2	43.9604
		22.3	44.1299
		22.4	44.2992
		22.5	44.4683
		22.6	44.6373
		22.7	44.8061
		22.8	44.9747
		22.9	45.1432
		23	45.3115
		23.1	45.4797
		23.2	45.6477
		23.3	45.8155
		23.4	45.9832
		23.5	46.1507
		23.6	46.3181
		23.7	46.4853
		23.8	46.6523
		23.9	46.8192
		23.9	46.9859
		24	47.1524
		24.1	47.3189
		24.2	47.4851
		24.3	47.6512
		24.4	47.8171
		24.5	47.9829
		24.6	48.1485
		24.7	48.3139
		24.8	48.4792
		24.9	48.6444
		25	48.8094
		25.1	48.9742
		25.2	49.1389
		25.3	49.3034
		25.4	49.4678
		25.5	49.632
		25.6	49.796
		25.7	49.9599
		25.8	50.1237
		25.9	50.2872
		26	50.4507
		26.1	50.614
		26.2	50.7771
		26.3	50.94
		26.4	51.1029
		26.5	51.2655
		26.6	51.428
		26.7	51.5904
		26.8	51.7526
		26.9	51.9147
		27	52.0766
		27.1	52.2383
		27.2	52.3999
		27.3	52.5614
		27.4	52.7227
		27.5	52.8838
		27.6	53.0448
		27.7	53.2056
		27.8	53.3663
		27.9	53.5269
		28	53.6873
		28.1	53.8475
		28.2	54.0076
		28.3	54.1675
		28.4	54.3273
		28.5	54.487
		28.6	54.6465
		28.7	54.8058
		28.8	54.965
		28.9	55.1241
		29	55.283
		29.1	55.4417
		29.2	55.6003
		29.3	55.7588
		29.4	55.9171
		29.5	56.0753
		29.6	56.2333
		29.7	56.3912
		29.8	56.5489
		29.9	56.7065
		30	56.8639
		30.1	57.0212
		30.2	57.1784
		30.3	57.3354
		30.4	57.4922
		30.5	57.6489
		30.6	57.8055
		30.7	57.9619
		30.8	58.1182
		30.9	58.2743
		31	58.4303
		31.1	58.5862
		31.2	58.7419
		31.3	58.8974
		31.4	59.0528
		31.5	59.2081
		31.6	59.3632
		31.7	59.5182
		31.8	59.6731
		31.9	59.8278
		32	59.9823
		32.1	60.1367
		32.2	60.291
		32.3	60.4451
		32.4	60.5991
		32.5	60.753
		32.6	60.9067
		32.7	61.0603
		32.8	61.2137
		32.9	61.367
		33	61.5202
		33.1	61.6732
		33.2	61.826
		33.3	61.9788
		33.4	62.1314
		33.5	62.2838
		33.6	62.4361
		33.7	62.5883
		33.8	62.7404
		33.9	62.8923
		34	63.044
		34.1	63.1956
		34.2	63.3471
		34.3	63.4985
		34.4	63.6497
		34.5	63.8008
		34.6	63.9517
		34.7	64.1025
		34.8	64.2532
		34.9	64.4037
		35	64.5541
		35.1	64.7044
		35.2	64.8545
		35.3	65.0045
		35.4	65.1543
		35.5	65.304
		35.6	65.4536
		35.7	65.6031
		35.8	65.7524
		35.9	65.9015
		36	66.0506
		36.1	66.1995
		36.2	66.3483
		36.3	66.4969
		36.4	66.6454
		36.5	66.7938
		36.6	66.942
		36.7	67.0901
		36.8	67.2381
		36.9	67.3859
		37	67.5336
		37.1	67.6812
		37.2	67.8286
		37.3	67.976
		37.4	68.1231
		37.5	68.2702
		37.6	68.4171
		37.7	68.5639
		37.8	68.7105
		37.9	68.8571
		38	69.0034
		38.1	69.1497
		38.2	69.2958
		38.3	69.4418
		38.4	69.5877
		38.5	69.7334
		38.6	69.8791
		38.7	70.0245
		38.8	70.1699
		38.9	70.3151
		39	70.4602
		39.1	70.6052
		39.2	70.75
		39.3	70.8947
		39.4	71.0393
		39.5	71.1837
		39.6	71.3281
		39.7	71.4722
		39.8	71.6163
		39.9	71.7603
		40	71.9041
		40.1	72.0477
		40.2	72.1913
		40.3	72.3347
		40.4	72.478
		40.5	72.6212
		40.6	72.7643
		40.7	72.9072
		40.8	73.05
		40.9	73.1927
		41	73.3352
		41.1	73.4776
		41.2	73.6199
		41.3	73.7621
		41.4	73.9041
		41.5	74.0461
		41.6	74.1879
		41.7	74.3295
		41.8	74.4711
		41.9	74.6125
		42	74.7538
		42.1	74.895
		42.2	75.036
		42.3	75.177
		42.4	75.3178
		42.5	75.4585
		42.6	75.599
		42.7	75.7394
		42.8	75.8798
		42.9	76.0199
		43	76.16
		43.1	76.3
		43.2	76.4398
		43.3	76.5795
		43.4	76.7191
		43.5	76.8585
		43.6	76.9979
		43.7	77.1371
		43.8	77.2762
		43.9	77.4151
		44	77.554
		44.1	77.6927
		44.2	77.8313
		44.3	77.9698
		44.4	78.1082
		44.5	78.2465
		44.6	78.3846
		44.7	78.5226
		44.8	78.6605
		44.9	78.7983
		45	78.9359
		45.1	79.0734
		45.2	79.2109
		45.3	79.3482
		45.4	79.4853
		45.5	79.6224
		45.6	79.7593
		45.7	79.8962
		45.8	80.0329
		45.9	80.1694
		46	80.3059
		46.1	80.4423
		46.2	80.5785
		46.3	80.7146
		46.4	80.8506
		46.5	80.9865
		46.6	81.1223
		46.7	81.2579
		46.8	81.3934
		46.9	81.5289
		47	81.6642
		47.1	81.7993
		47.2	81.9344
		47.3	82.0694
		47.4	82.2042
		47.5	82.3389
		47.6	82.4735
		47.7	82.608
		47.8	82.7424
		47.9	82.8767
		48	83.0108
		48.1	83.1448
		48.2	83.2788
		48.3	83.4126
		48.4	83.5462
		48.5	83.6798
		48.6	83.8133
		48.7	83.9466
		48.8	84.0799
		48.9	84.213
		49	84.346
		49.1	84.4789
		49.2	84.6117
		49.3	84.7443
		49.4	84.8769
		49.5	85.0093
		49.6	85.1417
		49.7	85.2739
		49.8	85.406
		49.9	85.538
		50	85.6699

## Sheet: Figure 3E Sensorgram PNA Immob
	1.6 μM	3.125 μM	6.25 μM	12.5 μM	25 μM	50 μM	75 μM	100 μM
-10.02	-0.000671	-0.00217	-0.01144	-0.0099	-0.00069	0.00456	-0.04292	-0.01489
-9.92	0.00167	-0.00217	-0.01144	-0.02005	-0.00069	0.00456	-0.03667	-0.00551
-9.82	0.00167	-0.00217	-0.00206	-0.01067	0.00556	0.00456	-0.0351	-0.00317
-9.72	-0.00458	-0.02013	-0.00597	-0.01458	0.000874	-0.00169	-0.04135	-0.01723
-9.62	-0.00614	-0.0217	-0.00753	-0.0099	-0.00069	-0.00872	-0.03354	-0.0188
-9.52	-0.00848	-0.01232	-0.00753	-0.00833	-0.00069	-0.00716	-0.0312	-0.01255
-9.42	-0.00614	-0.00998	-0.00129	-0.00833	0.00869	0.00222	-0.02495	-0.01098
-9.32	0.000107	-0.00998	0.000278	-0.00833	-0.00069	0.00456	-0.02338	-0.01098
-9.22	-0.01552	-0.01311	0.000278	-0.00833	-0.00382	-0.00481	-0.03276	-0.02036
-9.12	-0.01786	-0.01389	0.000278	-0.00833	-0.0046	-0.01497	-0.0351	-0.0227
-9.02	-0.000671	-0.00607	0.00809	-0.000519	0.00322	-0.000908	-0.02729	-0.01489
-8.92	0.00167	0.0033	0.00809	0.00573	0.00322	0.000656	-0.02963	-0.01489
-8.82	-0.01005	-0.00607	0.014339	0.00729	0.00322	0.000656	-0.02729	-0.00551
-8.72	-0.01318	-0.01545	0.00653	-0.00208	0.00322	0.000656	-0.02495	-0.01255
-8.62	-0.00224	-0.01779	0.00418	-0.00443	0.00322	0.000656	-0.03901	-0.02661
-8.52	-0.01395	-0.01154	0.00418	-0.00443	0.00322	0.000656	-0.03901	-0.02661
-8.42	-0.01083	-0.01623	0.00731	-0.01067	-0.01085	-0.00559	-0.03588	-0.03286
-8.32	-0.01005	-0.0256	0.00809	-0.01224	-0.01241	-0.00716	-0.0351	-0.03442
-8.22	-0.01005	-0.0256	-0.00363	-0.00286	0.00165	-0.00716	-0.0351	-0.02817
-8.12	-0.01005	-0.0256	0.00262	-0.00833	-0.0046	-0.00716	-0.02885	-0.02661
-8.02	-0.02099	-0.03498	-0.013	-0.01771	-0.01397	-0.00716	-0.03667	-0.03598
-7.92	-0.01239	-0.02795	-0.01535	-0.00599	-0.01632	-0.00716	-0.03901	-0.03833
-7.82	0.00167	-0.01389	0.00575	0.00729	-0.0046	0.00456	-0.01557	-0.01723
-7.72	0.00167	-0.01389	0.00809	-0.000519	0.00478	0.00456	-0.01557	-0.01489
-7.62	-0.00458	-0.02013	0.00184	-0.00677	0.000874	-0.00169	-0.03354	-0.02114
-7.52	0.000107	-0.0217	0.000278	-0.00833	-0.01241	-0.00325	-0.02338	-0.0227
-7.42	-0.000671	-0.0217	0.00653	0.00105	-0.01241	-0.00325	-0.0351	-0.02427
-7.32	0.00167	-0.01545	0.00809	0.00339	-0.00616	-0.00325	-0.0351	-0.0227
-7.22	0.00167	-0.03498	-0.00363	-0.00599	-0.01397	-0.00638	-0.04448	-0.03208
-7.12	0.00167	-0.0256	-0.00363	-0.00833	-0.00694	-0.00716	-0.03745	-0.03442
-7.02	0.00167	-0.03732	-0.00363	0.00105	-0.0046	-0.00716	-0.0351	-0.02661
-6.92	0.000107	-0.02795	-0.00363	0.00339	-0.0046	-0.00716	-0.02885	-0.01723
-6.82	0.00167	-0.0256	-0.00363	-0.00208	-0.01632	0.00222	-0.02729	-0.0227
-6.72	0.00323	-0.02404	-0.00206	0.00105	-0.01475	0.00613	-0.02573	-0.02114
-6.62	-0.01005	-0.03342	0.00575	-0.000519	-0.01632	-0.00716	-0.02729	-0.0227
-6.52	-0.000671	-0.03342	0.00809	-0.000519	-0.01632	-0.000908	-0.01791	-0.0227
-6.42	0.00167	-0.03342	0.000278	-0.00833	-0.01632	0.000656	-0.01557	-0.01332
-6.32	0.00792	-0.03342	0.00653	-0.00833	-0.00694	0.000656	-0.01557	-0.01098
-6.22	0.011826	-0.0217	0.010433	-0.00599	-0.00225	0.003	-0.01323	-0.00864
-6.12	0.00948	-0.0217	0.017468	0.00105	0.00165	0.00222	-0.01557	-0.00473
-6.02	0.00948	-0.01545	0.01981	0.00339	-0.0046	0.00456	-0.01557	-0.00317
-5.92	-0.00224	-0.01389	0.00809	0.00964	-0.0046	-0.00716	-0.01557	-0.00317
-5.82	-0.00848	-0.02013	0.00184	-0.00677	-0.01085	-0.00169	-0.02182	-0.02114
-5.72	-0.000671	-0.03342	0.000278	0.012764	-0.01241	-0.00325	-0.02338	-0.01332
-5.62	0.00948	-0.01623	0.014339	0.0112	-0.0046	-0.000908	-0.01557	-0.00317
-5.52	0.00948	-0.01389	0.015904	0.0112	0.00478	0.000656	-0.01557	-0.00317
-5.42	0.000107	-0.01701	-0.00129	0.00182	-0.00225	-0.00872	-0.0187	-0.01255
-5.32	-0.00224	-0.01779	-0.00363	0.00573	-0.0046	-0.01106	-0.0101	-0.01489
-5.22	-0.00224	-0.01779	-0.00363	0.00729	-0.0046	-0.01106	-0.00776	-0.01489
-5.12	-0.0038	-0.01779	0.00575	0.00729	-0.0046	-0.01106	-0.00776	-0.01489
-5.02	0.00323	-0.00607	0.01981	0.030731	0.00712	0.000656	-0.00542	-0.00317
-4.92	0.017296	-0.00451	0.029186	0.022141	0.016499	0.00378	0.010994	0.00621
-4.82	0.029015	-0.00217	0.022152	0.022919	0.018841	0.00456	0.018021	0.00855
-4.72	0.029015	-0.01389	0.01981	0.022919	0.018841	0.00456	0.025055	0.00855
-4.62	0.021202	-0.01389	0.01981	0.029167	0.00946	0.010811	0.027397	0.00855
-4.52	0.019638	-0.02326	0.010433	0.021355	-0.00225	0.003	0.018021	-0.000828
-4.42	0.017296	-0.0256	-0.00363	0.019013	-0.0046	0.010033	0.015678	-0.00317
-4.32	0.017296	-0.0256	-0.00363	0.019013	-0.0046	0.00456	0.015678	-0.00317
-4.22	0.00948	-0.03185	0.00575	0.012764	-0.0046	-0.01653	-0.00542	-0.01098
-4.12	0.011047	-0.01936	-0.013	0.019013	0.00322	-0.01106	5.34e-05	-0.01489
-4.02	0.00948	-0.01779	-0.00597	0.019013	0.00322	-0.01106	0.011772	-0.01489
-3.92	0.00948	-0.01779	-0.00363	0.019013	-0.00303	-0.01106	0.011772	-0.01489
-3.82	0.000107	-0.02717	-0.02238	0.00964	-0.00616	-0.02044	0.0024	-0.02427
-3.72	-0.00224	-0.02951	-0.03878	0.00729	-0.0085	-0.02278	5.34e-05	-0.02661
-3.62	-0.00224	-0.03576	-0.0466	0.013542	-0.0085	-0.02278	5.34e-05	-0.02036
-3.52	-0.00224	-0.0256	-0.03488	0.026825	0.00322	-0.02903	0.011772	-0.00708
-3.42	-0.00224	-0.02717	-0.03488	0.026825	0.00322	-0.03059	0.011772	-0.00708
-3.32	-0.00224	-0.0256	-0.03488	0.019013	0.00322	-0.02435	0.011772	-0.00708
-3.22	-0.01161	-0.0256	-0.04113	0.019013	-0.0046	-0.02278	0.00552	-0.00708
-3.12	-0.00224	-0.0256	-0.04269	0.030731	0.00712	-0.01106	0.015678	-0.00708
-3.02	-0.00848	-0.0256	-0.04269	0.030731	0.013371	-0.01888	0.015678	0.00464
-2.92	-0.01005	-0.02795	-0.04269	0.028389	0.018063	-0.0095	0.013336	0.014019
-2.82	-0.01005	-0.0256	-0.04269	0.030731	0.018841	-0.01888	0.015678	0.025738
-2.72	-0.02567	-0.03342	-0.04269	0.024483	0.018841	-0.02512	0.018021	0.018704
-2.62	-0.03896	-0.03342	-0.04269	0.022919	0.018841	-0.0345	0.015678	0.010113
-2.52	-0.05067	-0.04279	-0.06613	0.013542	8.77e-05	-0.04544	5.34e-05	-0.0102
-2.42	-0.03817	-0.03576	-0.07003	0.032295	-0.00694	-0.05481	-0.00385	-0.01176
-2.32	-0.02177	-0.03732	-0.05441	0.058075	0.00712	-0.02825	0.00552	-0.01645
-2.22	-0.04911	-0.03732	-0.06222	0.056511	-0.01632	-0.05013	0.0024	-0.02661
-2.12	-0.05458	-0.04748	-0.07394	0.058075	0.018841	-0.0556	-0.00385	-0.03833
-2.02	-0.05145	-0.02951	-0.06847	0.059639	0.03056	-0.04075	0.032867	-0.03051
-1.92	-0.05458	-0.00998	-0.05207	0.050263	0.022747	-0.0345	0.046928	0.00464
-1.82	-0.02567	0.021271	-0.03331	0.091667	0.085247	0.000656	0.062553	0.024174
-1.72	-0.05145	-0.01389	-0.07785	0.083077	0.063374	-0.00793	0.03521	0.00464
-1.62	-0.13505	0.025177	-0.14035	0.0737	0.053997	-0.02435	0.015678	-0.02114
-1.52	-0.19364	0.093147	-0.13019	0.120575	-0.03585	-0.00716	-0.02182	-0.0188
-1.42	-0.01786	0.156425	0.017468	0.220573	0.090717	0.12175	0.148491	0.069485
-1.32	0.091515	0.177521	0.100277	0.251045	0.143841	0.172531	0.234428	0.1273
-1.22	0.204796	0.09549	0.110435	0.177608	0.181343	0.114719	0.250835	0.075737
-1.12	0.535263	0.334553	0.561996	0.57917	0.437592	0.484249	0.539898	0.574173
-1.02	0.383701	0.228302	0.648716	0.491669	0.189934	0.395969	0.385208	0.458549
-0.92	0.271202	0.179867	0.492466	0.312763	-0.02022	0.199875	0.269585	0.21402
-0.82	0.219639	0.115021	0.39481	0.243233	0.059467	0.156906	0.25943	0.224957
-0.72	0.13839	0.115021	0.289341	0.150265	0.092278	0.163937	0.251617	0.22105
-0.62	0.093861	0.177521	0.21981	0.150265	0.09306	0.077221	0.246147	0.243706
-0.52	0.10714	0.157207	0.210434	0.153389	0.133686	0.076439	0.218803	0.234329
-0.42	0.143856	0.183769	0.212776	0.196354	0.151653	0.129562	0.238335	0.266361
-0.32	0.136047	0.148617	0.145592	0.163544	0.122749	0.124096	0.169586	0.199955
-0.22	0.154015	0.1283	0.169807	0.146355	0.15712	0.113937	0.171928	0.232765
-0.12	0.142296	-0.03811	0.145592	0.083855	0.185246	0.151436	0.210991	0.200737
-0.02	0.386829	0.059555	0.247936	0.122921	0.224312	0.327221	0.383648	0.224957
0.080002	0.157921	0.087677	0.234653	0.128387	0.056343	0.205345	0.092243	0.075737
0.180004	-0.14208	0.226742	-0.01769	0.135422	-0.02803	0.147533	0.293022	0.134331
0.280003	0.26886	-0.00373	0.094811	0.105732	0.22353	0.367062	0.390678	0.12886
0.380001	1.61417	-1.76154	1.57215	-0.02943	-0.60225	0.995186	-2.02417	-6.25239
0.480003	-1.8077	-2.9217	-2.17628	-4.68177	-10.1124	-12.1665	-27.0945	-42.7696
0.580002	-3.01005	-3.8256	-5.68488	-10.4146	-22.3882	-36.8853	-63.607	-89.7024
0.680004	-3.08583	-4.38576	-7.77238	-14.7451	-30.2241	-56.0236	-86.6976	-116.567
0.780003	-2.66942	-4.34592	-8.54347	-15.3646	-30.7398	-60.8493	-87.5585	-113.702
0.880001	-2.31161	-3.43264	-7.41144	-12.8365	-25.1085	-52.7033	-71.6804	-90.1602
0.980003	-1.49833	-2.2967	-5.28331	-9.01067	-17.2468	-37.7509	-48.8734	-60.1782
1.08	-1.14911	-1.37091	-3.44269	-5.16068	-9.9546	-23.2329	-28.3968	-33.9172
1.18	-0.70458	-0.7217	-1.7005	-2.53099	-4.83819	-12.0525	-13.6062	-15.6274
1.28	-0.38661	-0.14513	-0.69582	-1.09583	-1.87569	-5.16809	-4.98666	-4.64223
1.38	-0.1913	0.080647	-0.07316	-0.09739	-0.14757	-1.21263	-0.28745	1.20542
1.48	-0.16161	0.275959	0.187	0.369797	0.631344	0.817062	1.98287	3.9523
1.58	-0.0452	0.198612	0.255745	0.641666	1.04774	1.44519	3.06958	5.47183
1.68	-0.09755	0.205647	0.274498	0.673698	1.18759	1.86863	3.50084	5.97261
1.78	-0.09755	0.144707	0.279964	0.69323	1.20322	2.05769	3.83833	6.15777
1.88	-0.13895	0.10096	0.240906	0.685421	1.19072	2.07878	3.75943	6.3023
1.98	-0.18739	0.032208	0.187778	0.626823	1.23993	2.05613	3.72896	6.30464
2.08	-0.17411	0.013458	0.196373	0.626827	1.18525	2.08894	3.71099	6.34136
2.18	-0.16396	-0.00373	0.17606	0.60495	1.16571	2.0655	3.69537	6.40933
2.28	-0.1413	0.00721	0.211216	0.622917	1.13993	2.06862	3.71099	6.49761
2.38	-0.13505	0.021271	0.219028	0.63776	1.15087	2.08894	3.72193	6.49761
2.48	-0.14442	-0.00764	0.225277	0.644794	1.14306	2.08894	3.71959	6.52339
2.58	-0.1288	0.015804	0.258091	0.655731	1.20009	2.08113	3.71646	6.54683
2.68	-0.11005	0.03455	0.275276	0.661198	1.18134	2.07644	3.71724	6.56011
2.78	-0.11708	0.022053	0.294029	0.669796	1.17118	2.0655	3.70708	6.57105
2.88	-0.11395	0.020489	0.27684	0.657295	1.179	2.06472	3.72974	6.57886
2.98	-0.11552	0.015804	0.283875	0.679169	1.18681	2.06394	3.72271	6.64449
3.08	-0.11942	0.011112	0.294807	0.686981	1.17353	2.06316	3.69771	6.61948
3.18	-0.12489	0.00955	0.307308	0.694794	1.16337	2.03347	3.70083	6.61714
3.28	-0.11552	0.019711	0.312778	0.712765	1.16181	2.03659	3.70552	6.63199
3.38	-0.11161	0.036896	0.322155	0.714325	1.18056	2.06472	3.71255	6.66167
3.48	-0.12645	0.025177	0.309654	0.712765	1.17744	2.08269	3.69381	6.66246
3.58	-0.1413	0.018929	0.294811	0.680733	1.1829	2.07487	3.67349	6.65386
3.68	-0.14833	0.010334	0.287781	0.671356	1.21806	2.09519	3.68209	6.66089
3.78	-0.13114	0.00408	0.287777	0.681511	1.21806	2.08269	3.66255	6.65308
3.88	-0.10614	0.020489	0.30809	0.710419	1.22744	2.11316	3.68677	6.66402
3.98	-0.08974	0.052521	0.326839	0.739323	1.23446	2.14206	3.68599	6.67417
4.08	-0.09599	0.050957	0.336216	0.720573	1.22743	2.14284	3.6938	6.6687
4.18	-0.10848	0.065022	0.34325	0.731514	1.23525	2.15613	3.69302	6.65777
4.28	-0.11708	0.066582	0.350277	0.722137	1.23759	2.16315	3.67974	6.65073
4.38	-0.11708	0.093929	0.365906	0.740108	1.26181	2.1655	3.67818	6.64917
4.48	-0.11942	0.116585	0.375278	0.757294	1.25322	2.15847	3.68521	6.63902
4.58	-0.1288	0.10955	0.386997	0.749481	1.24931	2.14597	3.67661	6.64917
4.68	-0.11552	0.120491	0.376842	0.751045	1.23368	2.13503	3.64615	6.62886
4.78	-0.09208	0.134552	0.379185	0.730728	1.22587	2.1319	3.63521	6.63355
4.88	-0.07255	0.165802	0.398716	0.758858	1.23915	2.16394	3.63443	6.64058
4.98	-0.08271	0.15799	0.410435	0.757294	1.22821	2.15768	3.6274	6.63902
5.08001	-0.09599	0.165802	0.416683	0.754951	1.2454	2.15456	3.61099	6.62964
5.18	-0.08974	0.19471	0.429184	0.772919	1.24697	2.14519	3.59771	6.60933
5.28	-0.09208	0.191582	0.415119	0.772919	1.22587	2.14128	3.57661	6.6062
5.38	-0.08661	0.198616	0.427624	0.780731	1.2454	2.14519	3.58599	6.6062
5.48	-0.08974	0.193924	0.42606	0.771355	1.24228	2.14362	3.57661	6.59605
5.58001	-0.08036	0.199394	0.445591	0.779167	1.2454	2.153	3.5649	6.59526
5.68	-0.08661	0.213459	0.445591	0.768234	1.24463	2.14909	3.56412	6.58746
5.78	-0.0913	0.207207	0.436214	0.777603	1.25712	2.16081	3.5563	6.57886
5.88	-0.0788	0.198616	0.439342	0.774483	1.25946	2.15691	3.54146	6.59839
5.98	-0.08974	0.195488	0.428402	0.749481	1.24775	2.14362	3.52583	6.58277
6.08001	-0.08036	0.2033	0.447155	0.770576	1.25478	2.16238	3.53677	6.58667
6.18	-0.08036	0.204865	0.428402	0.779167	1.26493	2.16472	3.50864	6.6023
6.28	-0.08504	0.204086	0.427624	0.776825	1.2665	2.1741	3.49537	6.63433
6.38	-0.09364	0.199394	0.422153	0.772919	1.25946	2.15534	3.47739	6.62574
6.48	-0.09989	0.202522	0.432308	0.790108	1.26493	2.17253	3.47427	6.63121
6.58001	-0.09755	0.197052	0.436996	0.78698	1.27275	2.17253	3.48443	6.63355
6.68	-0.07411	0.2033	0.447933	0.815887	1.28447	2.1905	3.48677	6.62964
6.78	-0.08504	0.196274	0.43153	0.822922	1.29618	2.18738	3.47974	6.64136
6.88	-0.08348	0.209553	0.43309	0.808857	1.28681	2.18113	3.46412	6.63199
6.98	-0.08427	0.195488	0.444809	0.831512	1.28056	2.17878	3.4649	6.62339
7.08001	-0.08661	0.173615	0.437778	0.819794	1.28447	2.1741	3.45474	6.6023
7.18	-0.08036	0.192368	0.447155	0.838547	1.28759	2.18972	3.46646	6.60933
7.28	-0.08036	0.173615	0.449497	0.852608	1.28837	2.19206	3.44927	6.59292
7.38	-0.08661	0.156425	0.432308	0.826042	1.279	2.16862	3.43052	6.57886
7.48	-0.0913	0.169708	0.444027	0.829948	1.2829	2.17878	3.42427	6.57339
7.58001	-0.09208	0.161896	0.433872	0.808075	1.28056	2.18034	3.4024	6.5437
7.68	-0.07723	0.175179	0.447155	0.833076	1.29931	2.19519	3.41568	6.53902
7.78	-0.07411	0.168144	0.443245	0.815887	1.28915	2.18893	3.40083	6.52261
7.88	-0.08974	0.15799	0.43465	0.806511	1.29228	2.18659	3.4024	6.50308
7.98	-0.09208	0.161896	0.439342	0.808075	1.29228	2.18191	3.4063	6.51402
8.08001	-0.1077	0.165802	0.429966	0.800262	1.28056	2.18425	3.38677	6.49683
8.18	-0.09052	0.171272	0.437778	0.817451	1.29384	2.18581	3.39615	6.49683
8.28	-0.08583	0.165802	0.426842	0.820576	1.26962	2.18113	3.39693	6.49371
8.38	-0.09208	0.181427	0.425282	0.811203	1.27588	2.1741	3.38834	6.48589
8.48	-0.08817	0.185333	0.429966	0.808853	1.27353	2.17253	3.38911	6.47573
8.58001	-0.09989	0.182991	0.42606	0.820576	1.26416	2.17253	3.37662	6.46324
8.68	-0.09989	0.183769	0.424496	0.820572	1.2829	2.17253	3.38364	6.45464
8.78	-0.07723	0.19471	0.440907	0.822922	1.28759	2.18425	3.38834	6.46324
8.88	-0.08192	0.186897	0.424496	0.829948	1.29462	2.18191	3.37505	6.45543
8.98	-0.09599	0.185333	0.419811	0.821358	1.28994	2.18269	3.36724	6.44605
9.08001	-0.0788	0.204865	0.437778	0.841667	1.30634	2.19363	3.37896	6.44995
9.18	-0.07958	0.2033	0.437778	0.831512	1.304	2.20378	3.37505	6.4523
9.28	-0.09599	0.197052	0.432308	0.833855	1.3079	2.1944	3.35943	6.4187
9.38	-0.09208	0.202522	0.435436	0.82917	1.31025	2.19206	3.36333	6.40464
9.48	-0.09989	0.2033	0.426838	0.831512	1.31572	2.20378	3.36568	6.39761
9.58001	-0.09989	0.185333	0.429188	0.8237	1.30713	2.19206	3.34927	6.37574
9.68	-0.11161	0.181427	0.408871	0.819794	1.29306	2.18269	3.33443	6.37574
9.78	-0.09989	0.18924	0.424496	0.819794	1.30556	2.18972	3.33599	6.37027
9.88	-0.10927	0.197052	0.419811	0.808075	1.29853	2.18816	3.33208	6.35777
9.98	-0.11161	0.19471	0.427624	0.806511	1.30165	2.1905	3.33599	6.35386
10.08	-0.09052	0.212677	0.428402	0.821358	1.31415	2.20144	3.33599	6.34839
10.18	-0.10146	0.209549	0.437778	0.826042	1.31181	2.1905	3.33443	6.33355
10.28	-0.08895	0.204086	0.419811	0.834641	1.31572	2.19206	3.33755	6.31871
10.38	-0.08192	0.204865	0.424496	0.837761	1.32119	2.20925	3.3438	6.32261
10.48	-0.08036	0.22049	0.435436	0.839325	1.33681	2.20378	3.34771	6.32339
10.58	-0.07098	0.214241	0.429966	0.847137	1.33368	2.20378	3.34224	6.3148
10.68	-0.05692	0.222832	0.455746	0.858856	1.35478	2.22097	3.36333	6.32105
10.78	-0.07177	0.224396	0.445591	0.851044	1.33525	2.21237	3.3399	6.29605
10.88	-0.05302	0.230644	0.45731	0.858856	1.34931	2.21941	3.35552	6.30308
10.98	-0.04989	0.227524	0.45731	0.862762	1.35791	2.22644	3.34927	6.29761
11.08	-0.04911	0.233772	0.466686	0.868233	1.36103	2.22956	3.35552	6.29527
11.18	-0.06083	0.222832	0.45731	0.862762	1.35478	2.21941	3.3438	6.28433
11.28	-0.06005	0.23455	0.449497	0.869011	1.35478	2.22331	3.34458	6.27808
11.38	-0.04989	0.247055	0.45731	0.872139	1.36963	2.24284	3.35709	6.28589
11.48	-0.05067	0.232986	0.45731	0.870575	1.36337	2.22175	3.35396	6.25308
11.58	-0.04911	0.241585	0.463558	0.876823	1.36259	2.22878	3.35162	6.24449
11.68	-0.0577	0.218147	0.451061	0.873703	1.36415	2.22488	3.34537	6.23511
11.78	-0.03896	0.226738	0.458874	0.88073	1.3665	2.22175	3.34771	6.22496
11.88	-0.04677	0.224396	0.451839	0.882294	1.3665	2.22175	3.33443	6.21558
11.98	-0.04911	0.22596	0.449497	0.882294	1.37275	2.23269	3.3438	6.2062
12.08	-0.05145	0.215019	0.444027	0.888542	1.37587	2.22331	3.34537	6.17652
12.18	-0.04286	0.228302	0.454967	0.899483	1.38993	2.22878	3.33443	6.17418
12.28	-0.02958	0.236115	0.463558	0.908073	1.40712	2.23503	3.34146	6.17495
12.38	-0.03349	0.241585	0.453403	0.905731	1.41181	2.23737	3.3438	6.17418
12.48	-0.02958	0.242363	0.466686	0.919014	1.41337	2.24284	3.3438	6.17261
12.58	-0.05067	0.232208	0.447933	0.900261	1.40556	2.22175	3.32661	6.15386
12.68	-0.03192	0.230644	0.454967	0.911201	1.41181	2.23269	3.32427	6.14293
12.78	-0.02958	0.241585	0.463558	0.909637	1.42275	2.23112	3.32427	6.14293
12.88	-0.02333	0.253304	0.465122	0.919792	1.42509	2.24284	3.32427	6.13198
12.98	-0.02802	0.243927	0.46825	0.920578	1.41337	2.23112	3.31802	6.12496
13.08	-0.02958	0.245491	0.45731	0.909637	1.42275	2.2405	3.30474	6.11245
13.18	-0.02958	0.244705	0.458088	0.904167	1.4079	2.23347	3.30708	6.09449
13.28	-0.0413	0.233772	0.445591	0.896355	1.40556	2.22956	3.29302	6.07339
13.38	-0.02333	0.250175	0.474499	0.909637	1.41181	2.23894	3.31099	6.07261
13.48	-0.02802	0.247055	0.451061	0.901047	1.40478	2.22488	3.29459	6.04683
13.58	-0.02411	0.253304	0.451839	0.890106	1.39384	2.22878	3.29302	6.04214
13.68	-0.02177	0.242363	0.453403	0.896355	1.38603	2.22331	3.2813	6.03355
13.78	-0.01786	0.253304	0.466686	0.899483	1.3954	2.23269	3.28521	6.0437
13.88	-0.02724	0.256424	0.459652	0.892448	1.39462	2.22565	3.28755	6.03667
13.98	-0.01239	0.253304	0.45731	0.899483	1.38212	2.22956	3.2813	6.02183
14.08	-0.01786	0.250175	0.466686	0.896355	1.38369	2.21159	3.28287	6.02027
14.18	-0.01161	0.265022	0.475277	0.901825	1.39228	2.21159	3.28521	6.0437
14.28	-0.01005	0.255646	0.469028	0.890106	1.40322	2.21316	3.27349	6.02417
14.38	-0.01395	0.259552	0.474499	0.899483	1.40009	2.21159	3.27349	6.02808
14.48	-0.00692	0.266586	0.480747	0.901825	1.39931	2.20925	3.26724	6.01793
14.58	-0.00614	0.2658	0.469028	0.903389	1.38369	2.20222	3.26568	6.00621
14.68	-0.0038	0.272835	0.474499	0.901825	1.38603	2.19206	3.26568	6.00308
14.78	0.000107	0.275955	0.471371	0.904167	1.38603	2.20378	3.24849	5.99683
14.88	-0.01005	0.272835	0.475277	0.882294	1.37275	2.19206	3.23443	5.99136
14.98	-0.0202	0.263458	0.466686	0.883858	1.36806	2.18034	3.22427	5.97652
15.08	-0.01005	0.276741	0.476841	0.888542	1.37587	2.18425	3.22662	5.98668
15.18	-0.01552	0.275955	0.480747	0.884636	1.37509	2.17487	3.21724	5.97183
15.28	-0.02958	0.272835	0.469028	0.870575	1.37587	2.17019	3.20708	5.9562
15.38	-0.02177	0.284554	0.476841	0.879951	1.3665	2.17253	3.20943	5.93433
15.48	-0.02177	0.275177	0.475277	0.870575	1.3665	2.16081	3.19146	5.92418
15.58	-0.00848	0.273613	0.476841	0.862762	1.37275	2.17097	3.20318	5.92495
15.68	-0.01786	0.276741	0.474499	0.862762	1.36415	2.16081	3.18365	5.90699
15.78	-0.01942	0.272049	0.467464	0.847916	1.35712	2.15925	3.19146	5.90308
15.88	-0.02724	0.268929	0.453403	0.847137	1.34306	2.14909	3.17193	5.88355
15.98	-0.0202	0.268929	0.458874	0.840889	1.34306	2.15222	3.16568	5.87574
16.08	-0.02958	0.261894	0.458874	0.848701	1.34462	2.14519	3.1563	5.86558
16.18	-0.02411	0.263458	0.469028	0.839325	1.34306	2.14128	3.1524	5.8562
16.28	-0.02177	0.261116	0.463558	0.839325	1.33525	2.12956	3.13287	5.85386
16.38	-0.01786	0.275177	0.476841	0.843231	1.34462	2.14285	3.14458	5.84839
16.48	-0.01786	0.265022	0.476841	0.831512	1.3454	2.13347	3.14615	5.83511
16.58	-0.01786	0.277519	0.480747	0.852608	1.34697	2.14362	3.13911	5.84605
16.68	-0.01005	0.284554	0.486217	0.851044	1.34462	2.14128	3.13287	5.84839
16.78	-0.02099	0.2658	0.479183	0.840103	1.34384	2.12409	3.12505	5.82573
16.88	-0.00692	0.28299	0.496372	0.848701	1.34462	2.13113	3.14615	5.83433
16.98	-0.01318	0.273613	0.486996	0.841667	1.33368	2.1319	3.13521	5.81558
17.08	-0.00458	0.282211	0.49403	0.836983	1.34072	2.1405	3.13443	5.82027
17.18	-0.00224	0.275177	0.484653	0.831512	1.3329	2.13347	3.12505	5.81167
17.28	-0.01005	0.275177	0.486217	0.831512	1.32743	2.12175	3.11724	5.7937
17.38	-0.01005	0.273613	0.48856	0.819794	1.31572	2.11394	3.11177	5.79527
17.48	-0.000671	0.284554	0.494808	0.8237	1.33368	2.11394	3.11333	5.7898
17.58	0.00167	0.279083	0.496372	0.8237	1.32353	2.11237	3.10709	5.77261
17.68	-0.01005	0.273613	0.48856	0.821358	1.32509	2.10222	3.10396	5.77574
17.78	-0.00224	0.271271	0.496372	0.819794	1.32353	2.10222	3.09537	5.76636
17.88	-0.00224	0.272835	0.49403	0.811981	1.32196	2.0905	3.08599	5.77027
17.98	-0.000671	0.275177	0.496372	0.800262	1.31181	2.0905	3.07427	5.75464
18.08	0.01339	0.284554	0.500278	0.81823	1.31572	2.0905	3.08599	5.75621
18.18	0.00401	0.279083	0.500278	0.811981	1.304	2.08269	3.07818	5.75308
18.28	0.011047	0.273613	0.494808	0.800262	1.304	2.07097	3.06646	5.73511
18.38	0.00167	0.267365	0.490124	0.800262	1.30556	2.07253	3.05865	5.73668
18.48	0.00792	0.255646	0.494808	0.809639	1.30556	2.0655	3.04693	5.7273
18.58	0.011047	0.272835	0.504185	0.811981	1.31572	2.07097	3.04302	5.72183
18.68	0.00167	0.281425	0.496372	0.800262	1.304	2.05925	3.03521	5.70386
18.78	0.01339	0.28299	0.508091	0.811981	1.31415	2.07097	3.04693	5.71324
18.88	0.00792	0.281425	0.511997	0.81823	1.32196	2.0694	3.03365	5.71402
18.98	0.00948	0.292366	0.494808	0.808075	1.304	2.05925	3.03521	5.70386
19.08	0.015732	0.275177	0.501842	0.808075	1.304	2.06863	3.03521	5.69058
19.18	0.014954	0.293144	0.508091	0.819794	1.32509	2.07487	3.03521	5.69371
19.28	0.01339	0.28299	0.508091	0.811981	1.31572	2.0655	3.03521	5.68433
19.38	0.011047	0.301743	0.517467	0.821358	1.32509	2.06081	3.04459	5.69527
19.48	0.01339	0.298615	0.508091	0.81823	1.31962	2.06316	3.02974	5.68824
19.58	0.021202	0.300957	0.515903	0.821358	1.31572	2.05925	3.02349	5.69605
19.68	0.027451	0.294708	0.508091	0.819794	1.3079	2.05144	3.02349	5.68277
19.78	0.029015	0.292366	0.496372	0.819794	1.29618	2.05144	3.01568	5.67652
19.88	0.017296	0.294708	0.505749	0.811981	1.30243	2.03972	3.00396	5.6648
19.98	0.022766	0.294708	0.51981	0.829948	1.304	2.03738	3.01568	5.67418
20.08	0.01339	0.294708	0.511997	0.813545	1.29618	2.03581	3.01568	5.6687
20.18	0.01339	0.286896	0.500278	0.811981	1.29618	2.03581	3.00396	5.65699
20.28	0.01339	0.305649	0.500278	0.821358	1.29384	2.04519	3.00552	5.65855
20.38	0.00167	0.310333	0.500278	0.815887	1.29618	2.02644	3.00787	5.65542
20.48	0.011047	0.304863	0.500278	0.822136	1.29618	2.03347	2.99615	5.65855
20.58	0.019638	0.312675	0.502621	0.837761	1.31025	2.0405	3.01021	5.66323
20.68	0.021202	0.31424	0.513561	0.827606	1.304	2.03972	3.01177	5.64527
20.78	0.021202	0.311897	0.508091	0.827606	1.28603	2.03191	3.00396	5.64527
20.88	0.021202	0.31424	0.508091	0.827606	1.29071	2.02566	3.00396	5.6398
20.98	0.025108	0.323616	0.517467	0.836983	1.29384	2.028	3.00162	5.6523
21.08	0.029015	0.312675	0.51981	0.831512	1.30556	2.02566	3.00396	5.64527
21.18	0.022766	0.31424	0.51981	0.831512	1.28681	2.02409	2.99615	5.63745
21.28	0.037605	0.333771	0.526058	0.837761	1.29071	2.04206	3.00474	5.65308
21.38	0.040733	0.337677	0.51981	0.839325	1.28447	2.02644	2.99224	5.64917
21.48	0.029015	0.332207	0.51981	0.839325	1.28447	2.02409	2.99224	5.63745
21.58	0.029015	0.322052	0.51981	0.836983	1.29384	2.02409	2.98599	5.62964
21.68	0.029015	0.331429	0.514339	0.839325	1.28447	2.01237	2.98443	5.62964
21.78	0.038391	0.335335	0.52528	0.840889	1.29384	2.02175	2.98209	5.6273
21.88	0.034485	0.337677	0.527622	0.843231	1.28837	2.02409	2.98443	5.62964
21.98	0.032921	0.325958	0.527622	0.833855	1.28837	2.01472	2.96724	5.61792
22.08	0.025108	0.325958	0.51981	0.831512	1.28837	2.01237	2.9649	5.61011
22.18	0.025108	0.327522	0.51981	0.831512	1.279	2.00066	2.95865	5.61011
22.28	0.031357	0.336113	0.526058	0.826042	1.27118	2.0069	2.95161	5.60464
22.38	0.040733	0.340019	0.523716	0.835419	1.28056	2.00222	2.95318	5.61402
22.48	0.021202	0.325958	0.515903	0.827606	1.26493	1.99284	2.94537	5.60464
22.58	0.021202	0.31424	0.515903	0.819794	1.25869	1.99284	2.94537	5.58824
22.68	0.030579	0.323616	0.517467	0.82917	1.26103	2.00222	2.93365	5.59605
22.78	0.032921	0.323616	0.51981	0.825264	1.25869	1.99519	2.93365	5.59839
22.88	0.021202	0.325958	0.51981	0.8237	1.24931	1.99284	2.93365	5.59058
22.98	0.029015	0.325958	0.515903	0.831512	1.25712	1.98269	2.94146	5.58667
23.08	0.035263	0.326736	0.522152	0.837761	1.26337	1.98737	2.93365	5.58355
23.18	0.048546	0.333771	0.535435	0.839325	1.26493	2.00066	2.94537	5.58277
23.28	0.040733	0.333771	0.535435	0.839325	1.26493	1.99128	2.93599	5.57495
23.38	0.031357	0.322052	0.535435	0.839325	1.26493	1.98112	2.93365	5.57495
23.48	0.029015	0.322052	0.523716	0.839325	1.25322	1.98112	2.93365	5.56324
23.58	0.029015	0.323616	0.523716	0.829948	1.2454	1.97488	2.91568	5.56324
23.68	0.017296	0.325958	0.523716	0.827606	1.2454	1.95222	2.91412	5.56324
23.78	0.026672	0.323616	0.52528	0.82917	1.25478	1.95925	2.92349	5.55542
23.88	0.019638	0.318146	0.521374	0.831512	1.25712	1.96159	2.92583	5.55542
23.98	0.00948	0.318146	0.508091	0.831512	1.2454	1.96159	2.91646	5.55542
24.08	0.00323	0.312675	0.508091	0.831512	1.23603	1.96159	2.91412	5.53746
24.18	0.00167	0.31424	0.508091	0.819794	1.22587	1.95378	2.91412	5.53589
24.28	0.011047	0.321274	0.509655	0.822922	1.23525	1.95691	2.91568	5.54527
24.38	0.00167	0.325958	0.511997	0.829948	1.23759	1.94831	2.90865	5.54761
24.48	0.00792	0.324394	0.518246	0.829948	1.23759	1.96159	2.9063	5.54605
24.58	0.00948	0.325958	0.508091	0.831512	1.23759	1.95612	2.89458	5.53823
24.68	0.00948	0.332207	0.508091	0.813545	1.23759	1.95378	2.88521	5.52964
24.78	0.00948	0.322052	0.508091	0.811981	1.23759	1.93269	2.88287	5.51636
24.88	0.00948	0.322052	0.508091	0.811981	1.22821	1.93034	2.87662	5.51636
24.98	0.00948	0.323616	0.508091	0.800262	1.22587	1.9241	2.87505	5.50698
25.08	0.01886	0.335335	0.509655	0.809639	1.23525	1.93191	2.87505	5.50621
25.18	0.021202	0.325958	0.511997	0.811981	1.23759	1.92487	2.87505	5.50855
25.28	0.027451	0.332207	0.518246	0.81823	1.24384	1.92878	2.8813	5.50855
25.38	0.019638	0.333771	0.508091	0.802605	1.2454	1.9241	2.8649	5.49917
25.48	0.026672	0.325958	0.517467	0.809639	1.2454	1.92019	2.86333	5.49449
25.58	0.029015	0.323616	0.51981	0.811981	1.2454	1.91315	2.86333	5.48745
25.68	0.021202	0.325958	0.51981	0.811981	1.2454	1.91081	2.86333	5.48511
25.78	0.021202	0.318146	0.51981	0.811981	1.23915	1.903	2.85396	5.47886
25.88	0.021202	0.312675	0.526058	0.806511	1.23212	1.903	2.85162	5.48355
25.98	0.021202	0.323616	0.527622	0.801826	1.23368	1.903	2.85162	5.47339
26.08	0.036827	0.333771	0.535435	0.808075	1.2415	1.90144	2.85943	5.47183
26.18	0.029015	0.333771	0.527622	0.798698	1.23212	1.88737	2.85005	5.46167
26.28	0.046204	0.343147	0.515903	0.805733	1.24072	1.88737	2.85084	5.4648
26.38	0.040733	0.332207	0.508091	0.79245	1.23759	1.87175	2.8438	5.44839
26.48	0.040733	0.333771	0.508091	0.79245	1.22587	1.87175	2.8438	5.43433
26.58	0.046982	0.347832	0.522152	0.794792	1.23056	1.88581	2.84068	5.44214
26.68	0.057922	0.358772	0.533092	0.805733	1.23915	1.87878	2.85709	5.45152
26.78	0.043076	0.34549	0.527622	0.790886	1.23368	1.87175	2.84537	5.42886
26.88	0.040733	0.34549	0.515903	0.788544	1.23368	1.87175	2.83443	5.42027
26.98	0.05011	0.354866	0.52528	0.79792	1.24306	1.87175	2.84146	5.42808
27.08	0.058701	0.351738	0.524494	0.800262	1.2454	1.87019	2.83443	5.4273
27.18	0.048546	0.353302	0.523716	0.800262	1.23759	1.8655	2.83208	5.4148
27.28	0.054016	0.353302	0.515903	0.800262	1.2454	1.85222	2.82271	5.40542
27.38	0.05011	0.35096	0.513561	0.79792	1.23525	1.84988	2.81802	5.39449
27.48	0.052452	0.353302	0.515903	0.800262	1.23759	1.85222	2.81412	5.38745
27.58	0.040733	0.354866	0.509655	0.79245	1.22587	1.83503	2.82427	5.37808
27.68	0.037605	0.351738	0.514339	0.789322	1.22274	1.85612	2.82114	5.37574
27.78	0.036827	0.353302	0.515903	0.776825	1.21025	1.83112	2.82037	5.37574
27.88	0.038391	0.354866	0.517467	0.778389	1.21181	1.83035	2.81568	5.3562
27.98	0.040733	0.357208	0.51981	0.780731	1.21415	1.81316	2.80708	5.3562
28.08	0.046982	0.363457	0.526058	0.78698	1.21259	1.81316	2.81099	5.3562
28.18	0.048546	0.371269	0.527622	0.788544	1.21415	1.80144	2.79459	5.33902
28.28	0.057922	0.38221	0.527622	0.791672	1.22353	1.803	2.80474	5.34605
28.38	0.048546	0.358772	0.515903	0.769012	1.20243	1.78191	2.79302	5.31871
28.48	0.057922	0.366585	0.52528	0.778389	1.21181	1.78347	2.79615	5.31714
28.58	0.066513	0.381424	0.522152	0.769791	1.2204	1.78034	2.7938	5.32339
28.68	0.068077	0.366585	0.535435	0.769012	1.22197	1.76237	2.79536	5.31558
28.78	0.061829	0.366585	0.53075	0.770576	1.21728	1.75222	2.78834	5.30855
28.88	0.064171	0.368927	0.51981	0.772919	1.21025	1.74675	2.78912	5.29995
28.98	0.058701	0.369705	0.514339	0.767448	1.19306	1.72018	2.77427	5.28589
29.08	0.069641	0.38221	0.52528	0.778389	1.19462	1.72097	2.78443	5.28589
29.18	0.078232	0.379082	0.524494	0.78698	1.19306	1.71784	2.78208	5.27417
29.28	0.08136	0.38221	0.52528	0.790108	1.19619	1.71316	2.77662	5.26636
29.38	0.083702	0.384552	0.527622	0.780731	1.18056	1.70378	2.76802	5.25698
29.48	0.071983	0.365021	0.515903	0.769012	1.16728	1.68034	2.75396	5.21949
29.58	0.078232	0.371269	0.522152	0.767448	1.16181	1.67878	2.74458	5.20386
29.68	0.089172	0.38221	0.526844	0.778389	1.15556	1.67019	2.75162	5.21558
29.78	0.091515	0.384552	0.527622	0.774483	1.15556	1.66081	2.73833	5.20386
29.88	0.077454	0.38221	0.52528	0.770576	1.1415	1.63894	2.7149	5.18746
29.98	0.086044	0.379082	0.533871	0.767448	1.15009	1.63347	2.7149	5.18511
30.08	0.079796	0.372833	0.518246	0.751823	1.13603	1.62019	2.69771	5.15855
30.18	0.079796	0.38221	0.515903	0.749481	1.12431	1.60378	2.68912	5.1398
30.28	0.095421	0.382988	0.531528	0.765106	1.13993	1.61003	2.6938	5.13198
30.38	0.093079	0.384552	0.527622	0.769012	1.13603	1.59284	2.68599	5.13902
30.48	0.079796	0.384552	0.535435	0.762764	1.11493	1.58269	2.6774	5.13589
30.58	0.077454	0.38221	0.519032	0.758858	1.11181	1.56863	2.66412	5.12496
30.68	0.079796	0.384552	0.51981	0.751823	1.1165	1.57097	2.65787	5.12808
30.78	0.086044	0.3908	0.526058	0.747917	1.12275	1.5694	2.65318	5.11636
30.88	0.08136	0.38768	0.517467	0.751045	1.10478	1.56081	2.64771	5.11949
30.98	0.083702	0.37674	0.510433	0.744011	1.10478	1.55534	2.63911	5.11011
31.08	0.071983	0.365021	0.496372	0.72995	1.08134	1.54362	2.6188	5.09058
31.18	0.078232	0.371269	0.502621	0.72995	1.07978	1.53815	2.61411	5.09683
31.28	0.095421	0.38221	0.504185	0.727608	1.09072	1.53972	2.61333	5.10464
31.38	0.079796	0.37674	0.496372	0.722137	1.08525	1.53191	2.59927	5.10777
31.48	0.089172	0.384552	0.505749	0.731514	1.0829	1.55066	2.59771	5.11011
31.58	0.086044	0.371269	0.502621	0.728386	1.07196	1.52878	2.58599	5.10855
31.68	0.087608	0.366585	0.490124	0.72995	1.06728	1.528	2.57661	5.11792
31.78	0.089172	0.374397	0.497936	0.739326	1.06337	1.52332	2.5774	5.12964
31.88	0.089951	0.373611	0.498714	0.740105	1.06415	1.52253	2.55552	5.14136
31.98	0.091515	0.37674	0.490902	0.733856	1.06572	1.52409	2.55474	5.1437
32.08	0.089172	0.374397	0.486217	0.733856	1.06728	1.53347	2.55474	5.16246
32.18	0.091515	0.386116	0.497936	0.733856	1.06962	1.54362	2.54849	5.16323
32.28	0.079796	0.37674	0.479183	0.722137	1.04618	1.53425	2.53521	5.16089
32.38	0.079796	0.365021	0.476841	0.722137	1.03681	1.53191	2.52583	5.1648
32.48	0.089172	0.357208	0.476841	0.722137	1.03447	1.53738	2.51724	5.18042
32.58	0.089951	0.363457	0.483089	0.737762	1.04071	1.54206	2.52193	5.20073
32.68	0.091515	0.365021	0.478405	0.732292	1.03603	1.54362	2.51411	5.21402
32.78	0.100891	0.374397	0.486217	0.727608	1.04384	1.55144	2.52115	5.24215
32.88	0.079796	0.353302	0.465122	0.711983	1.03447	1.53972	2.50552	5.24136
32.98	0.079796	0.353302	0.465122	0.710419	1.03447	1.53347	2.49458	5.23745
33.08	0.08136	0.353302	0.458874	0.711983	1.03603	1.52409	2.4938	5.26168
33.18	0.089951	0.363457	0.467464	0.720573	1.03524	1.54206	2.5024	5.27105
33.28	0.091515	0.365021	0.469028	0.710419	1.03447	1.54362	2.49771	5.27417
33.38	0.095421	0.374397	0.472935	0.719795	1.04384	1.55457	2.49615	5.2898
33.48	0.099327	0.37674	0.476841	0.712761	1.03837	1.54597	2.49615	5.28589
33.58	0.086044	0.368927	0.471371	0.704948	1.0329	1.54987	2.4813	5.28667
33.68	0.08136	0.372833	0.465122	0.706512	1.03447	1.54206	2.47427	5.2937
33.78	0.089172	0.38221	0.474499	0.715889	1.03759	1.54285	2.48209	5.29761
33.88	0.097763	0.384552	0.476841	0.718231	1.03681	1.55144	2.47505	5.30308
33.98	0.105576	0.382988	0.483089	0.718231	1.04071	1.56003	2.47271	5.31792
34.08	0.10714	0.372833	0.478405	0.710419	1.04228	1.56081	2.47271	5.31948
34.18	0.116516	0.38221	0.486217	0.710419	1.04541	1.56863	2.47271	5.34214
34.28	0.118858	0.384552	0.48856	0.710419	1.04618	1.57331	2.48443	5.35073
34.38	0.118858	0.382988	0.476841	0.710419	1.03681	1.57644	2.47818	5.3523
34.48	0.125107	0.3908	0.473713	0.716667	1.06025	1.57956	2.46177	5.35073
34.58	0.118858	0.372833	0.465122	0.710419	1.054	1.58269	2.45318	5.35073
34.68	0.124329	0.390022	0.491688	0.718231	1.07119	1.59831	2.47037	5.36949
34.78	0.118858	0.372833	0.480747	0.710419	1.05634	1.59597	2.47037	5.36245
34.88	0.118858	0.372833	0.480747	0.70417	1.06572	1.57878	2.4688	5.36402
34.98	0.118858	0.372833	0.480747	0.702606	1.06572	1.58269	2.4688	5.36402
35.08	0.128235	0.38221	0.490124	0.711983	1.07666	1.59441	2.47818	5.37183
35.18	0.130577	0.37674	0.480747	0.704948	1.07743	1.60769	2.47896	5.37417
35.28	0.130577	0.382988	0.477619	0.708855	1.07431	1.603	2.48521	5.38198
35.38	0.130577	0.384552	0.476841	0.711983	1.07353	1.60612	2.47818	5.38355
35.48	0.130577	0.384552	0.476841	0.710419	1.079	1.61394	2.46724	5.38198
35.58	0.130577	0.372833	0.476841	0.710419	1.07743	1.61237	2.45865	5.38355
35.68	0.130577	0.38221	0.478405	0.710419	1.08525	1.61316	2.47427	5.38511
35.78	0.130577	0.384552	0.480747	0.710419	1.10244	1.61628	2.47271	5.3937
35.88	0.130577	0.37674	0.480747	0.722137	1.09931	1.6155	2.46724	5.38589
35.98	0.136826	0.380646	0.486996	0.722137	1.10556	1.6319	2.47349	5.40308
36.08	0.13839	0.384552	0.48856	0.722137	1.10634	1.63581	2.48599	5.39214
36.18	0.136047	0.38221	0.486217	0.710419	1.11415	1.63269	2.47271	5.4023
36.28	0.13839	0.384552	0.48856	0.722137	1.10868	1.63581	2.47818	5.41323
36.38	0.150108	0.384552	0.476841	0.722137	1.11493	1.63737	2.47505	5.40933
36.48	0.156357	0.382988	0.483089	0.728386	1.13056	1.63815	2.48286	5.42105
36.58	0.157921	0.384552	0.484653	0.731514	1.15165	1.64285	2.48599	5.41714
36.68	0.172768	0.405647	0.505749	0.741669	1.17665	1.66081	2.51568	5.43199
36.78	0.173546	0.396271	0.508091	0.741669	1.18056	1.678	2.51177	5.42652
36.88	0.170418	0.402519	0.508091	0.747917	1.1954	1.68112	2.52427	5.43277
36.98	0.16964	0.404083	0.508091	0.7612	1.19853	1.69363	2.51568	5.43277
37.08	0.186829	0.41346	0.517467	0.7612	1.20634	1.69441	2.53443	5.4148
37.18	0.179794	0.415802	0.51981	0.754951	1.21962	1.69363	2.5313	5.4148
37.28	0.165733	0.404083	0.508091	0.749481	1.20478	1.6905	2.51646	5.40308
37.38	0.171204	0.394707	0.514339	0.740105	1.19853	1.68425	2.52505	5.3937
37.48	0.179016	0.401741	0.507313	0.752609	1.2079	1.703	2.54849	5.39917
37.58	0.187607	0.398613	0.520588	0.759636	1.22274	1.71394	2.56333	5.4187
37.68	0.189171	0.400177	0.529186	0.759636	1.21962	1.71238	2.56646	5.42339
37.78	0.189171	0.409554	0.52528	0.76667	1.22587	1.71863	2.5938	5.42965
37.88	0.195419	0.418144	0.536213	0.771355	1.23603	1.7319	2.59224	5.42964
37.98	0.202454	0.419708	0.523716	0.769012	1.24384	1.73503	2.60552	5.43042
38.08	0.202454	0.415024	0.52528	0.772141	1.24697	1.7366	2.60709	5.41246
38.18	0.212608	0.415802	0.527622	0.775261	1.2415	1.72956	2.62115	5.4187
38.28	0.20948	0.42205	0.533871	0.769791	1.24775	1.73347	2.61802	5.41558
38.38	0.196983	0.402519	0.517467	0.769012	1.23759	1.73503	2.61724	5.3898
38.48	0.20636	0.409554	0.52528	0.779953	1.23915	1.73269	2.63443	5.40074
38.58	0.220421	0.411896	0.518246	0.771355	1.2415	1.73503	2.63287	5.40152
38.68	0.229797	0.415024	0.52528	0.790108	1.2454	1.75456	2.63834	5.41402
38.78	0.226669	0.410332	0.522152	0.788544	1.24384	1.753	2.64536	5.39839
38.88	0.229797	0.411896	0.523716	0.779167	1.23603	1.75456	2.64458	5.39917
38.98	0.239952	0.423615	0.526058	0.794014	1.23134	1.75456	2.66802	5.40933
39.08	0.230576	0.414238	0.523716	0.790886	1.23603	1.75847	2.66802	5.41246
39.18	0.225891	0.401741	0.515125	0.786201	1.22744	1.75613	2.6563	5.41089
39.28	0.228233	0.418144	0.522152	0.790886	1.23603	1.75925	2.67427	5.41558
39.38	0.239952	0.419708	0.523716	0.800262	1.22587	1.76237	2.66646	5.43433
39.48	0.239952	0.411896	0.526058	0.798698	1.22587	1.76237	2.67583	5.43042
39.58	0.239952	0.41346	0.519032	0.791672	1.21962	1.77409	2.6774	5.42808
39.68	0.230576	0.409554	0.51981	0.802605	1.22821	1.778	2.67036	5.43277
39.78	0.221985	0.40799	0.51981	0.794014	1.22197	1.778	2.67974	5.42652
39.88	0.226669	0.414238	0.526058	0.801041	1.22821	1.78425	2.68599	5.4273
39.98	0.23761	0.41346	0.504185	0.799484	1.21572	1.77175	2.67583	5.41636
40.08	0.222763	0.406425	0.496372	0.783073	1.19306	1.77644	2.66802	5.40464
40.18	0.23214	0.404083	0.496372	0.783073	1.1829	1.778	2.66177	5.41949
40.28	0.23214	0.404083	0.502621	0.780731	1.18368	1.77253	2.67505	5.41089
40.38	0.23761	0.401741	0.495594	0.786201	1.18447	1.76394	2.66177	5.40699
40.48	0.230576	0.394707	0.496372	0.772919	1.17665	1.75456	2.66802	5.41089
40.58	0.249329	0.401741	0.505749	0.790108	1.17744	1.77409	2.6774	5.4187
40.68	0.250107	0.414238	0.49715	0.790886	1.17509	1.7569	2.6688	5.40308
40.78	0.262611	0.425179	0.505749	0.804169	1.18056	1.7655	2.6774	5.40308
40.88	0.248543	0.410332	0.502621	0.783073	1.17196	1.75143	2.66255	5.39761
40.98	0.247765	0.402519	0.494808	0.788544	1.15556	1.74128	2.66802	5.39761
41.08	0.26886	0.403305	0.501842	0.791672	1.1665	1.74207	2.67193	5.39683
41.18	0.254013	0.396271	0.48856	0.78698	1.15009	1.72565	2.64849	5.39136
41.28	0.257919	0.402519	0.496372	0.781509	1.154	1.72331	2.66412	5.3898
41.38	0.258705	0.392365	0.486217	0.772141	1.14931	1.72097	2.64615	5.3773
41.48	0.259483	0.392365	0.48856	0.780731	1.14618	1.71394	2.64693	5.37808
41.58	0.259483	0.392365	0.48856	0.771355	1.14931	1.71159	2.64615	5.37964
41.68	0.268074	0.392365	0.485432	0.769012	1.15243	1.71159	2.65318	5.36636
41.78	0.264954	0.401741	0.482311	0.778389	1.14931	1.69987	2.64068	5.36558
41.88	0.267296	0.392365	0.484653	0.771355	1.14775	1.69987	2.64615	5.34839
41.98	0.262611	0.405647	0.479969	0.770576	1.1454	1.69206	2.64458	5.34839
42.08	0.26339	0.40799	0.480747	0.76667	1.13212	1.69206	2.63052	5.34058
42.18	0.277451	0.404861	0.486996	0.761978	1.12509	1.6905	2.63364	5.34526
42.28	0.279015	0.404083	0.479183	0.769012	1.11806	1.68581	2.63287	5.33824
42.38	0.279015	0.41346	0.486217	0.769012	1.13369	1.69363	2.64771	5.34996
42.48	0.273544	0.410332	0.483089	0.757294	1.12118	1.6905	2.63364	5.33355
42.58	0.275108	0.411896	0.484653	0.757294	1.11415	1.68269	2.63443	5.34605
42.68	0.282143	0.407211	0.486217	0.770576	1.12587	1.68191	2.62505	5.33667
42.78	0.282921	0.40799	0.470592	0.772919	1.11884	1.67253	2.62115	5.34996
42.88	0.273544	0.40799	0.469028	0.772919	1.11025	1.66628	2.61724	5.33902
42.98	0.277451	0.393143	0.463558	0.767448	1.10321	1.65925	2.60239	5.3273
43.08	0.282143	0.401741	0.474499	0.776825	1.10478	1.67019	2.60474	5.32652
43.18	0.282921	0.404083	0.467464	0.776825	1.10478	1.67253	2.60552	5.3273
43.28	0.265732	0.396271	0.469028	0.754951	1.0954	1.65534	2.59615	5.31871
43.38	0.272766	0.405647	0.478405	0.762764	1.09619	1.66238	2.59693	5.31714
43.48	0.289169	0.402519	0.469028	0.779167	1.11493	1.67097	2.59458	5.32573
43.58	0.290733	0.404083	0.469028	0.771355	1.10712	1.67253	2.60552	5.33043
43.68	0.281357	0.397835	0.469028	0.780731	1.09853	1.67253	2.60396	5.32105
43.78	0.288391	0.405647	0.478405	0.783859	1.10634	1.67566	2.61646	5.32886
43.88	0.272766	0.396271	0.469028	0.772919	1.08759	1.65534	2.59615	5.31871
43.98	0.277451	0.402519	0.4659	0.769791	1.10321	1.65925	2.5938	5.32573
44.08	0.290733	0.394707	0.466686	0.769012	1.09853	1.66081	2.58443	5.31871
44.18	0.279015	0.384552	0.469028	0.769012	1.0954	1.65456	2.58755	5.31558
44.28	0.269638	0.384552	0.469028	0.774483	1.08681	1.653	2.57661	5.30933
44.38	0.282143	0.393929	0.478405	0.772919	1.08525	1.64128	2.59146	5.31089
44.48	0.282921	0.396271	0.471371	0.772919	1.08525	1.64128	2.58755	5.31948
44.58	0.282921	0.396271	0.478405	0.780731	1.07587	1.64128	2.57661	5.30933
44.68	0.282921	0.396271	0.480747	0.771355	1.06728	1.64128	2.5649	5.30152
44.78	0.296982	0.402519	0.486996	0.775261	1.07196	1.64753	2.57427	5.29605
44.88	0.289169	0.392365	0.48856	0.776825	1.07587	1.64128	2.58208	5.2898
44.98	0.286827	0.392365	0.48856	0.770576	1.06728	1.6319	2.57271	5.2898
45.08	0.288391	0.393929	0.480747	0.770576	1.06572	1.63113	2.56568	5.28043
45.18	0.310265	0.404083	0.48856	0.780731	1.07353	1.64128	2.5649	5.27808
45.28	0.316513	0.410332	0.494808	0.78698	1.07353	1.64753	2.5649	5.2937
45.38	0.318077	0.404083	0.484653	0.779167	1.06415	1.64909	2.56255	5.28042
45.48	0.311829	0.404083	0.496372	0.770576	1.05556	1.64285	2.54693	5.28746
45.58	0.310265	0.411896	0.496372	0.780731	1.04462	1.64128	2.54146	5.27496
45.68	0.300888	0.411896	0.496372	0.771355	1.054	1.64128	2.53287	5.26011
45.78	0.298546	0.394707	0.484653	0.778389	1.054	1.6319	2.5274	5.2648
45.88	0.315735	0.401741	0.49403	0.788544	1.054	1.63269	2.5313	5.26949
45.98	0.318077	0.404083	0.496372	0.788544	1.05556	1.64128	2.5313	5.25308
46.08	0.311829	0.404083	0.496372	0.800262	1.054	1.64128	2.5274	5.25074
46.18	0.310265	0.404083	0.496372	0.794014	1.05009	1.6319	2.51411	5.24292
46.28	0.310265	0.404083	0.496372	0.79245	1.03681	1.62956	2.51724	5.22808
46.38	0.319641	0.41346	0.505749	0.79245	1.04384	1.63894	2.50943	5.23668
46.48	0.324326	0.427521	0.51981	0.811981	1.05165	1.66472	2.51802	5.24292
46.58	0.333702	0.427521	0.510433	0.805733	1.04071	1.65847	2.52896	5.24292
46.68	0.321983	0.415802	0.51981	0.804169	1.05009	1.65691	2.51802	5.23355
46.78	0.312607	0.409554	0.51981	0.806511	1.04853	1.64753	2.52115	5.2312
46.88	0.329796	0.433769	0.515903	0.811981	1.04775	1.653	2.50865	5.2312
46.98	0.329796	0.423615	0.533871	0.808853	1.05478	1.65925	2.51177	5.2312
47.08	0.329796	0.435333	0.535435	0.801826	1.05556	1.64519	2.50787	5.23745
47.18	0.329796	0.423615	0.529186	0.811981	1.054	1.64362	2.5063	5.2273
47.28	0.329796	0.423615	0.535435	0.802605	1.05634	1.63503	2.48833	5.22183
47.38	0.339172	0.432991	0.544811	0.817451	1.06494	1.64128	2.49537	5.21949
47.48	0.341515	0.441582	0.547153	0.813545	1.06806	1.63503	2.5063	5.21949
47.58	0.332138	0.436897	0.547153	0.814323	1.05947	1.64519	2.50005	5.21949
47.68	0.341515	0.447052	0.558872	0.808075	1.07978	1.64753	2.49849	5.2312
47.78	0.335266	0.447052	0.549496	0.811981	1.06806	1.63737	2.50005	5.2312
47.88	0.336044	0.441582	0.541683	0.790886	1.06415	1.61862	2.49224	5.21792
47.98	0.337608	0.443146	0.554966	0.800262	1.06728	1.6116	2.49458	5.21949
48.08	0.328232	0.443146	0.554966	0.790886	1.06415	1.61237	2.48833	5.20777
48.18	0.32589	0.443146	0.548717	0.790108	1.06728	1.6116	2.47662	5.21167
48.28	0.32589	0.433769	0.547153	0.790886	1.07587	1.60065	2.47505	5.2023
48.38	0.32589	0.443146	0.547153	0.782295	1.06728	1.60378	2.47662	5.19995
48.48	0.32589	0.443146	0.545589	0.779167	1.07587	1.59284	2.4649	5.17886
48.58	0.329018	0.446274	0.552624	0.791672	1.06728	1.60144	2.47271	5.18589
48.68	0.329796	0.447052	0.566685	0.794792	1.06806	1.59284	2.45708	5.18042
48.78	0.341515	0.458771	0.572155	0.794792	1.079	1.60456	2.46646	5.19214
48.88	0.332138	0.458771	0.570591	0.786201	1.08134	1.59597	2.46724	5.18433
48.98	0.329796	0.458771	0.561214	0.783073	1.07978	1.59675	2.44927	5.16949
49.08	0.329796	0.458771	0.558872	0.794014	1.07587	1.59597	2.44927	5.16246
49.18	0.329796	0.449394	0.558872	0.783073	1.09072	1.58503	2.44146	5.17105
49.28	0.329796	0.447052	0.564342	0.79245	1.08759	1.57644	2.43599	5.17261
49.38	0.329796	0.447052	0.570591	0.784637	1.079	1.57722	2.43912	5.16089
49.48	0.321983	0.447052	0.561214	0.786201	1.08134	1.56706	2.43599	5.16089
49.58	0.321983	0.448616	0.558872	0.783073	1.07978	1.56316	2.42974	5.15308
49.68	0.329796	0.447052	0.561214	0.776825	1.079	1.54753	2.42193	5.1437
49.78	0.320419	0.447052	0.566685	0.763542	1.07978	1.54597	2.41646	5.13355
49.88	0.318077	0.447052	0.560436	0.774483	1.06181	1.53738	2.41959	5.13355
49.98	0.319641	0.445488	0.578403	0.783073	1.07587	1.54206	2.42427	5.12964
50.08	0.324326	0.449394	0.575275	0.779167	1.08525	1.53972	2.41255	5.13589
50.18	0.32589	0.462677	0.568249	0.796356	1.08368	1.54206	2.4063	5.1437
50.28	0.32589	0.462677	0.566685	0.79245	1.07743	1.53034	2.39458	5.13745
50.38	0.335266	0.462677	0.574497	0.817451	1.07509	1.53894	2.4024	5.13745
50.48	0.337608	0.462677	0.568249	0.815887	1.07587	1.52409	2.40396	5.13745
50.58	0.328232	0.464241	0.569027	0.810417	1.07509	1.52019	2.40474	5.12964
50.68	0.32589	0.462677	0.566685	0.813545	1.06962	1.51081	2.38677	5.11792
50.78	0.332138	0.480644	0.563557	0.808853	1.0704	1.52644	2.38521	5.11636
50.88	0.333702	0.482208	0.55653	0.815887	1.07509	1.52175	2.39068	5.11011
50.98	0.333702	0.472832	0.562778	0.809639	1.07587	1.51081	2.39302	5.09527
51.08	0.32589	0.47596	0.558872	0.798698	1.06572	1.52019	2.39224	5.09449
51.18	0.343079	0.472054	0.564342	0.808075	1.07353	1.52332	2.38443	5.09605
51.28	0.337608	0.474396	0.569027	0.808075	1.07509	1.52253	2.38521	5.09839
51.38	0.33136	0.486115	0.560436	0.808075	1.07587	1.52019	2.38443	5.08824
51.48	0.33136	0.478302	0.568249	0.811203	1.05947	1.52175	2.37505	5.08902
51.58	0.341515	0.486115	0.580746	0.819794	1.07353	1.52253	2.37896	5.09058
51.68	0.339951	0.48455	0.576839	0.820572	1.06572	1.51237	2.36411	5.0773
51.78	0.339951	0.50174	0.58778	0.827606	1.07587	1.52019	2.36333	5.07886
51.88	0.337608	0.50174	0.576839	0.827606	1.0579	1.52019	2.3649	5.08277
51.98	0.337608	0.495491	0.574497	0.827606	1.054	1.51081	2.35396	5.07886
52.08	0.337608	0.493927	0.576839	0.836983	1.05634	1.50847	2.33599	5.07339
52.18	0.337608	0.48455	0.568249	0.839325	1.04775	1.50222	2.33443	5.07652
52.28	0.346985	0.491585	0.576061	0.848701	1.06337	1.51003	2.33521	5.07652
52.38	0.349327	0.493927	0.569027	0.851044	1.05634	1.51472	2.32661	5.07105
52.48	0.343079	0.505646	0.579967	0.857292	1.05947	1.52409	2.32974	5.0812
52.58	0.347763	0.499397	0.590122	0.868233	1.04853	1.51785	2.32661	5.07105
52.68	0.33136	0.486115	0.569027	0.851044	1.02822	1.50456	2.3063	5.05777
52.78	0.347763	0.494705	0.584652	0.857292	1.04696	1.53034	2.31333	5.05777
52.88	0.361046	0.493927	0.579967	0.851044	1.04618	1.52253	2.32427	5.05699
52.98	0.351669	0.505646	0.569027	0.848701	1.04462	1.52019	2.30865	5.05777
53.08	0.349327	0.496269	0.566685	0.857292	1.03603	1.51394	2.30318	5.04761
53.18	0.337608	0.482208	0.548717	0.839325	1.02275	1.49128	2.28287	5.02261
53.28	0.349327	0.50174	0.561214	0.839325	1.02509	1.50066	2.28365	5.03746
53.38	0.349327	0.495491	0.558872	0.847137	1.02822	1.49128	2.27505	5.03199
53.48	0.349327	0.493927	0.549496	0.848701	1.02665	1.48894	2.26411	5.02652
53.58	0.349327	0.493927	0.547153	0.831512	1.01728	1.48894	2.26177	5.01793
53.68	0.337608	0.48455	0.547153	0.826042	1.01493	1.48269	2.24615	5.00698
53.78	0.350891	0.490021	0.548717	0.836983	1.0165	1.48112	2.26177	5.00621
53.88	0.358704	0.493149	0.55653	0.835419	1.01493	1.4905	2.26177	5.00464
53.98	0.361046	0.505646	0.570591	0.836983	1.01728	1.49519	2.26724	5.00074
54.08	0.351669	0.505646	0.578403	0.840889	1.01493	1.49284	2.2563	4.9812
54.18	0.349327	0.505646	0.578403	0.829948	1.0165	1.4866	2.24771	4.97964
54.28	0.351669	0.486893	0.55965	0.819794	1.00556	1.47565	2.23677	4.96167
54.38	0.349327	0.482208	0.554966	0.811981	0.995403	1.47331	2.22505	4.94839
54.48	0.361046	0.493927	0.560436	0.81823	1.01493	1.47565	2.22818	4.94995
54.58	0.351669	0.493927	0.558872	0.821358	1.00556	1.47331	2.21724	4.93667
54.68	0.350891	0.50174	0.566685	0.819794	1.00478	1.46941	2.22271	4.93589
54.78	0.349327	0.50174	0.569027	0.814323	1.00322	1.46941	2.22271	4.92495
54.88	0.349327	0.495491	0.566685	0.817451	1.00322	1.46316	2.21646	4.91636
54.98	0.339951	0.493927	0.566685	0.819794	0.993839	1.46159	2.20552	4.90542
55.08	0.337608	0.493927	0.566685	0.817451	0.991497	1.46159	2.20318	4.90855
55.18	0.366516	0.515022	0.576061	0.831512	1.01259	1.4655	2.22271	4.9187
55.28	0.374329	0.517365	0.578403	0.8237	1.01493	1.4655	2.22271	4.90933
55.38	0.380577	0.517365	0.586216	0.831512	1.0165	1.47331	2.22427	4.90855
55.48	0.380577	0.525177	0.579967	0.831512	1.01493	1.46159	2.21333	4.89761
55.58	0.371201	0.507988	0.55965	0.822136	0.996181	1.44284	2.19537	4.87964
55.68	0.359482	0.496269	0.554966	0.808075	0.983685	1.43816	2.19146	4.87574
55.78	0.368858	0.505646	0.566685	0.82917	0.995403	1.44363	2.1938	4.87808
55.88	0.368858	0.505646	0.566685	0.814323	0.995403	1.44206	2.19146	4.86011
55.98	0.35714	0.505646	0.557308	0.790886	0.989155	1.43269	2.19146	4.84996
56.08	0.358704	0.50721	0.562778	0.796356	0.993839	1.43816	2.19302	4.84683
56.18	0.366516	0.515022	0.572155	0.805733	1.00087	1.44753	2.19146	4.84449
56.28	0.361824	0.519707	0.576839	0.810417	1.00556	1.44597	2.1938	4.84058
56.38	0.368858	0.517365	0.568249	0.808075	0.993839	1.44206	2.18521	4.8273
56.48	0.376671	0.525177	0.574497	0.815887	0.99931	1.4405	2.17427	4.82652
56.58	0.370422	0.525177	0.574497	0.821358	0.993061	1.42644	2.17193	4.82495
56.68	0.374329	0.518929	0.579967	0.825264	0.996967	1.42566	2.16802	4.82105
56.78	0.351669	0.517365	0.578403	0.811981	0.986027	1.42253	2.14615	4.81089
56.88	0.351669	0.519707	0.586994	0.814323	0.997746	1.4155	2.14693	4.8023
56.98	0.366516	0.525177	0.589344	0.819794	1.00634	1.428	2.14458	4.80542
57.08	0.359482	0.498611	0.580746	0.810417	0.997746	1.41472	2.12896	4.7898
57.18	0.378235	0.515022	0.590122	0.813545	1.00478	1.43191	2.14615	4.79761
57.28	0.373543	0.507988	0.580746	0.796356	0.997746	1.40768	2.13911	4.77027
57.38	0.368858	0.499397	0.566685	0.775261	0.997746	1.41081	2.11568	4.75698
57.48	0.376671	0.505646	0.568249	0.772919	1.00322	1.40144	2.12115	4.76245
57.58	0.382141	0.517365	0.578403	0.79245	1.01493	1.41081	2.14458	4.76793
57.68	0.364952	0.511116	0.572155	0.784637	1.00869	1.39832	2.13209	4.74292
57.78	0.368858	0.525177	0.578403	0.782295	1.01493	1.40925	2.11568	4.74058
57.88	0.380577	0.529083	0.590122	0.783073	1.02665	1.40456	2.12505	4.75074
57.98	0.364952	0.507988	0.580746	0.765106	0.99931	1.38581	2.1063	4.73198
58.08	0.372765	0.517365	0.590122	0.763542	1.00712	1.39519	2.11333	4.72964
58.18	0.372765	0.517365	0.590122	0.745575	0.997746	1.38581	2.10709	4.72496
58.28	0.380577	0.525177	0.597935	0.749481	1.01493	1.39128	2.11333	4.72573
58.38	0.380577	0.513458	0.588558	0.7612	1.01493	1.38503	2.09615	4.71714
58.48	0.380577	0.496269	0.586216	0.745575	1.01493	1.38347	2.07584	4.71558
58.58	0.407921	0.505646	0.579967	0.767448	1.0204	1.38347	2.07661	4.7023
58.68	0.398544	0.513458	0.586216	0.772919	1.0079	1.39128	2.07584	4.69761
58.78	0.409485	0.53299	0.597935	0.817451	1.01493	1.40144	2.08443	4.7062
58.88	0.414169	0.526741	0.588558	0.808075	1.00478	1.38503	2.08208	4.69605
58.98	0.41964	0.527519	0.597935	0.826042	1.00165	1.39362	2.05708	4.69214
59.08	0.41964	0.53846	0.609653	0.82917	1.00322	1.40066	2.04693	4.65933
59.18	0.41964	0.527519	0.603405	0.836983	0.993839	1.39753	2.03912	4.65074
59.28	0.405579	0.525177	0.631527	0.742451	0.99931	1.40144	2.03677	4.6648
59.38	0.418076	0.539238	0.662777	-2.00599	1.05634	1.40925	2.02036	4.68667
59.48	0.394638	0.521271	0.685436	-1.58724	1.01103	1.37175	1.96099	4.67495
59.58	0.366516	0.411118	0.672153	0.441669	0.952435	1.37097	1.91959	4.63511
59.68	0.23214	0.022053	0.561214	0.883858	0.884464	1.36628	1.9024	4.54761
59.78	0.418076	0.622833	0.685436	0.750263	1.10087	1.51785	2.52896	4.71089
59.88	0.658699	0.553299	0.377621	0.951824	1.14775	1.45534	2.2063	4.84605
59.98	0.193077	0.120487	0.669807	1.59401	0.947746	1.08034	2.00318	4.34605
60.08	0.411045	0.384552	0.67762	2.35573	1.20947	1.18269	2.10005	4.50777
60.18	0.282139	1.42674	0.493248	4.84636	5.28994	4.60065	7.87662	13.746
60.28	1.72198	3.87909	4.55887	15.6706	21.2915	33.9382	51.7961	73.8539
60.38	2.62667	4.73299	8.3909	19.2956	32.7985	60.5741	91.9891	126.542
60.48	2.83995	4.14471	8.5034	13.8159	29.7438	59.4085	89.4055	120.924
60.58	2.16886	2.6408	6.03465	6.43542	18.7993	39.3585	58.6219	77.8476
60.68	1.27042	1.36658	3.22059	1.5901	9.07743	19.2327	28.7211	38.3242
60.78	0.67667	0.681427	1.4034	-0.16536	3.52275	7.06784	10.8993	14.8179
60.88	0.493858	0.38377	0.750278	-0.60911	1.37822	1.94519	2.96099	4.91167
60.98	0.407921	0.337677	0.272152	-0.56849	0.508682	0.429562	0.439114	1.52886
61.08	0.429016	0.28846	0.281528	-0.50286	0.261028	-0.16731	-0.26245	0.496048
61.18	0.334484	0.222832	0.211216	-0.45364	0.077435	-0.35638	-0.6226	-4.58e-05
61.28	0.348545	0.239239	0.179966	-0.35365	-0.00304	-0.39856	-0.61557	-0.0313
61.38	0.323544	0.232208	0.181526	-0.28412	-0.00694	-0.48528	-0.66167	-0.11489
61.48	0.279797	0.180649	0.168247	-0.26614	-0.02959	-0.51497	-0.74917	-0.19692
61.58	0.298546	0.151737	0.156528	-0.27396	-0.0171	-0.53294	-0.79057	-0.29067
61.68	0.261047	0.16346	0.17606	-0.26614	-0.01788	-0.53606	-0.83588	-0.32583
61.78	0.273544	0.181427	0.17762	-0.23177	-0.03272	-0.53059	-0.80463	-0.42036
61.88	0.302452	0.177521	0.178406	-0.21927	-0.02413	-0.53059	-0.80619	-0.5227
61.98	0.282139	0.194706	0.179184	-0.19427	0.00087	-0.52669	-0.80854	-0.56333
62.08	0.273548	0.236115	0.179966	-0.17239	0.011028	-0.51731	-0.82573	-0.5391
62.18	0.269642	0.228302	0.215122	-0.18802	0.028999	-0.50716	-0.83979	-0.54145
62.28	0.251671	0.228302	0.209656	-0.19974	0.032124	-0.53606	-0.85698	-0.55942
62.38	0.281357	0.240803	0.23856	-0.1763	0.077435	-0.52044	-0.86713	-0.51958
62.48	0.251671	0.215019	0.213558	-0.19114	0.035248	-0.54622	-0.87417	-0.54926
62.58	0.208702	0.208771	0.195591	-0.1927	0.018841	-0.55794	-0.87885	-0.54926
62.68	0.23761	0.253304	0.197937	-0.16849	0.029781	-0.55247	-0.8437	-0.55473
62.78	0.254017	0.263458	0.202625	-0.17395	0.042278	-0.53606	-0.85307	-0.53051
62.88	0.239952	0.230644	0.190121	-0.19974	0.00556	-0.56419	-0.88276	-0.55317
62.98	0.237606	0.225956	0.191685	-0.17474	0.012589	-0.572	-0.87573	-0.55005
63.08	0.243858	0.212677	0.197155	-0.17239	-0.00616	-0.56575	-0.8687	-0.56645
63.18	0.236046	0.182209	0.211998	-0.16849	-0.02022	-0.60403	-0.87807	-0.55317
63.28	0.214954	0.210335	0.177624	-0.1513	-0.03038	-0.59387	-0.86948	-0.57504
63.38	0.192299	0.198616	0.169811	-0.12552	-0.03428	-0.58919	-0.87495	-0.61411
63.48	0.207142	0.206429	0.177624	-0.10208	-0.03428	-0.58138	-0.86401	-0.60473
63.58	0.189171	0.178299	0.159653	-0.10989	-0.05851	-0.59309	-0.89135	-0.66177
63.68	0.190735	0.185333	0.138561	-0.11614	-0.07491	-0.597	-0.92026	-0.69458
63.78	0.211044	0.169708	0.168247	-0.10911	-0.06319	-0.58138	-0.92339	-0.68052
63.88	0.208702	0.165802	0.169811	-0.10677	-0.06319	-0.59544	-0.94135	-0.70239
63.98	0.202454	0.182991	0.164341	-0.08646	-0.06319	-0.58762	-0.93198	-0.70004
64.08	0.218857	0.191582	0.168247	-0.09193	-0.05772	-0.59856	-0.91948	-0.71177
64.18	0.208702	0.19471	0.137779	-0.10833	-0.08429	-0.6181	-0.93354	-0.72739
64.28	0.216515	0.212677	0.136997	-0.11146	-0.08819	-0.61263	-0.92339	-0.73676
64.38	0.223545	0.243927	0.155746	-0.10052	-0.06788	-0.58997	-0.90542	-0.71255
64.48	0.238388	0.255646	0.160435	-0.08489	-0.05538	-0.57747	-0.90385	-0.7102
64.58	0.228233	0.255646	0.147152	-0.09193	-0.09053	-0.60638	-0.92182	-0.71958
64.68	0.228233	0.23455	0.138561	-0.09818	-0.08272	-0.60872	-0.92339	-0.72504
64.78	0.239952	0.216583	0.131527	-0.10755	-0.0921	-0.6181	-0.9351	-0.7313
64.88	0.239952	0.222054	0.138561	-0.09895	-0.08506	-0.61106	-0.9226	-0.72426
64.98	0.239952	0.224396	0.140903	-0.09583	-0.08272	-0.60716	-0.90776	-0.74692
65.08	0.246201	0.225174	0.137775	-0.10912	-0.07647	-0.61028	-0.90933	-0.76567
65.18	0.261047	0.22596	0.138561	-0.11771	-0.08272	-0.60091	-0.91635	-0.76489
65.28	0.242294	0.224396	0.136997	-0.12786	-0.08663	-0.60872	-0.91245	-0.75708
65.38	0.245422	0.222054	0.140903	-0.13177	-0.10616	-0.61106	-0.92807	-0.76333
65.48	0.242294	0.209549	0.129963	-0.12474	-0.09444	-0.60794	-0.93276	-0.75005
65.58	0.239952	0.214241	0.122936	-0.12943	-0.10616	-0.61731	-0.9101	-0.74536
65.68	0.247765	0.224396	0.146374	-0.14114	-0.08819	-0.61028	-0.90463	-0.75473
65.78	0.259483	0.224396	0.160435	-0.12943	-0.08663	-0.597	-0.90385	-0.76489
65.88	0.236046	0.229866	0.160435	-0.1263	-0.09288	-0.61106	-0.92182	-0.78207
65.98	0.239952	0.228302	0.156528	-0.12864	-0.09444	-0.61028	-0.91792	-0.76723
66.08	0.228233	0.236115	0.154964	-0.12943	-0.10616	-0.60872	-0.92339	-0.74692
66.18	0.220421	0.218925	0.156528	-0.14896	-0.10225	-0.61887	-0.9437	-0.78442
66.28	0.212608	0.216583	0.158092	-0.15677	-0.12178	-0.62747	-0.95307	-0.78598
66.38	0.220421	0.216583	0.14481	-0.15521	-0.1335	-0.62512	-0.95307	-0.78442
66.48	0.208702	0.216583	0.143246	-0.15677	-0.11631	-0.61653	-0.95698	-0.7977
66.58	0.216515	0.215019	0.152622	-0.1638	-0.12335	-0.63763	-0.96635	-0.81099
66.68	0.221985	0.206429	0.15028	-0.15911	-0.14288	-0.62825	-0.9726	-0.80473
66.78	0.209484	0.204865	0.154964	-0.16849	-0.13585	-0.63606	-0.98432	-0.77973
66.88	0.210266	0.216583	0.15028	-0.17864	-0.15147	-0.63997	-0.99448	-0.78286
66.98	0.20089	0.186111	0.127621	-0.19115	-0.14679	-0.64778	-0.99917	-0.79927
67.08	0.185265	0.186897	0.130749	-0.17708	-0.14756	-0.65403	-1.00229	-0.81176
67.18	0.177452	0.173615	0.117466	-0.18802	-0.1585	-0.65325	-1.00776	-0.82739
67.28	0.189171	0.188461	0.129185	-0.1763	-0.14522	-0.64465	-1.01401	-0.82583
67.38	0.171982	0.160332	0.119808	-0.18802	-0.15303	-0.65482	-1.03276	-0.83598
67.48	0.186829	0.160332	0.117466	-0.19114	-0.14522	-0.66731	-1.02729	-0.83911
67.58	0.186829	0.150177	0.129185	-0.18646	-0.14522	-0.66184	-1.02182	-0.84301
67.68	0.17823	0.154083	0.125278	-0.1974	-0.14522	-0.66106	-1.02651	-0.87583
67.78	0.17511	0.165802	0.122936	-0.19661	-0.14132	-0.66184	-1.04135	-0.8938
67.88	0.181358	0.175179	0.135433	-0.2013	-0.14522	-0.66888	-1.0351	-0.88364
67.98	0.190735	0.173615	0.140125	-0.19193	-0.13741	-0.65637	-1.0351	-0.90004
68.08	0.189949	0.168144	0.128403	-0.19974	-0.14522	-0.67591	-1.04448	-0.90083
68.18	0.190735	0.173615	0.128407	-0.20599	-0.15147	-0.66809	-1.04369	-0.90004
68.28	0.183701	0.177521	0.131527	-0.21068	-0.15616	-0.67825	-1.05229	-0.91723
68.38	0.171204	0.167366	0.125278	-0.20833	-0.15381	-0.6759	-1.06401	-0.93051
68.48	0.170418	0.174393	0.119808	-0.21068	-0.15226	-0.67825	-1.06635	-0.92661
68.58	0.168861	0.167366	0.128407	-0.20833	-0.15381	-0.68528	-1.06635	-0.93911
68.68	0.187607	0.191582	0.147152	-0.18958	-0.13507	-0.67122	-1.03745	-0.90161
68.78	0.17511	0.179085	0.127621	-0.21536	-0.1546	-0.69466	-1.07026	-0.92817
68.88	0.181358	0.179085	0.130749	-0.20755	-0.15381	-0.69309	-1.05463	-0.94692
68.98	0.171982	0.182205	0.125278	-0.21927	-0.15616	-0.70169	-1.05776	-0.95786
69.08	0.185265	0.185333	0.136997	-0.21302	-0.14756	-0.68919	-1.04916	-0.94458
69.18	0.20089	0.196274	0.148716	-0.19661	-0.1335	-0.68684	-1.04135	-0.95473
69.28	0.190735	0.187675	0.121372	-0.21693	-0.15303	-0.69309	-1.05463	-0.96333
69.38	0.189949	0.175957	0.118244	-0.21927	-0.14679	-0.69778	-1.05229	-0.96801
69.48	0.190735	0.173615	0.116688	-0.21927	-0.16319	-0.70481	-1.06635	-0.97036
69.58	0.196205	0.171272	0.130749	-0.23333	-0.15303	-0.697	-1.06322	-0.97739
69.68	0.189949	0.15799	0.119808	-0.23802	-0.16475	-0.69778	-1.06557	-0.97348
69.78	0.207138	0.17205	0.123714	-0.22161	-0.14679	-0.68137	-1.05463	-0.96254
69.88	0.198547	0.155647	0.11903	-0.22865	-0.15538	-0.69075	-1.06792	-0.99067
69.98	0.208702	0.173615	0.136997	-0.2138	-0.14522	-0.67903	-1.06479	-0.98598
70.08	0.220421	0.156425	0.126057	-0.20755	-0.14679	-0.67278	-1.06635	-0.99692
70.18	0.225891	0.165802	0.136219	-0.19974	-0.14366	-0.65637	-1.05463	-0.98208
70.28	0.217293	0.161896	0.143246	-0.20911	-0.13897	-0.67044	-1.05854	-0.99458
70.38	0.223549	0.165802	0.142467	-0.20989	-0.14522	-0.66419	-1.05463	-1.00004
70.48	0.211048	0.157211	0.136997	-0.19974	-0.13428	-0.66731	-1.05463	-0.99926
70.58	0.214172	0.168144	0.130749	-0.20599	-0.14288	-0.66731	-1.05307	-1.00864
70.68	0.203232	0.160332	0.129963	-0.20677	-0.1335	-0.66653	-1.05229	-1.01255
70.78	0.20089	0.16346	0.134655	-0.21614	-0.14522	-0.66184	-1.06635	-1.00161
70.88	0.207138	0.174393	0.139339	-0.21068	-0.12569	-0.6595	-1.05463	-1.00239
70.98	0.223549	0.176743	0.129185	-0.21614	-0.12178	-0.64622	-1.05463	-1.00161
71.08	0.203232	0.156425	0.11903	-0.22474	-0.13975	-0.67122	-1.06401	-1.02817
71.18	0.217293	0.165802	0.135433	-0.2224	-0.12491	-0.66106	-1.06635	-1.02427
71.28	0.207924	0.154083	0.125278	-0.23177	-0.13741	-0.66184	-1.07026	-1.03129
71.38	0.211044	0.140022	0.11903	-0.23646	-0.13975	-0.66497	-1.0726	-1.0477
71.48	0.208702	0.143143	0.126057	-0.23099	-0.13663	-0.66731	-1.05776	-1.05161
71.58	0.196983	0.142365	0.116688	-0.23099	-0.13428	-0.66731	-1.06713	-1.05239
71.68	0.204018	0.13768	0.121372	-0.23567	-0.1335	-0.66575	-1.06245	-1.04848
71.78	0.201668	0.147049	0.135433	-0.23021	-0.1335	-0.65872	-1.06401	-1.04927
71.88	0.200111	0.145493	0.11903	-0.22786	-0.1335	-0.66184	-1.07807	-1.05239
71.98	0.20948	0.143143	0.135433	-0.23021	-0.13663	-0.65325	-1.06635	-1.05161
72.08	0.216515	0.16346	0.14481	-0.21927	-0.12647	-0.63684	-1.06635	-1.04067
72.18	0.202454	0.159554	0.130749	-0.22552	-0.14288	-0.64388	-1.06088	-1.03754
72.28	0.218857	0.16658	0.131527	-0.22083	-0.1335	-0.63919	-1.06557	-1.05005
72.38	0.220421	0.157211	0.126842	-0.22552	-0.14522	-0.64856	-1.06713	-1.04067
72.48	0.214172	0.156425	0.127621	-0.22865	-0.13741	-0.64778	-1.06401	-1.03833
72.58	0.218079	0.154083	0.128407	-0.22786	-0.14366	-0.64778	-1.07494	-1.05161
72.68	0.230576	0.146271	0.118244	-0.23021	-0.14679	-0.65559	-1.07339	-1.06958
72.78	0.239952	0.154083	0.138561	-0.22161	-0.13038	-0.63841	-1.06635	-1.05395
72.88	0.234482	0.154083	0.133869	-0.2224	-0.14444	-0.65091	-1.07807	-1.06333
72.98	0.221985	0.136894	0.11903	-0.23724	-0.1546	-0.6595	-1.07573	-1.07895
73.08	0.23214	0.155647	0.117466	-0.22708	-0.15381	-0.64465	-1.07494	-1.08364
73.18	0.23214	0.150177	0.129185	-0.22552	-0.15069	-0.65325	-1.07182	-1.08911
73.28	0.218857	0.1408	0.125278	-0.23255	-0.15694	-0.65325	-1.07807	-1.09458
73.38	0.23761	0.142365	0.125278	-0.23099	-0.14522	-0.65169	-1.06635	-1.07739
73.48	0.230576	0.154083	0.136997	-0.22552	-0.14522	-0.64622	-1.07573	-1.0813
73.58	0.241516	0.155647	0.138561	-0.21146	-0.13585	-0.63997	-1.05854	-1.07582
73.68	0.239952	0.154083	0.136997	-0.21927	-0.1335	-0.62669	-1.05541	-1.07973
73.78	0.225891	0.154083	0.148716	-0.2138	-0.13975	-0.62591	-1.05229	-1.07114
73.88	0.221199	0.15799	0.140903	-0.2263	-0.14444	-0.62981	-1.05463	-1.07895
73.98	0.202454	0.136894	0.119808	-0.22865	-0.14522	-0.6345	-1.07573	-1.10083
74.08	0.20089	0.143929	0.125278	-0.22161	-0.14522	-0.62669	-1.05698	-1.09145
74.18	0.207138	0.142365	0.125278	-0.23099	-0.14522	-0.63919	-1.05854	-1.09614
74.28	0.191513	0.125175	0.117466	-0.24036	-0.16241	-0.63997	-1.06401	-1.11255
74.38	0.200111	0.143929	0.129185	-0.22786	-0.15381	-0.63684	-1.06322	-1.08989
74.48	0.20089	0.140022	0.130749	-0.22708	-0.15303	-0.64544	-1.07182	-1.10004
74.58	0.191513	0.136894	0.108089	-0.23646	-0.16241	-0.65403	-1.08745	-1.11098
74.68	0.181358	0.123611	0.104183	-0.2388	-0.16475	-0.66653	-1.08588	-1.12192
74.78	0.190735	0.13768	0.126842	-0.2388	-0.16475	-0.66731	-1.06479	-1.11879
74.88	0.179794	0.117363	0.11903	-0.24505	-0.17413	-0.68528	-1.08354	-1.12192
74.98	0.183701	0.129082	0.114338	-0.24974	-0.17647	-0.67278	-1.07807	-1.12583
75.08	0.192299	0.13768	0.120594	-0.25052	-0.18428	-0.67356	-1.06479	-1.13051
75.18	0.190735	0.12674	0.11903	-0.25911	-0.18506	-0.67747	-1.06635	-1.13051
75.28	0.183701	0.134552	0.111996	-0.25599	-0.18194	-0.6845	-1.08198	-1.12973
75.38	0.179794	0.12674	0.106525	-0.2599	-0.1921	-0.68841	-1.07573	-1.14145
75.48	0.192299	0.138458	0.120594	-0.2552	-0.18038	-0.6759	-1.07104	-1.13832
75.58	0.189949	0.144707	0.127621	-0.24036	-0.17257	-0.66888	-1.06557	-1.12973
75.68	0.171204	0.13768	0.117466	-0.2388	-0.17491	-0.67903	-1.0687	-1.14223
75.78	0.187607	0.143143	0.123714	-0.2388	-0.17569	-0.68216	-1.05776	-1.12349
75.88	0.168076	0.130646	0.107311	-0.25208	-0.17647	-0.68919	-1.07651	-1.1438
75.98	0.168861	0.142365	0.11356	-0.24505	-0.17647	-0.68137	-1.07026	-1.14223
76.08	0.164169	0.128304	0.105747	-0.24818	-0.18272	-0.69622	-1.0726	-1.15942
76.18	0.171204	0.136116	0.120594	-0.24739	-0.18428	-0.69544	-1.07417	-1.15161
76.28	0.181358	0.147049	0.118244	-0.22865	-0.18428	-0.67669	-1.06245	-1.14145
76.38	0.160263	0.128304	0.108089	-0.24818	-0.18428	-0.68684	-1.07573	-1.15317
76.48	0.159485	0.136116	0.108875	-0.24739	-0.1921	-0.68684	-1.08588	-1.16176
76.58	0.161827	0.13533	0.115902	-0.24974	-0.18428	-0.68684	-1.06792	-1.16098
76.68	0.150108	0.125961	0.117466	-0.25911	-0.18663	-0.68919	-1.06713	-1.1641
76.78	0.161827	0.129082	0.111217	-0.25599	-0.18194	-0.69622	-1.06401	-1.16723
76.88	0.166512	0.131424	0.114338	-0.25833	-0.18428	-0.6806	-1.06635	-1.15474
76.98	0.161049	0.125961	0.120594	-0.24896	-0.1921	-0.6759	-1.05698	-1.16176
77.08	0.164169	0.138458	0.121372	-0.25599	-0.19366	-0.6845	-1.05229	-1.16723
77.18	0.159485	0.132988	0.115902	-0.2638	-0.19835	-0.67122	-1.05698	-1.16489
77.28	0.152451	0.136116	0.11903	-0.25677	-0.18428	-0.67669	-1.05229	-1.17114
77.38	0.167297	0.143929	0.117466	-0.25833	-0.18428	-0.6759	-1.04369	-1.15239
77.48	0.157921	0.131424	0.123714	-0.2638	-0.18428	-0.68997	-1.05776	-1.17583
77.58	0.160263	0.142365	0.115902	-0.26067	-0.19366	-0.67747	-1.0562	-1.18286
77.68	0.134483	0.136116	0.111217	-0.27005	-0.196	-0.69622	-1.06479	-1.18129
77.78	0.147766	0.134552	0.11903	-0.25833	-0.20225	-0.68919	-1.06635	-1.17505
77.88	0.129013	0.1408	0.114338	-0.27005	-0.19757	-0.68684	-1.06635	-1.17505
77.98	0.139954	0.13768	0.108875	-0.27786	-0.196	-0.68528	-1.05698	-1.18051
78.08	0.132919	0.138458	0.100277	-0.26614	-0.20225	-0.6845	-1.05229	-1.19067
78.18	0.148544	0.147049	0.109653	-0.26614	-0.18585	-0.68684	-1.05463	-1.17505
78.28	0.132141	0.134552	0.097935	-0.27005	-0.196	-0.69856	-1.05854	-1.18676
78.38	0.13839	0.136116	0.105747	-0.27943	-0.20225	-0.68684	-1.05307	-1.18129
78.48	0.13839	0.152519	0.105747	-0.28177	-0.18975	-0.68997	-1.05776	-1.17817
78.58	0.132919	0.136894	0.088558	-0.27786	-0.20538	-0.697	-1.06635	-1.19067
78.68	0.147766	0.145493	0.097935	-0.27005	-0.18663	-0.69856	-1.06088	-1.18286
78.78	0.13839	0.143929	0.095593	-0.27864	-0.19288	-0.70715	-1.06479	-1.18364
78.88	0.132141	0.136894	0.099499	-0.26614	-0.19366	-0.70638	-1.06401	-1.19848
78.98	0.131355	0.138458	0.086994	-0.27708	-0.19757	-0.7056	-1.07417	-1.18442
79.08	0.13839	0.129082	0.091686	-0.2763	-0.20225	-0.71262	-1.07807	-1.19223
79.18	0.129799	0.13221	0.08778	-0.28958	-0.19444	-0.71653	-1.08588	-1.19145
79.28	0.139168	0.134552	0.086994	-0.28099	-0.19523	-0.7095	-1.07964	-1.18599
79.38	0.141518	0.146271	0.097157	-0.27864	-0.18663	-0.71028	-1.0726	-1.18129
79.48	0.142296	0.134552	0.076839	-0.28958	-0.19366	-0.72825	-1.08588	-1.19614
79.58	0.139168	0.139236	0.092464	-0.28333	-0.18819	-0.72122	-1.0812	-1.18676
79.68	0.14933	0.153305	0.094029	-0.27396	-0.17881	-0.71887	-1.06088	-1.16723
79.78	0.142296	0.146271	0.091686	-0.28802	-0.18428	-0.73528	-1.0726	-1.19067
79.88	0.142296	0.167366	0.090122	-0.26849	-0.17257	-0.72044	-1.06635	-1.17973
79.98	0.150887	0.16658	0.097935	-0.26927	-0.17257	-0.70638	-1.05463	-1.17427
80.08	0.146202	0.155647	0.076839	-0.27005	-0.17647	-0.72747	-1.07573	-1.18442
80.18	0.139954	0.154083	0.074497	-0.26849	-0.17647	-0.72981	-1.07807	-1.1852
80.28	0.13839	0.156425	0.086216	-0.27943	-0.18585	-0.72434	-1.0726	-1.18442
80.38	0.121201	0.146271	0.079968	-0.28958	-0.18428	-0.7431	-1.09135	-1.20082
80.48	0.133705	0.157211	0.078404	-0.27473	-0.17491	-0.73763	-1.08588	-1.18286
80.58	0.134483	0.148613	0.078404	-0.28333	-0.17881	-0.73763	-1.08588	-1.18911
80.68	0.113388	0.146271	0.072155	-0.28958	-0.18428	-0.75559	-1.09213	-1.20005
80.78	0.125107	0.143143	0.067463	-0.29896	-0.18741	-0.73919	-1.08901	-1.20395
80.88	0.120422	0.143929	0.057308	-0.3013	-0.18272	-0.747	-1.09604	-1.20395
80.98	0.130577	0.142365	0.062779	-0.29896	-0.18428	-0.74778	-1.0976	-1.20473
81.08	0.121201	0.144707	0.05653	-0.3013	-0.18194	-0.75872	-1.09526	-1.21567
81.18	0.118858	0.128304	0.049496	-0.31536	-0.20147	-0.77512	-1.10542	-1.22036
81.28	0.118858	0.136116	0.044811	-0.31146	-0.19835	-0.77669	-1.09995	-1.23364
81.38	0.11261	0.129082	0.048718	-0.31849	-0.20225	-0.77669	-1.10385	-1.23207
81.48	0.129013	0.1408	0.044025	-0.30286	-0.19757	-0.76888	-1.09682	-1.22505
81.58	0.13839	0.145493	0.052624	-0.29817	-0.18663	-0.75716	-1.10385	-1.21098
81.68	0.13839	0.148613	0.060436	-0.29739	-0.18194	-0.76653	-1.0937	-1.21177
81.78	0.124329	0.146271	0.062779	-0.30677	-0.19835	-0.78294	-1.10307	-1.23755
81.88	0.134483	0.140022	0.053402	-0.29739	-0.19991	-0.77669	-1.11166	-1.22192
81.98	0.119637	0.132988	0.053402	-0.30911	-0.20694	-0.79778	-1.1187	-1.23677
82.08	0.126671	0.136894	0.054966	-0.29739	-0.20772	-0.80013	-1.11479	-1.23207
82.18	0.120422	0.134552	0.048718	-0.30677	-0.20772	-0.79778	-1.11557	-1.24302
82.28	0.121201	0.132988	0.058872	-0.3013	-0.20772	-0.80013	-1.11713	-1.25317
82.38	0.10714	0.112679	0.037777	-0.3224	-0.21944	-0.81809	-1.13823	-1.26645
82.48	0.11808	0.13221	0.052624	-0.30989	-0.21006	-0.81028	-1.11948	-1.26567
82.58	0.118858	0.134552	0.054966	-0.3013	-0.196	-0.79622	-1.11557	-1.26098
82.68	0.122765	0.117363	0.037777	-0.31849	-0.20382	-0.79622	-1.12495	-1.28208
82.78	0.113388	0.116585	0.040905	-0.32083	-0.20382	-0.8056	-1.1226	-1.2727
82.88	0.116516	0.112679	0.036999	-0.3177	-0.19835	-0.81028	-1.12729	-1.28286
82.98	0.118858	0.117363	0.037777	-0.31693	-0.196	-0.80794	-1.12495	-1.29067
83.08	0.127449	0.132988	0.041683	-0.31224	-0.18975	-0.80169	-1.12026	-1.28364
83.18	0.11261	0.128304	0.029186	-0.30911	-0.18428	-0.8056	-1.12338	-1.2938
83.28	0.122765	0.117363	0.039341	-0.31536	-0.19053	-0.80013	-1.12495	-1.29067
83.38	0.122765	0.115021	0.029964	-0.31693	-0.20147	-0.80637	-1.13432	-1.2938
83.48	0.121201	0.108772	0.027622	-0.31458	-0.20382	-0.80794	-1.14291	-1.29067
83.58	0.110268	0.107208	0.03075	-0.31927	-0.20616	-0.81966	-1.1351	-1.30395
83.68	0.111046	0.107208	0.031529	-0.31849	-0.196	-0.80794	-1.12495	-1.30239
83.78	0.113388	0.115021	0.022152	-0.32083	-0.20538	-0.80794	-1.13432	-1.30395
83.88	0.117294	0.111893	0.033871	-0.30911	-0.20772	-0.80794	-1.13042	-1.28598
83.98	0.126671	0.104866	0.026058	-0.30911	-0.20772	-0.80794	-1.1351	-1.28208
84.08	0.120422	0.115021	0.017468	-0.31068	-0.2171	-0.80794	-1.13432	-1.27661
84.18	0.101669	0.107208	0.01981	-0.32083	-0.21553	-0.80794	-1.14448	-1.29067
84.28	0.111046	0.097832	0.01981	-0.32708	-0.21553	-0.80794	-1.14291	-1.28989
84.38	0.099327	0.085335	0.015904	-0.32864	-0.2335	-0.81731	-1.14448	-1.29614
84.48	0.102455	0.093147	0.015904	-0.31927	-0.21397	-0.81028	-1.14448	-1.30239
84.58	0.093857	0.107208	0.015904	-0.3263	-0.221	-0.80794	-1.13667	-1.29223
84.68	0.099327	0.107208	0.021374	-0.32864	-0.22335	-0.80794	-1.13667	-1.30161
84.78	0.099327	0.086113	-0.00129	-0.33255	-0.22725	-0.81966	-1.14604	-1.31411
84.88	0.089951	0.091583	-0.00363	-0.3388	-0.2335	-0.80794	-1.15463	-1.31567
84.98	0.087608	0.091583	0.010433	-0.3224	-0.22882	-0.80013	-1.14995	-1.30708
85.08	0.099327	0.093926	0.023716	-0.33021	-0.23663	-0.80013	-1.14838	-1.29614
85.18	0.100891	0.093147	0.019032	-0.32317	-0.23741	-0.79856	-1.14838	-1.30082
85.28	0.093857	0.09549	0.010433	-0.30911	-0.2296	-0.8056	-1.15463	-1.30161
85.38	0.099327	0.086113	0.00809	-0.31536	-0.23116	-0.80794	-1.14448	-1.30395
85.48	0.08136	0.072052	-0.00206	-0.32864	-0.24288	-0.80794	-1.16557	-1.31333
85.58	0.079796	0.077522	-0.013	-0.33802	-0.24444	-0.81419	-1.16792	-1.32192
85.68	0.082138	0.075958	-0.00363	-0.32864	-0.24678	-0.80794	-1.16245	-1.32505
85.78	0.093857	0.090019	0.00496	-0.32396	-0.24991	-0.81107	-1.16714	-1.32739
85.88	0.087608	0.074394	-0.00363	-0.33255	-0.2585	-0.81966	-1.16792	-1.34458
85.98	0.090736	0.081429	0.00575	-0.32942	-0.24913	-0.81966	-1.15854	-1.32582
86.08	0.091515	0.083771	0.00966	-0.31693	-0.24131	-0.80794	-1.15073	-1.32973
86.18	0.091515	0.098618	0.00809	-0.30755	-0.2335	-0.80481	-1.14291	-1.32348
86.28	0.103233	0.099396	0.01981	-0.30521	-0.23116	-0.80403	-1.14214	-1.31176
86.38	0.097763	0.093926	0.00809	-0.31224	-0.23819	-0.8095	-1.14995	-1.32348
86.48	0.097763	0.086113	0.015904	-0.3013	-0.23897	-0.8095	-1.16401	-1.33286
86.58	0.096985	0.093147	0.017468	-0.30598	-0.23194	-0.81028	-1.15463	-1.3352
86.68	0.099327	0.09549	0.026058	-0.29896	-0.22491	-0.78997	-1.14604	-1.32348
86.78	0.111046	0.09549	0.029964	-0.30677	-0.22335	-0.79466	-1.14448	-1.32348
86.88	0.089951	0.074394	0.015904	-0.31302	-0.24444	-0.80794	-1.15776	-1.33286
86.98	0.096985	0.081429	0.02528	-0.30364	-0.2296	-0.79856	-1.15073	-1.33207
87.08	0.085266	0.075958	0.013561	-0.30364	-0.24131	-0.8056	-1.15073	-1.3313
87.18	0.091515	0.081429	0.01981	-0.31458	-0.25225	-0.80794	-1.15229	-1.3313
87.28	0.091515	0.079865	0.01981	-0.31693	-0.24288	-0.80247	-1.14057	-1.31958
87.38	0.109482	0.086113	0.0284	-0.31693	-0.24288	-0.79778	-1.1437	-1.3227
87.48	0.101669	0.078301	0.027622	-0.3263	-0.23116	-0.8056	-1.13667	-1.32192
87.58	0.096985	0.073616	0.026844	-0.32317	-0.24288	-0.80481	-1.14526	-1.32582
87.68	0.104797	0.075958	0.018246	-0.32083	-0.24444	-0.81341	-1.14448	-1.32114
87.78	0.108704	0.072052	0.02528	-0.32317	-0.25538	-0.81028	-1.14682	-1.31801
87.88	0.101669	0.077522	0.027622	-0.33021	-0.24288	-0.81731	-1.14214	-1.3313
87.98	0.105576	0.082207	0.024494	-0.31458	-0.23819	-0.81966	-1.13823	-1.31723
88.08	0.118858	0.083771	0.017468	-0.31927	-0.24522	-0.80794	-1.13823	-1.31567
88.18	0.114174	0.075958	0.017468	-0.31927	-0.24522	-0.81575	-1.14526	-1.31567
88.28	0.113388	0.075958	0.010433	-0.31693	-0.25225	-0.81419	-1.14448	-1.32192
88.38	0.117294	0.087677	0.00809	-0.30833	-0.23663	-0.8095	-1.14761	-1.31489
88.48	0.109482	0.087677	0.00809	-0.30911	-0.24131	-0.81731	-1.15463	-1.32192
88.58	0.100891	0.087677	0.010433	-0.31536	-0.24444	-0.80794	-1.14448	-1.33286
88.68	0.108704	0.104866	0.017468	-0.30755	-0.24678	-0.79856	-1.1351	-1.32035
88.78	0.113388	0.107208	0.01981	-0.30521	-0.25303	-0.80247	-1.14214	-1.32114
88.88	0.111046	0.097832	0.021374	-0.31458	-0.2546	-0.80403	-1.14448	-1.33286
88.98	0.10714	0.090019	0.014339	-0.3224	-0.25773	-0.81888	-1.14995	-1.3352
89.08	0.10714	0.091583	0.00653	-0.31927	-0.2585	-0.81966	-1.14682	-1.33677
89.18	0.120422	0.104866	0.00575	-0.31927	-0.25147	-0.82747	-1.14682	-1.33754
89.28	0.113388	0.10096	0.010433	-0.3263	-0.25069	-0.81966	-1.14214	-1.34145
89.38	0.117294	0.113457	0.014339	-0.3224	-0.24444	-0.81966	-1.13823	-1.32505
89.48	0.128235	0.115021	0.026844	-0.32083	-0.22569	-0.79856	-1.12729	-1.32348
89.58	0.120422	0.103302	0.015904	-0.3388	-0.24444	-0.81731	-1.12885	-1.32739
89.68	0.109482	0.115021	0.015904	-0.34036	-0.24678	-0.81966	-1.12338	-1.32192
89.78	0.118858	0.108772	0.027622	-0.32864	-0.24131	-0.82591	-1.12495	-1.33286
89.88	0.126671	0.115021	0.026058	-0.33021	-0.23507	-0.81184	-1.11713	-1.32739
89.98	0.124329	0.10955	0.021374	-0.32864	-0.24054	-0.81731	-1.1226	-1.31801
90.08	0.125107	0.115021	0.027622	-0.32708	-0.24288	-0.80794	-1.12495	-1.32114
90.18	0.139954	0.115021	0.036999	-0.31927	-0.22569	-0.80481	-1.12495	-1.31411
90.28	0.130577	0.115021	0.018246	-0.33802	-0.24131	-0.82513	-1.14291	-1.32114
90.38	0.148544	0.115021	0.033871	-0.33411	-0.23663	-0.8095	-1.12651	-1.31567
90.48	0.140732	0.115021	0.029186	-0.3388	-0.23272	-0.81419	-1.13432	-1.32505
90.58	0.141518	0.115021	0.027622	-0.34036	-0.22569	-0.80794	-1.12729	-1.30629
90.68	0.150108	0.122833	0.027622	-0.32864	-0.21553	-0.80794	-1.12338	-1.3102
90.78	0.150108	0.122833	0.027622	-0.33489	-0.22491	-0.80794	-1.12495	-1.31333
90.88	0.132919	0.120491	0.013561	-0.35365	-0.2296	-0.81575	-1.13276	-1.31176
90.98	0.142296	0.125175	0.029964	-0.34974	-0.22491	-0.80716	-1.12417	-1.30552
91.08	0.151672	0.12674	0.040905	-0.3388	-0.22335	-0.78919	-1.11557	-1.29301
91.18	0.154015	0.138458	0.041683	-0.33802	-0.21553	-0.77669	-1.10542	-1.30161
91.28	0.140732	0.134552	0.027622	-0.35833	-0.2335	-0.78841	-1.12338	-1.30395
91.38	0.150108	0.134552	0.039341	-0.35989	-0.22335	-0.78841	-1.13432	-1.3102
91.48	0.150108	0.134552	0.036213	-0.35365	-0.22648	-0.77982	-1.13042	-1.31489
91.58	0.13839	0.143929	0.033093	-0.3638	-0.21788	-0.78294	-1.11948	-1.30629
91.68	0.140732	0.136894	0.029186	-0.35208	-0.21553	-0.78684	-1.12338	-1.30552
91.78	0.132141	0.134552	0.027622	-0.36614	-0.22178	-0.79622	-1.14214	-1.32192
91.88	0.130577	0.125175	0.027622	-0.36771	-0.23272	-0.79622	-1.14448	-1.31176
91.98	0.139954	0.13221	0.048718	-0.36771	-0.22569	-0.78841	-1.1351	-1.30395
92.08	0.132919	0.128304	0.029964	-0.36771	-0.23507	-0.80013	-1.13667	-1.32192
92.18	0.13839	0.132988	0.033871	-0.36771	-0.22335	-0.79388	-1.13979	-1.31723
92.28	0.13839	0.134552	0.029186	-0.36771	-0.22335	-0.79231	-1.14057	-1.32505
92.38	0.121201	0.117363	0.01981	-0.37552	-0.23116	-0.79466	-1.13667	-1.32973
92.48	0.128235	0.13221	0.027622	-0.36771	-0.21397	-0.78684	-1.13354	-1.3313
92.58	0.142296	0.146271	0.027622	-0.36771	-0.221	-0.79388	-1.13276	-1.33286
92.68	0.142296	0.152519	0.039341	-0.36146	-0.2171	-0.78997	-1.13589	-1.32895
92.78	0.130577	0.136116	0.027622	-0.37161	-0.22725	-0.80013	-1.14057	-1.33364
92.88	0.121201	0.134552	0.018246	-0.37786	-0.23663	-0.80013	-1.14682	-1.3352
92.98	0.136047	0.142365	0.02528	-0.35833	-0.21788	-0.79075	-1.13901	-1.3352
93.08	0.130577	0.134552	0.013561	-0.37318	-0.22335	-0.79622	-1.13276	-1.34145
93.18	0.136047	0.134552	0.010433	-0.37552	-0.2296	-0.79622	-1.13276	-1.34301
93.28	0.129013	0.134552	0.00262	-0.37318	-0.24601	-0.80169	-1.14761	-1.34848
93.38	0.121201	0.125175	0.00418	-0.37161	-0.24678	-0.80637	-1.14838	-1.34458
93.48	0.128235	0.143929	0.02528	-0.35989	-0.2296	-0.78684	-1.12729	-1.33754
93.58	0.130577	0.154083	0.027622	-0.36614	-0.2335	-0.7845	-1.1312	-1.32348
93.68	0.117294	0.136116	0.00653	-0.37943	-0.24678	-0.79622	-1.14448	-1.34145
93.78	0.108704	0.146271	0.015904	-0.37943	-0.23507	-0.8056	-1.13667	-1.34301
93.88	0.116516	0.155647	0.02528	-0.36224	-0.23507	-0.79856	-1.13667	-1.3352
93.98	0.111046	0.1408	0.013561	-0.37708	-0.24288	-0.80403	-1.14448	-1.34301
94.08	0.111046	0.138458	0.01981	-0.36771	-0.24288	-0.80403	-1.14448	-1.34926
94.18	0.111046	0.146271	0.01981	-0.37396	-0.24288	-0.80247	-1.14214	-1.33911
94.28	0.117294	0.131424	0.014339	-0.38099	-0.2546	-0.8095	-1.1562	-1.35395
94.38	0.109482	0.130646	0.015904	-0.37943	-0.24678	-0.80794	-1.1562	-1.34692
94.48	0.10714	0.136116	0.015904	-0.38099	-0.24678	-0.79622	-1.14838	-1.3563
94.58	0.093079	0.117363	0.010433	-0.37943	-0.2546	-0.81341	-1.16557	-1.36098
94.68	0.100891	0.124397	0.017468	-0.37005	-0.2335	-0.80637	-1.15854	-1.35317
94.78	0.103233	0.120491	0.013561	-0.36771	-0.24054	-0.81341	-1.14448	-1.3602
94.88	0.103233	0.118927	0.011997	-0.35599	-0.24288	-0.81575	-1.15073	-1.36879
94.98	0.103233	0.12674	0.01981	-0.36224	-0.24288	-0.80794	-1.14448	-1.36255
95.08	0.093857	0.12674	0.01981	-0.3638	-0.23116	-0.80794	-1.14448	-1.35083
95.18	0.103233	0.117363	0.01981	-0.35599	-0.23116	-0.80794	-1.14214	-1.3602
95.28	0.097763	0.121269	0.00496	-0.36146	-0.23663	-0.81341	-1.16167	-1.3563
95.38	0.099327	0.122833	0.00418	-0.35989	-0.23507	-0.80013	-1.1601	-1.35473
95.48	0.10714	0.116585	0.015904	-0.35989	-0.24444	-0.80637	-1.15463	-1.34692
95.58	0.100891	0.115021	0.015904	-0.35755	-0.23897	-0.80794	-1.1562	-1.35317
95.68	0.108704	0.115021	0.019032	-0.35052	-0.2296	-0.79856	-1.1562	-1.34301
95.78	0.111046	0.115021	0.01981	-0.34036	-0.2335	-0.79622	-1.14448	-1.34301
95.88	0.111046	0.12674	0.01981	-0.34036	-0.23507	-0.78841	-1.14448	-1.34926
95.98	0.101669	0.12674	0.027622	-0.34974	-0.24444	-0.78841	-1.13667	-1.35083
96.08	0.111046	0.12674	0.01981	-0.34036	-0.24678	-0.78841	-1.14291	-1.35239
96.18	0.099327	0.134552	0.027622	-0.34036	-0.23507	-0.79778	-1.14448	-1.35473
96.28	0.103233	0.120491	0.01981	-0.35442	-0.24288	-0.79622	-1.15229	-1.35083
96.38	0.103233	0.125175	0.016682	-0.34974	-0.24288	-0.78997	-1.14604	-1.35395
96.48	0.103233	0.12674	0.027622	-0.34036	-0.24288	-0.79466	-1.14214	-1.36098
96.58	0.093857	0.117363	0.027622	-0.34036	-0.23507	-0.79622	-1.14448	-1.36255
96.68	0.100891	0.12674	0.036999	-0.32864	-0.22569	-0.77903	-1.1351	-1.35473
96.78	0.111046	0.12674	0.039341	-0.32864	-0.22335	-0.78606	-1.12495	-1.34926
96.88	0.099327	0.115021	0.027622	-0.34036	-0.24444	-0.80013	-1.13667	-1.36411
96.98	0.099327	0.122833	0.018246	-0.34036	-0.23741	-0.80013	-1.14604	-1.36645
97.08	0.099327	0.116585	0.015904	-0.34661	-0.23507	-0.80013	-1.14838	-1.36645
97.18	0.082138	0.107208	0.00809	-0.34818	-0.24054	-0.81419	-1.1562	-1.36255
97.28	0.105576	0.111893	0.015904	-0.33411	-0.22882	-0.80169	-1.14214	-1.35473
97.38	0.100891	0.111115	0.015904	-0.32083	-0.22725	-0.8095	-1.14057	-1.35473
97.48	0.099327	0.104866	0.00966	-0.32708	-0.2335	-0.80637	-1.1351	-1.34926
97.58	0.099327	0.108772	0.00809	-0.33802	-0.24131	-0.80794	-1.13667	-1.3602
97.68	0.105576	0.113457	0.022152	-0.33411	-0.23663	-0.80169	-1.13667	-1.34848
97.78	0.093079	0.107208	0.00653	-0.32864	-0.24288	-0.79622	-1.13667	-1.35473
97.88	0.100891	0.116585	0.00575	-0.31927	-0.22569	-0.79622	-1.12729	-1.33364
97.98	0.103233	0.10955	0.00809	-0.31693	-0.22335	-0.79622	-1.12495	-1.32348
98.08	0.111046	0.122833	0.023716	-0.30911	-0.21553	-0.78684	-1.10542	-1.32505
98.18	0.111046	0.122833	0.017468	-0.30755	-0.22491	-0.78841	-1.10542	-1.33364
98.28	0.111046	0.122833	0.015904	-0.30911	-0.21553	-0.78841	-1.11479	-1.32348
98.38	0.11261	0.118149	0.017468	-0.31693	-0.21397	-0.79622	-1.11557	-1.32192
98.48	0.114952	0.118927	0.01981	-0.31693	-0.21163	-0.79622	-1.11323	-1.32114
98.58	0.104012	0.111893	0.010433	-0.31458	-0.221	-0.79388	-1.11479	-1.32739
98.68	0.108704	0.116585	0.017468	-0.3138	-0.21397	-0.78684	-1.11401	-1.32192
98.78	0.122765	0.118927	0.01981	-0.31302	-0.21163	-0.79075	-1.10151	-1.32895
98.88	0.116516	0.118927	0.01981	-0.3224	-0.21163	-0.7845	-1.10151	-1.32348
98.98	0.121201	0.125175	0.037777	-0.31068	-0.21163	-0.77825	-1.10464	-1.32348
99.08	0.122765	0.134552	0.039341	-0.30911	-0.20538	-0.77669	-1.10542	-1.31176
99.18	0.122765	0.125175	0.039341	-0.30911	-0.21006	-0.76497	-1.10542	-1.32114
99.28	0.111046	0.111115	0.027622	-0.33021	-0.22335	-0.77669	-1.11713	-1.3352
99.38	0.118858	0.116585	0.027622	-0.33255	-0.22335	-0.78606	-1.11713	-1.34145
99.48	0.118858	0.115021	0.027622	-0.32708	-0.22335	-0.78841	-1.11166	-1.34067
99.58	0.118858	0.115021	0.018246	-0.32864	-0.22335	-0.78059	-1.10698	-1.3352
99.68	0.128235	0.124397	0.02528	-0.31927	-0.21397	-0.77122	-1.09447	-1.3352
99.78	0.130577	0.117363	0.039341	-0.31693	-0.221	-0.76341	-1.0937	-1.3352
99.88	0.139168	0.121269	0.045589	-0.31068	-0.2171	-0.75872	-1.08745	-1.32348
99.98	0.13839	0.122833	0.040905	-0.3013	-0.20382	-0.75716	-1.08588	-1.32348
100.08	0.13839	0.128304	0.039341	-0.3013	-0.20382	-0.76653	-1.08588	-1.32348

## Sheet: Figure 4A sensorgram
Time	0.6 μM	1.25 μM	2.5 μM	5 μM	10 μM	20 μM	40 μM	80 μM
-10.09	0.011643	0.00774	0.00917	-0.00363	0.027664	0.00247	0.019455	-0.00883
-9.99	0.0011	-0.00281	-0.00137	-0.00246	0.00658	-0.000259	0.010086	-0.0182
-9.89	-0.00554	-0.00945	-0.00919	-0.01027	-0.00124	-0.00925	0.012817	-0.02679
-9.79	0.00383	0.0011	0.00253	0.00145	-0.00124	-0.01979	0.012817	-0.03383
-9.69	-0.00554	0.00891	0.00253	0.00145	-0.00124	-0.00807	0.012817	-0.03383
-9.59	0.00423	0.00813	0.00879	0.000671	0.00893	-0.00885	0.012039	-0.03461
-9.49	-0.00203	0.00188	-0.0045	0.00223	-0.00436	-0.01588	0.00578	-0.03305
-9.39	0.012817	0.02063	0.014252	0.00926	0.00267	-0.00807	0.012817	-0.02602
-9.29	0.012817	0.02063	0.013077	0.00926	0.00267	-0.00807	0.02063	-0.02602
-9.19	0.0011	0.00891	-0.00919	-0.00246	-0.00905	-0.01979	0.00891	-0.03774
-9.09	0.012039	0.00813	-0.00996	-0.00323	-0.00983	-0.02057	0.00813	-0.02679
-8.99	0.005	0.0011	-0.00919	-0.01027	-0.01608	-0.01588	0.0011	-0.03383
-8.89	0.00383	0.00891	-0.00996	-0.01027	-0.00905	-0.01706	0.0011	-0.02602
-8.79	-0.00554	0.0011	-0.017	-0.01027	-0.00983	-0.0276	0.0011	-0.02602
-8.69	-0.00398	0.0011	-0.02481	-0.00636	-0.02467	-0.03542	-0.00671	-0.035
-8.59	-0.01453	0.0011	-0.01309	-0.00636	-0.02467	-0.03542	-0.00671	-0.04437
-8.49	-0.01453	-7.63e-05	-0.01427	-0.00754	-0.02585	-0.03542	-0.00789	-0.035
-8.39	-0.01453	-0.01062	-0.02481	-0.01808	-0.03639	-0.03659	-0.01843	-0.04555
-8.29	-0.01453	-0.03015	-0.0377	-0.02199	-0.04811	-0.05885	-0.03015	-0.05727
-8.19	-0.01453	-0.02234	-0.03653	-0.02199	-0.04811	-0.05104	-0.02937	-0.05727
-8.09	-0.00671	-0.02234	-0.03653	-0.02199	-0.04811	-0.05104	-0.02312	-0.04555
-7.99	-0.00789	-0.02234	-0.03653	-0.01027	-0.04811	-0.05104	-0.02937	-0.04555
-7.89	-0.01726	-0.02234	-0.03731	-0.01027	-0.04811	-0.04987	-0.02234	-0.04555
-7.79	-0.00554	-0.02116	-0.03535	-0.00909	-0.04694	-0.0276	-0.02116	-0.04437
-7.69	0.005	-0.01062	-0.02599	0.00145	-0.03561	-0.0276	-0.01062	-0.03383
-7.59	0.00383	-7.63e-05	-0.0377	0.000275	-0.03053	-0.02878	-0.0118	-0.02719
-7.49	-0.00789	-0.00984	-0.04825	-0.00246	-0.04733	-0.03932	-0.02234	-0.03774
-7.39	-0.01843	-0.00281	-0.04825	-0.00246	-0.04108	-0.03932	-0.02234	-0.03774
-7.29	-0.01843	-0.00281	-0.04825	-0.00246	-0.04811	-0.0401	-0.02234	-0.03891
-7.19	-0.01843	0.00891	-0.04942	-0.00246	-0.04733	-0.04713	-0.02234	-0.04945
-7.09	-0.00671	0.00891	-0.04825	-0.00246	-0.0403	-0.04713	-0.02234	-0.03774
-6.99	-0.00789	0.00774	-0.0502	0.00809	-0.03444	-0.03659	-0.02351	-0.03891
-6.89	-0.03015	-0.00671	-0.07169	-0.0134	-0.07155	-0.05885	-0.03406	-0.06117
-6.79	-0.03015	-0.00671	-0.07169	-0.00636	-0.06374	-0.05104	-0.03406	-0.06117
-6.69	-0.03015	-0.00671	-0.07169	-0.00714	-0.06374	-0.05104	-0.03406	-0.05336
-6.59	-0.03015	-0.00671	-0.07169	-0.02512	-0.06374	-0.05104	-0.03406	-0.05336
-6.49	-0.03015	-0.00671	-0.07169	-0.00636	-0.06374	-0.03932	-0.03406	-0.05336
-6.39	-0.02898	-0.01335	-0.07832	-0.013	-0.07037	-0.04713	-0.0407	-0.06
-6.29	-0.01921	0.00891	-0.06895	-0.00246	-0.05983	-0.04596	-0.02234	-0.04945
-6.19	-0.02742	-0.00476	-0.06895	-0.00363	-0.061	-0.03659	-0.02351	-0.05063
-6.09	-0.03796	-0.01062	-0.07832	-0.01418	-0.07155	-0.0405	-0.03406	-0.04945
-5.99	-0.03679	-0.00945	-0.0666	-0.01183	-0.07037	-0.04987	-0.03288	-0.04828
-5.89	-0.01453	0.0011	-0.05724	0.00926	-0.05983	-0.04713	-0.02234	-0.04945
-5.79	-0.01453	0.0011	-0.06778	0.00926	-0.05905	-0.04713	-0.02234	-0.04945
-5.69	-0.01453	0.0011	-0.05997	0.00926	-0.05202	-0.04713	-0.00945	-0.03851
-5.59	-0.0157	-7.63e-05	-0.06114	-0.00363	-0.04147	-0.04831	-0.00125	-0.04672
-5.49	-0.03796	-0.02234	-0.0834	-0.01418	-0.06374	-0.0694	-0.03406	-0.06899
-5.39	-0.03679	-0.02116	-0.08223	-0.013	-0.06256	-0.05768	-0.03288	-0.06781
-5.29	-0.03406	-0.01843	-0.06778	-0.01027	-0.05983	-0.05495	-0.03015	-0.06508
-5.19	-0.03406	-0.01843	-0.08028	-0.01027	-0.06061	-0.05495	-0.03015	-0.06508
-5.09	-0.03406	-0.01961	-0.07559	-0.01027	-0.06764	-0.04713	-0.03093	-0.06508
-4.99	-0.03796	-0.0407	-0.08849	-0.02199	-0.07936	-0.05885	-0.03796	-0.0768
-4.89	-0.04695	-0.02234	-0.09903	-0.02199	-0.07936	-0.05885	-0.03796	-0.0768
-4.79	-0.05632	-0.02898	-0.09785	-0.02081	-0.06647	-0.05768	-0.02898	-0.0768
-4.69	-0.04578	-0.01062	-0.08731	0.00145	-0.05592	-0.03659	-0.02625	-0.06508
-4.59	-0.03796	-0.01062	-0.07637	0.000275	-0.05592	-0.04713	-0.02625	-0.06508
-4.49	-0.04578	-0.01961	-0.09122	-0.01027	-0.06374	-0.05495	-0.03406	-0.07289
-4.39	-0.045	-0.02937	-0.09044	-0.0173	-0.06296	-0.05417	-0.03328	-0.07211
-4.29	-0.03796	-0.02312	-0.07677	-0.01027	-0.05592	-0.04713	-0.02742	-0.06508
-4.19	-0.03796	-0.04187	-0.10684	-0.01495	-0.05983	-0.05885	-0.04187	-0.06976
-4.09	-0.02702	-0.03015	-0.09512	-0.01027	-0.04811	-0.04713	-0.03015	-0.06508
-3.99	-0.03406	-0.01961	-0.08731	-0.01027	-0.04811	-0.04596	-0.02898	-0.06508
-3.89	-0.03406	-0.03015	-0.08731	-0.01027	-0.04811	-0.03542	-0.01843	-0.06625
-3.79	-0.03406	-0.04187	-0.09512	-0.01027	-0.04811	-0.03542	-0.01843	-0.0768
-3.69	-0.03523	-0.03015	-0.0959	-0.01027	-0.03757	-0.03542	-0.01961	-0.0768
-3.59	-0.03679	-0.02898	-0.10176	0.00262	-0.04694	-0.0276	-0.01726	-0.06273
-3.49	-0.03484	-0.01843	-0.09122	0.013168	-0.02858	-0.0276	-0.00671	-0.04282
-3.39	-0.04305	-0.0118	-0.09357	0.000275	-0.02975	-0.01706	-0.000854	-0.05571
-3.29	-0.06413	-0.03406	-0.1252	-0.00909	-0.05084	-0.03893	-0.03015	-0.08812
-3.19	-0.05281	-0.03328	-0.11388	-0.01067	-0.02858	-0.03581	-0.01765	-0.08383
-3.09	-0.05359	-0.02234	-0.11466	-0.02199	-0.04811	-0.04713	-0.01726	-0.08656
-2.99	-0.05632	-0.04538	-0.1252	-0.03253	-0.05865	-0.05768	-0.01062	-0.11391
-2.89	-0.0575	-0.05476	-0.12755	-0.03448	-0.04811	-0.03815	-0.0118	-0.10805
-2.79	-0.045	-0.06413	-0.12833	-0.03957	-0.05788	-0.02683	-0.02116	-0.09906
-2.69	-0.045	-0.06062	-0.11778	-0.02902	-0.04733	-0.03854	-0.01102	-0.09555
-2.59	-0.02507	-0.0407	-0.11699	-0.01964	-0.03795	-0.01744	-0.01218	-0.09398
-2.49	-0.02507	-0.0407	-0.10098	0.0034	-0.01608	0.00482	0.012039	-0.07211
-2.39	-0.00594	-0.04031	-0.10606	0.00887	-0.000458	0.0052	0.039764	-0.06899
-2.29	-0.00554	-0.0446	-0.10371	0.000672	-0.01764	0.013809	0.015945	-0.07484
-2.19	0.042893	-0.0321	-0.07559	0.01825	0.012436	0.033722	-0.000854	-0.05727
-2.09	0.095627	0.02063	-0.05724	0.071364	0.054627	0.0513	0.02063	-0.04555
-1.99	0.181183	0.079224	-0.05606	0.069031	0.085877	0.041931	0.053055	-0.03188
-1.89	0.203827	0.117111	-0.08067	0.051835	0.040161	0.038406	0.01828	-0.05063
-1.79	0.157745	0.043289	-0.22403	-0.05792	0.014786	-0.00104	-0.07507	-0.06
-1.69	0.078827	-0.05867	-0.22325	-0.04855	-0.000458	-0.06198	-0.11726	-0.07211
-1.59	0.02298	-0.10788	-0.15605	0.022161	0.034317	-0.10729	-0.11179	-0.07718
-1.49	-0.00398	-0.10945	-0.03693	-0.00519	0.032745	-0.11862	-0.13211	-0.03423
-1.39	-0.08875	-0.17859	-0.07637	-0.01222	-0.01295	-0.21355	-0.1364	-0.04047
-1.29	-0.00359	-0.11296	-0.09981	0.128802	0.115173	-0.15533	-0.08328	0.033752
-1.19	0.024536	-0.03133	-0.08771	0.154572	0.092896	-0.12293	-0.14461	0.070847
-1.09	0.033905	0.228836	0.133774	0.092064	-0.04694	0.022003	0.067505	0.107971
-0.99	0.023758	0.080399	0.066208	0.030747	-0.01335	0.011459	0.214767	-0.0768
-0.89	0.033127	0.125702	0.057221	0.065892	-0.0614	0.00169	0.079224	-0.08656
-0.79	0.051086	0.092102	0.093155	0.135029	0.047592	0.022385	0.075317	-0.05531
-0.69	0.035095	0.035873	0.104095	0.097946	0.101501	0.022797	0.040955	-0.03656
-0.59	-0.00671	-0.01843	0.036514	0.024881	0.122589	-0.04909	0.026489	-0.01663
-0.49	-0.02509	0.03273	-0.01389	-0.00911	0.108521	-0.07722	-0.00946	-0.04907
-0.39	-0.00359	0.158524	0.037689	0.02996	0.083542	-0.04205	0.092117	0.02594
-0.29	0.00774	0.168671	0.017761	0.040107	0.078445	-0.03697	0.103439	0.024368
-0.19	0.051086	0.198746	0.034943	0.066284	0.081955	-0.00574	0.160461	0.056397
-0.09	-0.02545	0.180786	0.00839	0.026054	-0.00124	-0.04323	0.112427	0.184921
0.010002	-0.27156	0.16478	0.060349	0.162003	0.042511	0.0681	0.137039	0.223206
0.110001	-0.25671	-0.08406	-0.49005	-0.1173	-0.211	-0.03815	-0.20633	-0.27837
0.209999	0.03743	-0.63992	-0.72638	-0.28564	-0.45358	0.000916	-0.42233	0.806793
0.310001	-0.97702	-2.15633	-3.05566	-1.61769	-0.76646	0.529434	-1.95398	8.28375
0.41	-0.18054	0.83078	0.696671	0.754096	2.02025	2.18021	5.68001	16.0392
0.510002	1.16087	1.63	1.86465	1.45497	2.05112	1.96538	6.54211	9.31032
0.610001	1.18742	1.26244	0.872849	1.0647	1.03275	0.460297	1.49837	1.09743
0.709999	1.21594	0.872589	0.442383	0.887006	0.259308	-0.2444	-1.41336	-3.1096
0.810001	0.826874	0.355789	0.018936	0.185822	-0.07428	-0.56354	-2.51453	-4.22914
0.91	0.718292	0.199539	0.056824	0.219443	0.060867	-0.41432	-2.42233	-3.29242
1.01	0.894058	0.491714	0.082214	0.523712	0.311646	0.016525	-1.65594	-2.0186
1.11	1.00851	0.647964	0.141586	0.551071	0.498367	0.452866	-0.73718	-0.32953
1.21	0.637817	0.391327	0.107224	0.577247	0.534698	0.605591	-0.1536	0.659531
1.31	0.232346	-0.01453	-0.18419	0.210434	0.310867	0.477859	0.025711	1.27281
1.41	0.254227	0.126099	-0.02013	0.403025	0.50267	0.802475	0.805389	2.29547
1.51	0.275711	0.230789	0.035736	0.441681	0.678452	1.29974	1.26828	3.265
1.61	0.304611	0.259689	0.072846	0.452632	0.873367	1.40169	1.72141	3.72241
1.71	0.273361	0.234695	0.018936	0.533487	0.876892	1.4263	2.07024	4.33218
1.81	0.243286	0.158127	-0.04121	0.54715	0.857742	1.51654	2.38274	4.97359
1.91	0.251099	0.17688	-0.05606	0.624505	0.856186	1.65013	2.74446	5.67007
2.01	0.19368	0.121414	-0.03535	0.576065	0.928848	1.84271	3.02727	6.03648
2.11	0.192505	0.149536	0.04628	0.578405	1.01321	2.01302	3.25383	6.46382
2.21	0.204224	0.137817	0.075974	0.61083	1.08157	2.07201	3.43469	6.82437
2.31	0.204224	0.149536	0.112686	0.618637	1.1601	2.15794	3.67688	7.17203
2.41	0.202271	0.161255	0.161911	0.640126	1.19798	2.22903	3.84094	7.4064
2.51	0.192505	0.155396	0.181824	0.638168	1.20657	2.26614	4.0175	7.67281
2.61	0.210861	0.156174	0.210739	0.67606	1.27884	2.33763	4.16476	7.92984
2.71	0.177658	0.126099	0.221283	0.675282	1.28001	2.38959	4.27454	8.17398
2.81	0.159302	0.137039	0.241989	0.695587	1.32416	2.45755	4.40344	8.28258
2.91	0.133133	0.148361	0.263077	0.725284	1.33157	2.50755	4.48547	8.44742
3.01	0.136642	0.141724	0.254486	0.730743	1.34447	2.53568	4.57141	8.59195
3.11	0.161255	0.181961	0.279877	0.774111	1.38744	2.60403	4.66399	8.74234
3.21	0.140945	0.163208	0.283783	0.777622	1.39212	2.6181	4.71555	8.81461
3.31	0.152267	0.190552	0.309174	0.807312	1.4265	2.64192	4.77571	8.95445
3.41	0.139771	0.215942	0.290421	0.836215	1.43626	2.66576	4.86516	9.06343
3.51	0.114777	0.248367	0.291992	0.839737	1.4601	2.69936	4.93782	9.12555
3.61	0.11203	0.269455	0.321671	0.880357	1.48001	2.73997	5.00578	9.21577
3.71	0.112427	0.267899	0.322845	0.899889	1.48392	2.78568	5.07727	9.28453
3.81	0.135864	0.271408	0.32402	0.911209	1.48822	2.83177	5.14641	9.34663
3.91	0.155396	0.279221	0.353699	0.927232	1.48274	2.86107	5.20618	9.42516
4.01	0.160477	0.295242	0.351364	0.9245	1.49994	2.87865	5.26477	9.48453
4.11	0.131958	0.296021	0.359955	0.935823	1.5183	2.89818	5.30579	9.5443
4.21	0.115158	0.274536	0.356827	0.921374	1.50345	2.89388	5.33078	9.58414
4.31	0.124146	0.315552	0.382614	0.957703	1.54291	2.93919	5.36633	9.66148
4.41	0.155792	0.297195	0.415817	0.959655	1.56244	2.96107	5.40579	9.72008
4.51	0.177658	0.288986	0.451752	0.981522	1.60384	2.98294	5.44016	9.80875
4.61	0.171021	0.275314	0.453705	0.975282	1.61713	2.99974	5.45813	9.8564
4.71	0.205399	0.297195	0.476364	0.996765	1.65111	3.0349	5.50618	9.91852
4.81	0.217896	0.289383	0.481827	0.999497	1.66986	3.05951	5.53703	9.9689
4.91	0.235474	0.289764	0.484955	0.982696	1.67532	3.06497	5.55774	10.0197
5.01	0.212814	0.274536	0.497452	0.984651	1.69017	3.06888	5.5761	10.0341
5.11	0.221024	0.275711	0.493164	0.967469	1.69212	3.0806	5.58899	10.0677
5.21	0.222977	0.289383	0.513077	0.980744	1.71088	3.08685	5.60735	10.1295
5.31	0.215546	0.270233	0.490814	0.966295	1.68196	3.06888	5.60344	10.1552
5.41	0.212433	0.273758	0.501755	0.974502	1.69838	3.07631	5.62337	10.197
5.51	0.216721	0.265549	0.50058	0.976837	1.72025	3.09232	5.65422	10.2498
5.61	0.205399	0.248367	0.48378	0.9702	1.70189	3.09232	5.6554	10.2466
5.71	0.22258	0.257736	0.489639	0.978012	1.71947	3.09935	5.68547	10.2892
5.81	0.213211	0.255005	0.491211	0.989731	1.7097	3.10013	5.68665	10.3283
5.91	0.221802	0.253052	0.50058	0.995589	1.71947	3.1181	5.71126	10.347
6.01	0.186249	0.240555	0.475967	0.970979	1.71439	3.09349	5.69133	10.3603
6.11	0.212433	0.251877	0.49472	0.986999	1.72923	3.11185	5.72961	10.4193
6.21	0.216721	0.255005	0.502533	1.00926	1.74799	3.12006	5.75696	10.4572
6.31	0.213989	0.245636	0.491989	1.00731	1.74173	3.13333	5.76555	10.4673
6.41	0.194458	0.232346	0.468155	1.0034	1.72142	3.12474	5.76868	10.4736
6.51	0.212036	0.23938	0.46347	1.00926	1.72923	3.13138	5.77649	10.4779
6.61	0.191727	0.227661	0.46347	1.00926	1.739	3.12006	5.77922	10.4884
6.71	0.196411	0.23938	0.46347	1.00809	1.72142	3.1306	5.78821	10.5072
6.81	0.195236	0.238205	0.462296	0.996765	1.739	3.13138	5.80656	10.5185
6.91	0.174149	0.228836	0.452148	1.00145	1.7226	3.14349	5.80891	10.5291
7.01	0.183517	0.238983	0.455261	1.00027	1.75032	3.15482	5.83781	10.5494
7.11	0.161255	0.22493	0.441208	0.987	1.73041	3.13959	5.82845	10.5552
7.21	0.154221	0.236649	0.443939	1.00105	1.74173	3.14388	5.85031	10.5595
7.31	0.169067	0.246017	0.442764	0.994034	1.7597	3.17084	5.85461	10.5748
7.41	0.182358	0.248367	0.441208	1.01044	1.7722	3.18333	5.86751	10.599
7.51	0.193283	0.264771	0.449799	1.01863	1.77806	3.20091	5.89641	10.6291
7.61	0.165939	0.251877	0.424011	0.997544	1.76321	3.19388	5.88977	10.631
7.71	0.172974	0.267899	0.428711	1.01044	1.76166	3.20287	5.89876	10.6568
7.81	0.161255	0.279221	0.420105	1.01668	1.76712	3.21068	5.90891	10.6794
7.91	0.152664	0.286652	0.40918	1.00575	1.7683	3.22943	5.91829	10.697
8.01	0.139771	0.283127	0.418549	1.01121	1.77338	3.23412	5.92961	10.7142
8.11	0.144455	0.297195	0.43222	1.02684	1.77924	3.23216	5.93587	10.7373
8.21	0.133911	0.290939	0.424408	1.00926	1.77571	3.2263	5.94133	10.7396
8.31	0.133911	0.299149	0.422455	0.998322	1.78119	3.23412	5.94914	10.747
8.41	0.122589	0.297974	0.43222	0.99794	1.78001	3.24115	5.94485	10.7545
8.51	0.119064	0.290939	0.424408	1.00027	1.78392	3.24544	5.95187	10.758
8.61	0.121796	0.305786	0.420502	0.985428	1.77962	3.24857	5.95618	10.7666
8.71	0.109695	0.297974	0.424408	0.986221	1.78041	3.24232	5.95735	10.7662
8.81	0.115555	0.310867	0.424408	0.990509	1.79564	3.26614	5.97258	10.7892
8.91	0.124924	0.321014	0.43222	1.00926	1.80345	3.29153	5.99797	10.8009
9.01	0.103439	0.314774	0.432999	0.998718	1.80032	3.2888	5.98938	10.8002
9.11	0.097977	0.317902	0.420898	0.997543	1.80658	3.28021	5.99524	10.817
9.21	0.094849	0.321014	0.43573	1.00145	1.80345	3.28372	5.99915	10.8212
9.31	0.113602	0.32962	0.439255	1.00926	1.81126	3.29193	6.00813	10.8373
9.41	0.102264	0.328827	0.420502	1.01707	1.8179	3.29153	6.01828	10.8478
9.51	0.090942	0.325317	0.432999	1.00887	1.81908	3.29153	6.02649	10.8478
9.61	0.094849	0.330002	0.43222	1.00653	1.82298	3.29271	6.03117	10.8412
9.71	0.091339	0.325714	0.428711	1.0163	1.8308	3.30092	6.03352	10.847
9.81	0.095627	0.342117	0.436905	1.01044	1.8308	3.31497	6.03235	10.8419
9.91	0.101486	0.348358	0.438858	1.0284	1.83861	3.31107	6.05656	10.8478
10.01	0.07962	0.337433	0.40918	1.0163	1.8308	3.28802	6.03548	10.8373
10.11	0.087036	0.341721	0.417374	1.01044	1.83197	3.29271	6.0507	10.8412
10.21	0.082733	0.34758	0.420502	1.01981	1.84915	3.29935	6.06555	10.8603
10.31	0.08313	0.338211	0.420502	1.01004	1.85033	3.31224	6.05852	10.8697
10.41	0.07962	0.34407	0.428314	1.01239	1.85072	3.30756	6.06477	10.888
10.51	0.087036	0.341721	0.43222	1.01707	1.85501	3.31224	6.05891	10.9005
10.61	0.094452	0.368286	0.440033	1.02879	1.8804	3.34232	6.08078	10.9189
10.71	0.071411	0.356567	0.43222	1.01708	1.86986	3.33177	6.06633	10.9166
10.81	0.071808	0.361649	0.443161	1.02216	1.87025	3.34271	6.07767	10.931
10.91	0.075317	0.368286	0.43222	1.02879	1.88235	3.33177	6.08977	10.9388
11.01	0.076492	0.380005	0.445114	1.04051	1.8933	3.35521	6.10188	10.9513
11.11	0.078827	0.371017	0.446671	1.0323	1.8933	3.35326	6.10031	10.9689
11.21	0.071411	0.357742	0.432999	1.03661	1.90111	3.34427	6.10579	10.9591
11.31	0.072586	0.380005	0.452927	1.03778	1.91283	3.36302	6.12102	10.9662
11.41	0.076096	0.369064	0.456436	1.0495	1.91283	3.36224	6.11711	10.9787
11.51	0.101486	0.386642	0.481827	1.06668	1.92024	3.37357	6.13586	11.0091
11.61	0.07962	0.364777	0.458786	1.04833	1.91595	3.36107	6.13509	11.008
11.71	0.087036	0.372192	0.452927	1.04832	1.914	3.35521	6.13274	11.0103
11.81	0.08313	0.380783	0.471283	1.04832	1.93236	3.36302	6.13586	11.0412
11.91	0.083908	0.376099	0.46347	1.0495	1.92064	3.36302	6.12923	11.0619
12.01	0.084305	0.380005	0.464249	1.07176	1.93236	3.37396	6.15227	11.0783
12.11	0.094849	0.369461	0.471283	1.06082	1.93236	3.36693	6.14758	11.0599
12.21	0.095627	0.380005	0.472458	1.07567	1.93236	3.37357	6.14758	11.0599
12.31	0.103836	0.380005	0.483002	1.07957	1.94485	3.38255	6.15227	11.0724
12.41	0.11438	0.380783	0.48378	1.06786	1.95306	3.38255	6.14876	11.0795
12.51	0.122192	0.39563	0.502533	1.08856	1.97142	3.40091	6.1718	11.0998
12.61	0.11438	0.387817	0.490814	1.09012	1.97025	3.38919	6.16711	11.1173
12.71	0.11438	0.387817	0.502533	1.07957	1.97142	3.38959	6.1718	11.1095
12.81	0.11438	0.39563	0.502533	1.08817	1.96751	3.39037	6.17493	11.1068
12.91	0.115158	0.400314	0.514252	1.09637	1.97923	3.40208	6.17961	11.1115
13.01	0.130005	0.403442	0.510345	1.10692	1.97923	3.40872	6.18391	11.1263
13.11	0.135086	0.408524	0.522064	1.10692	1.98978	3.4099	6.19914	11.1369
13.21	0.141724	0.42688	0.518158	1.11473	1.98822	3.41771	6.21399	11.1252
13.31	0.142502	0.415161	0.510345	1.1077	1.98705	3.42865	6.20695	11.1353
13.41	0.140945	0.419464	0.521286	1.11513	1.99017	3.43256	6.21439	11.1498
13.51	0.133911	0.412033	0.503708	1.11082	1.98314	3.42552	6.21867	11.142
13.61	0.122192	0.419067	0.506439	1.11082	1.98314	3.42435	6.21907	11.131
13.71	0.131958	0.415939	0.51503	1.1077	1.99173	3.43021	6.23898	11.1388
13.81	0.152664	0.426102	0.533783	1.12685	2.0097	3.44818	6.25618	11.1693
13.91	0.133911	0.420242	0.522064	1.12254	2.00267	3.44115	6.2386	11.1576
14.01	0.134689	0.430786	0.514252	1.1116	2.0015	3.44115	6.24875	11.1693
14.11	0.153442	0.430786	0.514252	1.13036	1.99213	3.46263	6.25032	11.1857
14.21	0.155396	0.439377	0.524017	1.13895	2.01126	3.44193	6.25774	11.2001
14.31	0.161255	0.446411	0.529877	1.13426	2.0183	3.4595	6.25774	11.1974
14.41	0.172974	0.450317	0.541595	1.13817	2.03001	3.46068	6.27766	11.2173
14.51	0.165161	0.450317	0.541595	1.13817	2.03001	3.4599	6.28899	11.2201
14.61	0.162033	0.458908	0.541595	1.13544	2.03001	3.46849	6.29602	11.2287
14.71	0.180786	0.465942	0.553314	1.1577	2.04173	3.47903	6.30774	11.2416
14.81	0.169067	0.465942	0.553314	1.1577	2.04173	3.48021	6.2968	11.258
14.91	0.160477	0.456573	0.552536	1.14911	2.03978	3.47865	6.29642	11.2474
15.01	0.154221	0.443283	0.534561	1.13113	2.01048	3.46419	6.29367	11.2533
15.11	0.157745	0.446411	0.549408	1.14598	2.01752	3.47552	6.30305	11.2775
15.21	0.165161	0.45813	0.553314	1.14989	2.0222	3.49193	6.30852	11.2681
15.31	0.165939	0.458908	0.554092	1.15067	2.02298	3.50443	6.30852	11.2712
15.41	0.174149	0.454224	0.549408	1.14598	2.03001	3.51068	6.30501	11.267
15.51	0.184692	0.465942	0.561127	1.14598	2.04056	3.522	6.31946	11.2787
15.61	0.185471	0.45813	0.553314	1.13934	2.02338	3.51068	6.32024	11.2794
15.71	0.192505	0.467117	0.550583	1.1577	2.04056	3.51146	6.32845	11.2982
15.81	0.192505	0.465942	0.561127	1.14598	2.03001	3.522	6.32687	11.2982
15.91	0.181961	0.464767	0.561127	1.13817	2.02924	3.5181	6.32454	11.297
16.01	0.204224	0.45813	0.553314	1.15066	2.03392	3.51849	6.3468	11.299
16.11	0.196411	0.45813	0.553314	1.14598	2.03392	3.51146	6.33977	11.2962
16.21	0.205399	0.455399	0.562302	1.15497	2.03001	3.53217	6.35696	11.2806
16.31	0.205002	0.465942	0.572845	1.1577	2.03001	3.54153	6.37102	11.2994
16.41	0.212036	0.465942	0.561905	1.14598	2.03001	3.53099	6.37805	11.3009
16.51	0.225708	0.470627	0.573624	1.15848	2.04251	3.54271	6.39055	11.3029
16.61	0.231567	0.465942	0.580658	1.1577	2.04877	3.54153	6.38586	11.3095
16.71	0.231567	0.472977	0.576752	1.16669	2.04837	3.54662	6.39836	11.2955
16.81	0.231567	0.465942	0.576752	1.16551	2.03783	3.55638	6.4054	11.3056
16.91	0.244461	0.471024	0.583008	1.17841	2.05072	3.5517	6.40657	11.3189
17.01	0.243286	0.481567	0.592377	1.17723	2.06049	3.56146	6.41789	11.3302
17.11	0.235474	0.481567	0.592377	1.17723	2.05228	3.56497	6.43001	11.3373
17.21	0.243286	0.477661	0.599014	1.17723	2.04955	3.57005	6.44719	11.3384
17.31	0.243286	0.477661	0.589645	1.17723	2.04955	3.57005	6.42493	11.3486
17.41	0.243286	0.477661	0.604095	1.18895	2.04837	3.59232	6.42883	11.358
17.51	0.243286	0.477661	0.602921	1.18895	2.03783	3.58099	6.42883	11.372
17.61	0.247192	0.481567	0.593552	1.18895	2.04877	3.59349	6.44055	11.3685
17.71	0.247192	0.481567	0.604095	1.18895	2.04173	3.59232	6.43274	11.3607
17.81	0.236252	0.470627	0.604095	1.18114	2.04056	3.59271	6.4218	11.3615
17.91	0.243286	0.476883	0.604095	1.18114	2.03001	3.59232	6.42883	11.3607
18.01	0.235474	0.462036	0.595108	1.18114	2.02924	3.58177	6.42102	11.3498
18.11	0.243286	0.469849	0.592377	1.18895	2.02884	3.6013	6.41789	11.3587
18.21	0.230789	0.468674	0.580658	1.17723	2.0183	3.60052	6.41711	11.3693
18.31	0.223755	0.45813	0.580658	1.17723	2.02924	3.60013	6.41594	11.3685
18.41	0.212036	0.446411	0.568939	1.17723	2.01048	3.60013	6.39758	11.358
18.51	0.223755	0.45813	0.580658	1.18777	2.0222	3.60052	6.39954	11.3732
18.61	0.216721	0.45813	0.572067	1.17723	2.02103	3.60403	6.41634	11.3908
18.71	0.232742	0.467117	0.574799	1.18622	2.01947	3.60951	6.41789	11.39
18.81	0.242508	0.46907	0.592377	1.19794	2.03001	3.62357	6.43001	11.4076
18.91	0.235474	0.462036	0.580658	1.20848	2.02924	3.61302	6.44055	11.3998
19.01	0.235474	0.47258	0.591599	1.21239	2.03392	3.6306	6.44055	11.4037
19.11	0.236252	0.451096	0.586121	1.21199	2.03352	3.61302	6.43352	11.4052
19.21	0.243286	0.465942	0.608002	1.21629	2.03783	3.63138	6.43625	11.4388
19.31	0.243286	0.456955	0.608002	1.20457	2.03783	3.61966	6.42493	11.4377
19.41	0.231567	0.446411	0.608002	1.20458	2.03665	3.61693	6.42493	11.4377
19.51	0.243286	0.445633	0.61972	1.21629	2.04877	3.63841	6.43665	11.4388
19.61	0.236649	0.439774	0.613083	1.21747	2.04291	3.62201	6.4386	11.433
19.71	0.247192	0.450317	0.622849	1.2202	2.05345	3.63177	6.44836	11.4388
19.81	0.234299	0.437424	0.614639	1.21825	2.0511	3.62357	6.43547	11.4384
19.91	0.232742	0.435867	0.601364	1.19794	2.02728	3.62865	6.4261	11.4478
20.01	0.243286	0.437424	0.611908	1.20848	2.03705	3.62787	6.43665	11.4779
20.11	0.243286	0.415161	0.611908	1.20848	2.03001	3.63138	6.42883	11.4779
20.21	0.244064	0.415161	0.604095	1.19676	2.02884	3.62006	6.42961	11.4873
20.31	0.263596	0.42688	0.616592	1.20926	2.03079	3.62434	6.43742	11.4787
20.41	0.269852	0.42688	0.623627	1.20848	2.03783	3.62083	6.43665	11.4896
20.51	0.251099	0.419067	0.610733	1.20848	2.03783	3.63138	6.43665	11.4974
20.61	0.251099	0.407349	0.600189	1.20731	2.03783	3.62787	6.42883	11.4892
20.71	0.252274	0.408524	0.601364	1.19794	2.03822	3.62201	6.43079	11.4869
20.81	0.275314	0.431564	0.612686	1.22098	2.05423	3.65482	6.44914	11.5138
20.91	0.282349	0.430786	0.618942	1.21629	2.05228	3.65091	6.44954	11.5209
21.01	0.283524	0.438599	0.620895	1.2245	2.05853	3.64857	6.46985	11.5294
21.11	0.294067	0.42688	0.623627	1.22801	2.0679	3.66263	6.48743	11.5298
21.21	0.292892	0.42688	0.623627	1.22801	2.05658	3.65091	6.48743	11.54
21.31	0.283127	0.427658	0.632217	1.22879	2.05032	3.64818	6.48117	11.5384
21.41	0.290161	0.434692	0.630264	1.23582	2.05618	3.647	6.49446	11.5673
21.51	0.290558	0.424149	0.620895	1.22919	2.039	3.64857	6.47766	11.565
21.61	0.305786	0.446411	0.643158	1.25027	2.06908	3.67435	6.49915	11.5795
21.71	0.294067	0.445633	0.643158	1.23973	2.0683	3.67162	6.49915	11.5795
21.81	0.294067	0.438599	0.64238	1.22723	2.05345	3.66966	6.49211	11.5783
21.91	0.295242	0.439774	0.63652	1.22137	2.06126	3.6642	6.50032	11.5611
22.01	0.304611	0.44133	0.647064	1.23192	2.06126	3.67435	6.51086	11.5658
22.11	0.30188	0.438599	0.653702	1.23856	2.0683	3.67162	6.50696	11.5802
22.21	0.30188	0.438599	0.643158	1.22801	2.06126	3.68216	6.51164	11.5795
22.31	0.30188	0.43782	0.643158	1.22801	2.06009	3.67865	6.51985	11.5712
22.41	0.294067	0.419846	0.642761	1.22879	2.05032	3.67044	6.51945	11.5814
22.51	0.294067	0.42688	0.626755	1.23582	2.05658	3.67044	6.52727	11.5873
22.61	0.292892	0.42688	0.61972	1.23582	2.04955	3.65912	6.52649	11.588
22.71	0.282349	0.42688	0.61972	1.22684	2.04837	3.65872	6.53821	11.6009
22.81	0.295242	0.431961	0.631439	1.22919	2.06244	3.67279	6.5511	11.631
22.91	0.304611	0.442505	0.630661	1.23895	2.07181	3.68138	6.56165	11.6373
23.01	0.294846	0.442108	0.624405	1.2327	2.06204	3.66341	6.56203	11.6298
23.11	0.290161	0.438599	0.631439	1.23973	2.0683	3.65912	6.56555	11.6205
23.21	0.290161	0.438599	0.630264	1.23973	2.06009	3.66966	6.56555	11.6486
23.31	0.290558	0.439774	0.613083	1.24091	2.04994	3.65326	6.56673	11.638
23.41	0.305786	0.450317	0.623627	1.23973	2.05345	3.66263	6.56946	11.6486
23.51	0.294846	0.449921	0.624405	1.23856	2.05423	3.6638	6.57101	11.6388
23.61	0.30188	0.446411	0.630661	1.22801	2.06126	3.66263	6.58508	11.6459
23.71	0.309692	0.441727	0.630264	1.23582	2.07962	3.66653	6.60461	11.6662
23.81	0.309692	0.434692	0.620895	1.23582	2.07025	3.65639	6.60461	11.6744
23.91	0.308914	0.434692	0.631439	1.22411	2.07884	3.67044	6.60461	11.6966
24.01	0.303055	0.435867	0.632614	1.22528	2.06244	3.66811	6.60579	11.7103
24.11	0.313599	0.446411	0.64238	1.23582	2.0722	3.67044	6.61633	11.7279
24.21	0.313202	0.446411	0.636124	1.2366	2.06595	3.67239	6.6093	11.7314
24.31	0.322586	0.459305	0.656052	1.25575	2.0847	3.69037	6.62923	11.7486
24.41	0.33313	0.469849	0.665421	1.25809	2.09251	3.69115	6.6386	11.7638
24.51	0.322189	0.457733	0.651749	1.2366	2.08157	3.68997	6.61711	11.758
24.61	0.328445	0.454224	0.649796	1.23582	2.08743	3.67825	6.62415	11.7462
24.71	0.320236	0.454224	0.638474	1.23505	2.07611	3.67865	6.61633	11.7357
24.81	0.310867	0.447586	0.640427	1.22801	2.0808	3.67943	6.61751	11.7404
24.91	0.313599	0.457352	0.65097	1.22801	2.08002	3.69037	6.62024	11.7369
25.01	0.320633	0.450317	0.641983	1.22801	2.0808	3.68997	6.60812	11.7474
25.11	0.314377	0.449921	0.631439	1.21707	2.08157	3.67943	6.60539	11.7529
25.21	0.312424	0.454224	0.631439	1.22293	2.08743	3.68997	6.61243	11.767
25.31	0.303055	0.446808	0.631439	1.21356	2.07729	3.68764	6.6136	11.7794
25.41	0.312424	0.450317	0.630661	1.22333	2.07962	3.70169	6.62688	11.767
25.51	0.30188	0.450317	0.623627	1.21629	2.0808	3.70091	6.60461	11.7787
25.61	0.30188	0.451096	0.62323	1.20926	2.0804	3.69193	6.60539	11.7783
25.71	0.30188	0.447586	0.609177	1.22411	2.07806	3.69896	6.60501	11.7681
25.81	0.301102	0.456955	0.618942	1.22411	2.08783	3.7099	6.60735	11.7677
25.91	0.294067	0.446411	0.610733	1.21552	2.07962	3.7095	6.58391	11.7658
26.01	0.295242	0.447586	0.601364	1.20848	2.06947	3.69936	6.58626	11.7556
26.11	0.304611	0.469849	0.622452	1.2202	2.08353	3.71341	6.60149	11.7697
26.21	0.294846	0.469452	0.611908	1.22098	2.07376	3.71419	6.59758	11.7521
26.31	0.294067	0.465164	0.611908	1.22723	2.0808	3.71771	6.5968	11.7521
26.41	0.293289	0.450317	0.611908	1.2202	2.07884	3.72122	6.59798	11.7599
26.51	0.286255	0.450317	0.611908	1.22801	2.07025	3.71107	6.59094	11.7603
26.61	0.287033	0.450317	0.611908	1.22098	2.0808	3.722	6.60812	11.7607
26.71	0.293289	0.45813	0.611908	1.22801	2.09251	3.71849	6.5968	11.7865
26.81	0.28508	0.462036	0.623627	1.23895	2.10306	3.73997	6.5968	11.7904
26.91	0.274536	0.462036	0.622452	1.23192	2.09251	3.72162	6.58899	11.7697
27.01	0.274536	0.462036	0.613083	1.23192	2.09174	3.71458	6.59016	11.7603
27.11	0.262817	0.462036	0.622849	1.23074	2.0847	3.72513	6.58977	11.7521
27.21	0.262817	0.450317	0.60878	1.2202	2.08548	3.71458	6.58977	11.7521
27.31	0.262817	0.449142	0.615814	1.2202	2.09134	3.7224	6.58899	11.7384
27.41	0.255005	0.439774	0.615814	1.2202	2.08119	3.73334	6.57845	11.7213
27.51	0.262039	0.45813	0.623627	1.22801	2.09251	3.73412	6.59758	11.7396
27.61	0.255783	0.457733	0.611511	1.22879	2.09329	3.74153	6.59758	11.7216
27.71	0.252274	0.44368	0.608398	1.23622	2.1015	3.73842	6.59407	11.7291
27.81	0.262817	0.453445	0.611908	1.23973	2.11087	3.75247	6.5968	11.7197
27.91	0.265549	0.45813	0.622452	1.23973	2.11127	3.75287	6.5968	11.722
28.01	0.255402	0.450317	0.60527	1.23973	2.10541	3.75365	6.59016	11.7213
28.11	0.246796	0.451096	0.616592	1.24051	2.10501	3.76497	6.59367	11.713
28.21	0.243286	0.457352	0.61113	1.24754	2.11087	3.76068	6.58977	11.713
28.31	0.243286	0.450317	0.604095	1.24677	2.11205	3.75247	6.58899	11.6994
28.41	0.251099	0.446411	0.610733	1.23973	2.10814	3.75677	6.58508	11.6771
28.51	0.243286	0.446411	0.589645	1.24091	2.10854	3.74974	6.57845	11.6705
28.61	0.242508	0.438599	0.600189	1.25027	2.11087	3.74779	6.57727	11.6681
28.71	0.224533	0.439377	0.593155	1.24051	2.1011	3.73099	6.57101	11.631
28.81	0.243286	0.457352	0.61113	1.25809	2.11986	3.74779	6.57727	11.64
28.91	0.235474	0.450317	0.602921	1.23582	2.11205	3.74193	6.57805	11.6611
29.01	0.235474	0.438599	0.593552	1.23622	2.11322	3.74115	6.57845	11.647
29.11	0.223755	0.438599	0.603317	1.23192	2.12259	3.74583	6.56946	11.6498
29.21	0.223755	0.438599	0.585342	1.23152	2.1011	3.74544	6.57141	11.6435
29.31	0.212036	0.430786	0.591202	1.22801	2.10736	3.74193	6.57024	11.6693
29.41	0.219849	0.438599	0.583008	1.237	2.10931	3.75795	6.57336	11.6666
29.51	0.231567	0.438599	0.614639	1.24754	2.13158	3.772	6.57727	11.6994
29.61	0.223755	0.438599	0.592377	1.24754	2.1304	3.76068	6.56555	11.7084
29.71	0.223755	0.429611	0.584564	1.24754	2.11986	3.75247	6.55774	11.7189
29.81	0.212433	0.408524	0.57402	1.23622	2.12025	3.75365	6.55891	11.722
29.91	0.215942	0.418289	0.584564	1.23973	2.11595	3.75287	6.5507	11.7513
30.01	0.216721	0.408127	0.585342	1.24051	2.11282	3.75247	6.55969	11.7716
30.11	0.212036	0.415161	0.579483	1.24754	2.11868	3.74193	6.56633	11.797
30.21	0.223755	0.419067	0.568939	1.24637	2.11205	3.76028	6.57845	11.8107
30.31	0.214767	0.419067	0.561127	1.22801	2.10033	3.74974	6.57727	11.7994
30.41	0.192505	0.407349	0.549408	1.22801	2.10033	3.74896	6.56906	11.8212
30.51	0.204224	0.417892	0.561127	1.23895	2.09955	3.75247	6.56673	11.8314
30.61	0.201492	0.416336	0.569336	1.22919	2.1015	3.75014	6.57922	11.8763
30.71	0.205002	0.419067	0.565811	1.24051	2.10501	3.75325	6.58977	11.89
30.81	0.200317	0.419067	0.572845	1.23856	2.11087	3.74974	6.58626	11.9076
30.91	0.204224	0.417892	0.572845	1.23973	2.10033	3.76028	6.60071	11.9248
31.01	0.199539	0.407349	0.572845	1.23582	2.10696	3.75677	6.59641	11.9369
31.11	0.19368	0.396805	0.574799	1.237	2.08978	3.74974	6.58743	11.9373
31.21	0.196411	0.407349	0.580658	1.24676	2.10033	3.76068	6.5968	11.9494
31.31	0.196411	0.40657	0.592377	1.24364	2.11205	3.76419	6.60149	11.9513
31.41	0.188599	0.399536	0.580658	1.23192	2.09955	3.75287	6.60071	11.931
31.51	0.184692	0.399536	0.580658	1.23973	2.10033	3.75247	6.59798	11.9388
31.61	0.184296	0.399139	0.581436	1.24051	2.09993	3.74271	6.60226	11.922
31.71	0.180786	0.407349	0.58847	1.24754	2.10033	3.75951	6.61711	11.9513
31.81	0.180786	0.394852	0.580658	1.23973	2.09955	3.74193	6.61633	11.9513
31.91	0.174149	0.38118	0.570114	1.24091	2.09369	3.74974	6.60579	11.9486
32.01	0.180786	0.399536	0.580658	1.25809	2.10033	3.75677	6.60579	11.9673
32.11	0.192505	0.411255	0.580658	1.24754	2.11087	3.76028	6.62102	12.0021
32.21	0.184692	0.399536	0.572845	1.24754	2.09251	3.76146	6.61711	11.9904
32.31	0.172974	0.398361	0.572845	1.23973	2.09251	3.76068	6.61633	11.9779
32.41	0.172974	0.387817	0.561127	1.23856	2.09174	3.75247	6.61633	11.9791
32.51	0.17688	0.391724	0.561127	1.22801	2.09642	3.75287	6.62024	11.9931
32.61	0.165939	0.392502	0.554092	1.22879	2.08548	3.74544	6.6093	11.9728
32.71	0.174149	0.39563	0.558395	1.23622	2.10033	3.74974	6.61751	11.9994
32.81	0.172974	0.39563	0.561127	1.23973	2.08861	3.74896	6.61711	12.0052
32.91	0.171799	0.39563	0.549408	1.22801	2.08783	3.75247	6.61751	11.9857
33.01	0.154617	0.400711	0.562302	1.22996	2.08665	3.75404	6.62923	11.9908
33.11	0.165161	0.399536	0.572845	1.24676	2.10345	3.75755	6.63274	11.9923
33.21	0.161255	0.40657	0.572845	1.23973	2.10306	3.772	6.64758	11.9701
33.31	0.173752	0.412033	0.573624	1.25223	2.10501	3.77318	6.66008	11.9834
33.41	0.172195	0.407349	0.572845	1.25926	2.11205	3.772	6.66008	11.9779
33.51	0.154221	0.407349	0.572845	1.24754	2.11205	3.76146	6.66711	11.9591
33.61	0.161255	0.407349	0.568161	1.25536	2.11868	3.76849	6.66711	11.9662
33.71	0.149536	0.407349	0.561127	1.24637	2.10814	3.76028	6.6554	11.9474
33.81	0.149536	0.406174	0.561905	1.23582	2.10736	3.74857	6.6554	11.9478
33.91	0.137817	0.383133	0.568161	1.23583	2.09915	3.74896	6.64836	11.9384
34.01	0.140945	0.387817	0.561127	1.23505	2.10033	3.75365	6.66711	11.9388
34.11	0.135086	0.388992	0.562302	1.22919	2.10072	3.76146	6.65775	11.9283
34.21	0.133911	0.391724	0.565033	1.23973	2.10423	3.76068	6.68234	11.931
34.31	0.133911	0.391724	0.565033	1.23192	2.10306	3.75247	6.66711	11.9123
34.41	0.133911	0.390549	0.565033	1.2202	2.09251	3.75169	6.66048	11.8998
34.51	0.126099	0.380005	0.553314	1.2202	2.09174	3.73412	6.67102	11.8927
34.61	0.115158	0.380783	0.554092	1.2198	2.08548	3.74153	6.66086	11.8927
34.71	0.122192	0.37532	0.561127	1.21629	2.09915	3.73724	6.66711	11.881
34.81	0.133911	0.380005	0.572845	1.22801	2.10033	3.74193	6.67883	11.8791
34.91	0.133911	0.37883	0.572845	1.22801	2.09955	3.75247	6.67102	11.8685
35.01	0.133911	0.376099	0.572845	1.23505	2.09915	3.74896	6.66789	11.8763
35.11	0.121017	0.376099	0.571671	1.2202	2.0808	3.74075	6.67493	11.8576
35.21	0.110474	0.374924	0.568939	1.21902	2.07962	3.73607	6.66711	11.8587
35.31	0.111649	0.357742	0.570114	1.19794	2.07806	3.71889	6.66829	11.8685
35.41	0.121414	0.368286	0.580658	1.20848	2.08861	3.72122	6.6718	11.8693
35.51	0.118286	0.379227	0.591599	1.21942	2.09955	3.73294	6.69055	11.8814
35.61	0.119064	0.372971	0.57753	1.21317	2.09329	3.7224	6.67961	11.8927
35.71	0.126099	0.380005	0.572845	1.2202	2.10033	3.73294	6.67766	11.9005
35.81	0.135086	0.387817	0.580658	1.22919	2.11986	3.73842	6.6761	11.9088
35.91	0.133911	0.387817	0.580658	1.23973	2.11986	3.74075	6.68665	11.9318
36.01	0.132736	0.387039	0.580658	1.23856	2.11908	3.74115	6.68001	11.9271
36.11	0.133911	0.391724	0.591599	1.23973	2.12259	3.74466	6.70305	11.9423
36.21	0.134689	0.392502	0.585342	1.23933	2.11282	3.74193	6.70969	11.9279
36.31	0.141724	0.398361	0.592377	1.23505	2.11986	3.74075	6.69446	11.9377
36.41	0.14212	0.388992	0.592377	1.22919	2.13275	3.74193	6.68782	11.9177
36.51	0.14563	0.407349	0.592377	1.23973	2.14252	3.74115	6.69836	11.9377
36.61	0.14563	0.399536	0.591599	1.23856	2.13431	3.73997	6.69836	11.931
36.71	0.144455	0.398758	0.583389	1.22801	2.12259	3.7224	6.69836	11.9298
36.81	0.133911	0.390549	0.565033	1.21552	2.11908	3.73294	6.69133	11.9201
36.91	0.134308	0.388992	0.57402	1.20848	2.11322	3.72162	6.69836	11.9283
37.01	0.157349	0.40657	0.583389	1.22801	2.1304	3.72903	6.70735	11.9388
37.11	0.158127	0.400314	0.580658	1.22801	2.13158	3.73021	6.71867	11.9318
37.21	0.163208	0.405396	0.57988	1.22606	2.1308	3.73997	6.71594	11.9377
37.31	0.145233	0.388596	0.572449	1.20926	2.13118	3.73021	6.69914	11.9201
37.41	0.141724	0.39563	0.568939	1.21512	2.12767	3.72903	6.70618	11.9271
37.51	0.140945	0.39563	0.568161	1.20457	2.12689	3.71771	6.70618	11.9201
37.61	0.135086	0.39563	0.572845	1.20497	2.13275	3.72162	6.69954	11.9283
37.71	0.145233	0.396408	0.573624	1.20926	2.15071	3.722	6.70969	11.9306
37.81	0.140945	0.402664	0.57988	1.21629	2.14642	3.72903	6.70618	11.9142
37.91	0.127274	0.388992	0.566208	1.20848	2.13158	3.71889	6.69954	11.8892
38.01	0.14563	0.407349	0.591202	1.21551	2.13821	3.74075	6.71008	11.8998
38.11	0.152267	0.406174	0.580658	1.20848	2.13861	3.74115	6.70891	11.8998
38.21	0.141724	0.39563	0.579483	1.20808	2.13118	3.74153	6.69914	11.8916
38.31	0.142899	0.396805	0.570114	1.20497	2.12807	3.73842	6.70618	11.89
38.41	0.152267	0.417892	0.591202	1.20731	2.13939	3.75247	6.70618	11.8959
38.51	0.133911	0.387817	0.572845	1.18895	2.1304	3.73997	6.69055	11.892
38.61	0.14563	0.387039	0.572067	1.18817	2.1308	3.72044	6.68938	11.8798
38.71	0.144455	0.37883	0.565033	1.19168	2.12259	3.71458	6.66711	11.8814
38.81	0.135086	0.369461	0.565033	1.18114	2.11322	3.72162	6.66829	11.8802
38.91	0.144852	0.379227	0.565033	1.18036	2.12299	3.71341	6.68274	11.8841
39.01	0.134689	0.361252	0.561127	1.1702	2.11555	3.70287	6.67062	11.8728
39.11	0.140549	0.367111	0.561127	1.17606	2.11087	3.70833	6.66711	11.8763
39.21	0.130402	0.357742	0.561127	1.1581	2.10072	3.69936	6.65657	11.8775
39.31	0.133514	0.379608	0.561905	1.1702	2.11282	3.70169	6.66789	11.8798
39.41	0.141724	0.376099	0.560349	1.17606	2.11868	3.70169	6.67766	11.8763
39.51	0.140945	0.376099	0.559952	1.16551	2.10736	3.69818	6.66711	11.8705
39.61	0.126099	0.368683	0.54277	1.1581	2.09369	3.68333	6.66048	11.8736
39.71	0.126099	0.372192	0.552139	1.16043	2.10306	3.6931	6.6593	11.883
39.81	0.126099	0.371796	0.553314	1.14989	2.09251	3.68411	6.66399	11.8544
39.91	0.11438	0.368683	0.554489	1.16161	2.10541	3.70287	6.66008	11.8814
40.01	0.126099	0.372192	0.563858	1.16161	2.11478	3.70209	6.66711	11.8927
40.11	0.134689	0.380783	0.56308	1.1702	2.11282	3.71146	6.66907	11.9084
40.21	0.140945	0.387817	0.57988	1.18426	2.12689	3.72943	6.69446	11.9154
40.31	0.127274	0.380402	0.566208	1.17059	2.11322	3.7224	6.68001	11.9212
40.41	0.144455	0.391724	0.583389	1.18777	2.12962	3.74115	6.69719	11.9388
40.51	0.134689	0.391327	0.573624	1.17723	2.11282	3.74544	6.68742	11.9396
40.61	0.129227	0.387817	0.57988	1.17723	2.11868	3.74896	6.70618	11.9271
40.71	0.123367	0.377274	0.57402	1.17723	2.10736	3.74193	6.70735	11.9396
40.81	0.134689	0.387421	0.584167	1.17801	2.11282	3.74075	6.71867	11.9486
40.91	0.141724	0.383911	0.580658	1.18427	2.1179	3.74075	6.72571	11.9584
41.01	0.142899	0.384308	0.581833	1.17841	2.10033	3.7392	6.72688	11.9591
41.11	0.153442	0.387817	0.591599	1.18777	2.10736	3.74896	6.72844	11.9595
41.21	0.153442	0.387817	0.583389	1.17723	2.09915	3.75247	6.7179	11.9611
41.31	0.154221	0.388596	0.585342	1.17801	2.08861	3.74193	6.71867	11.9521
41.41	0.16008	0.394455	0.592377	1.18504	2.08743	3.74857	6.72571	11.9662
41.51	0.141724	0.376099	0.583389	1.17723	2.0808	3.74075	6.7175	11.9505
41.61	0.141724	0.376099	0.572067	1.17606	2.08002	3.72943	6.7179	11.9501
41.71	0.13118	0.365555	0.554489	1.15419	2.06126	3.7224	6.71516	11.9275
41.81	0.133133	0.37532	0.572845	1.1577	2.06126	3.72943	6.71907	11.9318
41.91	0.126099	0.368286	0.563858	1.15652	2.0683	3.73294	6.72961	11.9494
42.01	0.125702	0.367889	0.553314	1.14598	2.06087	3.72318	6.74171	11.9279
42.11	0.123367	0.365555	0.554489	1.14716	2.05853	3.73724	6.75423	11.9408
42.21	0.133911	0.368286	0.565033	1.15652	2.07962	3.72943	6.75696	11.9455
42.31	0.135086	0.368683	0.565033	1.14716	2.06947	3.73412	6.76985	11.94
42.41	0.14563	0.372192	0.572845	1.1577	2.0847	3.73294	6.76868	11.9388
42.51	0.14563	0.371017	0.572845	1.15692	2.0847	3.72943	6.76868	11.9396
42.61	0.134689	0.361252	0.573624	1.14949	2.0843	3.73372	6.76945	11.9591
42.71	0.141724	0.368286	0.57988	1.14598	2.08783	3.72943	6.77531	11.9662
42.81	0.142899	0.368683	0.566208	1.15887	2.08197	3.7224	6.77063	11.9713
42.91	0.153442	0.371017	0.575577	1.16864	2.09134	3.72943	6.78821	11.9619
43.01	0.153442	0.349533	0.565811	1.16238	2.08157	3.73372	6.78899	11.9591
43.11	0.14563	0.356567	0.572845	1.16824	2.09955	3.73021	6.79602	11.9584
43.21	0.146805	0.356567	0.57402	1.14598	2.0808	3.73061	6.80891	11.9603
43.31	0.156174	0.355789	0.583389	1.14598	2.09251	3.74466	6.81946	11.9689
43.41	0.14563	0.348755	0.572845	1.1452	2.09134	3.73997	6.81946	11.9584
43.51	0.133911	0.348755	0.572067	1.14989	2.08002	3.72122	6.80774	11.9591
43.61	0.14563	0.34758	0.565033	1.14871	2.07298	3.72162	6.81906	11.9595
43.71	0.146408	0.337036	0.565811	1.12723	2.07259	3.722	6.80774	11.9626
43.81	0.14563	0.329224	0.565033	1.13739	2.06049	3.71068	6.79993	11.9576
43.91	0.141724	0.337036	0.571671	1.13817	2.06908	3.72943	6.79602	11.9591
44.01	0.141724	0.338211	0.562302	1.13934	2.06908	3.7224	6.78899	11.9595
44.11	0.141724	0.348755	0.572067	1.14871	2.0683	3.72122	6.7843	11.9591
44.21	0.142899	0.348755	0.554489	1.13934	2.06126	3.71889	6.78938	11.9595
44.31	0.152664	0.348755	0.575577	1.14989	2.06049	3.73216	6.79993	11.9709
44.41	0.146408	0.349533	0.565811	1.14989	2.05423	3.71536	6.79953	11.9591
44.51	0.153442	0.356567	0.561127	1.14989	2.06009	3.72903	6.7972	11.9701
44.61	0.154617	0.356964	0.573242	1.14989	2.04955	3.73061	6.7972	11.9591
44.71	0.165161	0.360474	0.576752	1.14989	2.04877	3.73294	6.79993	11.9584
44.81	0.165939	0.361252	0.576355	1.14989	2.04251	3.73412	6.79953	11.9591
44.91	0.172974	0.368286	0.572845	1.14989	2.06009	3.73294	6.7968	11.9584
45.01	0.172974	0.367111	0.572845	1.14871	2.04955	3.73021	6.80383	11.958
45.11	0.172974	0.356567	0.572845	1.13817	2.04877	3.74075	6.79602	11.9545
45.21	0.183517	0.367508	0.584564	1.15652	2.05345	3.74115	6.80656	11.972
45.31	0.17337	0.360474	0.584961	1.14716	2.05345	3.74193	6.7972	11.9896
45.41	0.177658	0.360474	0.596283	1.15692	2.05345	3.74115	6.79993	11.9908
45.51	0.183914	0.360474	0.58847	1.14989	2.05345	3.73294	6.78821	11.9931
45.61	0.177658	0.361252	0.588074	1.14949	2.05345	3.73412	6.78899	11.9916
45.71	0.184692	0.367111	0.584564	1.1452	2.06126	3.73294	6.78821	12.0197
45.81	0.184692	0.356567	0.584564	1.14989	2.06009	3.72162	6.78821	12.0091
45.91	0.184692	0.356964	0.584564	1.13934	2.05072	3.71458	6.78157	12.0013
46.01	0.184692	0.360474	0.584564	1.14871	2.06126	3.72122	6.78	12.0021
46.11	0.183914	0.360474	0.583786	1.14911	2.0722	3.7099	6.77649	12.008
46.21	0.17688	0.360474	0.576752	1.1409	2.06517	3.71341	6.77649	12.0091
46.31	0.183517	0.367111	0.583389	1.13817	2.07181	3.72162	6.77649	12.0158
46.41	0.172974	0.355789	0.560349	1.13699	2.07298	3.72122	6.77649	12.0091
46.51	0.172974	0.340942	0.553314	1.12567	2.07181	3.71068	6.77649	12.008
46.61	0.184296	0.341721	0.554092	1.11942	2.06985	3.7224	6.76945	11.9865
46.71	0.169464	0.357742	0.561127	1.12645	2.07729	3.73021	6.77766	11.9869
46.81	0.172974	0.367111	0.561127	1.12645	2.0808	3.72903	6.7804	11.9974
46.91	0.184692	0.356567	0.561127	1.12567	2.07962	3.72943	6.7675	11.9892
47.01	0.184692	0.356964	0.562302	1.11981	2.08119	3.7224	6.75032	11.9869
47.11	0.185471	0.361252	0.572845	1.12996	2.08548	3.73021	6.76242	11.9904
47.21	0.199539	0.367111	0.572845	1.12645	2.09134	3.74075	6.77531	11.9896
47.31	0.184692	0.356567	0.571671	1.12645	2.08002	3.73021	6.75305	11.9892
47.41	0.185867	0.356567	0.562302	1.13466	2.08197	3.73842	6.74759	11.9869
47.51	0.196411	0.355789	0.572845	1.13817	2.09134	3.75247	6.76868	11.9974
47.61	0.196014	0.349533	0.573624	1.13777	2.08157	3.74271	6.76945	11.9912
47.71	0.19368	0.357742	0.581055	1.13544	2.08861	3.76068	6.76945	12.0064
47.81	0.212036	0.367111	0.584564	1.14598	2.08783	3.75365	6.77649	12.0099
47.91	0.211258	0.356567	0.584564	1.1452	2.09251	3.75951	6.76477	12.0181
48.01	0.205002	0.356567	0.584167	1.15067	2.09212	3.75443	6.76945	12.0205
48.11	0.210861	0.356567	0.580658	1.15652	2.08783	3.7681	6.77531	12.0177
48.21	0.201492	0.357742	0.581833	1.14716	2.08197	3.75795	6.75423	12.0181
48.31	0.212036	0.368286	0.592377	1.15652	2.10033	3.772	6.75813	12.0294
48.41	0.224533	0.369064	0.59198	1.14598	2.09993	3.76224	6.76945	12.0306
48.51	0.231964	0.376099	0.589645	1.15887	2.09682	3.77748	6.77727	12.0482
48.61	0.234299	0.376099	0.599411	1.16942	2.11205	3.79153	6.77649	12.049
48.71	0.223755	0.376099	0.592377	1.16824	2.11087	3.78099	6.77649	12.0677
48.81	0.223755	0.37532	0.592377	1.1577	2.10033	3.78685	6.76477	12.0587
48.91	0.223755	0.369461	0.60527	1.1581	2.10072	3.76927	6.75813	12.0494
49.01	0.232346	0.380783	0.615417	1.16238	2.10384	3.78099	6.76945	12.0615
49.11	0.238602	0.386642	0.611908	1.16824	2.10033	3.77982	6.75696	12.0755
49.21	0.232742	0.377274	0.612305	1.15887	2.1015	3.78139	6.75813	12.0814
49.31	0.243286	0.387817	0.615814	1.17723	2.11986	3.78372	6.76086	12.099
49.41	0.243286	0.387817	0.615814	1.16864	2.1304	3.78099	6.76047	12.0919
49.51	0.255783	0.399536	0.627136	1.18191	2.13235	3.79271	6.76945	12.1009
49.61	0.262817	0.399536	0.623627	1.18895	2.15111	3.80325	6.76595	12.1103
49.71	0.251099	0.386642	0.611908	1.17723	2.13861	3.77982	6.76868	12.0951
49.81	0.262817	0.388992	0.624023	1.18895	2.15228	3.7892	6.76945	12.108
49.91	0.262817	0.399536	0.627533	1.18895	2.16283	3.80325	6.77649	12.1095
50.01	0.262039	0.399536	0.626358	1.18895	2.16283	3.79193	6.76868	12.0919
50.11	0.255005	0.398361	0.615814	1.18817	2.16165	3.78372	6.76985	12.0873
50.21	0.255005	0.387039	0.615814	1.17332	2.15033	3.78099	6.77336	12.0802
50.31	0.266327	0.380783	0.616592	1.17293	2.15579	3.79271	6.76945	12.0802
50.41	0.262817	0.398361	0.623627	1.16942	2.16165	3.79153	6.77649	12.0873
50.51	0.258133	0.39563	0.631439	1.17606	2.16673	3.79974	6.77727	12.0951
50.61	0.244461	0.376495	0.624802	1.15887	2.15932	3.7849	6.77766	12.0826
50.71	0.255005	0.380005	0.622452	1.16942	2.16283	3.79271	6.78938	12.0919
50.81	0.255005	0.380005	0.611908	1.17645	2.17337	3.79153	6.78117	12.0912
50.91	0.262817	0.387817	0.61972	1.17723	2.17064	3.78802	6.79602	12.0998
51.01	0.262817	0.387817	0.61972	1.17723	2.16986	3.79935	6.78821	12.1076
51.11	0.262817	0.387817	0.618942	1.17606	2.16283	3.78802	6.78821	12.1068
51.21	0.261642	0.387817	0.611908	1.16551	2.16946	3.77982	6.77727	12.099
51.31	0.252274	0.387817	0.623627	1.16669	2.1601	3.78217	6.78548	12.0892
51.41	0.262817	0.387817	0.623627	1.17645	2.16946	3.80052	6.78821	12.099
51.51	0.262817	0.399536	0.622849	1.16161	2.17064	3.81146	6.78899	12.099
51.61	0.262817	0.388596	0.616592	1.1702	2.17064	3.80403	6.78899	12.0927
51.71	0.262817	0.394852	0.623627	1.16824	2.17064	3.80052	6.7972	12.1076
51.81	0.262817	0.387817	0.623627	1.15887	2.16946	3.80756	6.79602	12.1068
51.91	0.263992	0.400711	0.624802	1.17059	2.15932	3.80052	6.79016	12.1087
52.01	0.286255	0.421799	0.647064	1.19949	2.18236	3.82396	6.81165	12.1302
52.11	0.28508	0.411255	0.647064	1.18895	2.18118	3.82201	6.81165	12.1302
52.21	0.274536	0.411255	0.653702	1.18895	2.17064	3.81615	6.8007	12.1439
52.31	0.274536	0.411255	0.643158	1.18895	2.17064	3.81497	6.79993	12.1615
52.41	0.275314	0.411255	0.643936	1.18973	2.18236	3.81224	6.8007	12.1552
52.51	0.282349	0.411255	0.65097	1.19598	2.18236	3.81107	6.79602	12.1498
52.61	0.282349	0.411255	0.65097	1.18895	2.18118	3.79974	6.8007	12.1603
52.71	0.283524	0.41243	0.652145	1.20067	2.17181	3.8056	6.79837	12.14
52.81	0.294067	0.422974	0.662689	1.20067	2.18236	3.81497	6.82024	12.1498
52.91	0.305786	0.422974	0.662689	1.20067	2.18118	3.81224	6.81946	12.142
53.01	0.305786	0.422974	0.661911	1.19949	2.18236	3.82278	6.80852	12.1291
53.11	0.305786	0.429611	0.654877	1.19676	2.18158	3.81146	6.81555	12.1095
53.21	0.292892	0.411255	0.653702	1.19598	2.18236	3.81107	6.80891	12.0919
53.31	0.290161	0.419067	0.65097	1.19676	2.189	3.81927	6.82805	12.0951
53.41	0.290161	0.419067	0.65097	1.18895	2.17845	3.81224	6.83508	12.0884
53.51	0.290161	0.42688	0.662689	1.19559	2.17845	3.81888	6.82727	12.0986
53.61	0.31282	0.438599	0.67363	1.19598	2.18939	3.81927	6.82727	12.1002
53.71	0.294067	0.437424	0.666595	1.18895	2.18236	3.82201	6.82024	12.1025
53.81	0.294067	0.42688	0.665421	1.18895	2.19408	3.81497	6.82845	12.099
53.91	0.294067	0.419067	0.654877	1.18895	2.1929	3.80325	6.83118	12.0998
54.01	0.292892	0.417892	0.652527	1.18777	2.18118	3.79857	6.81906	12.099
54.11	0.281174	0.40657	0.630661	1.17723	2.16986	3.77982	6.81555	12.088
54.21	0.274536	0.419067	0.635345	1.18777	2.18236	3.79193	6.82727	12.097
54.31	0.274536	0.417892	0.635345	1.17723	2.18118	3.79153	6.81946	12.0802
54.41	0.262817	0.387817	0.623627	1.16473	2.15892	3.76849	6.80774	12.0677
54.51	0.263992	0.396805	0.623627	1.17059	2.15932	3.77318	6.80188	12.0611
54.61	0.262039	0.40657	0.630661	1.17996	2.17455	3.78021	6.81946	12.0712
54.71	0.255005	0.399536	0.623627	1.16942	2.17337	3.78372	6.80774	12.0611
54.81	0.255005	0.391724	0.623627	1.16942	2.17064	3.772	6.80852	12.0595
54.91	0.255005	0.399536	0.622452	1.16942	2.16946	3.7724	6.81946	12.0494
55.01	0.255005	0.399536	0.611908	1.16942	2.15814	3.772	6.80774	12.0724
55.11	0.255783	0.391327	0.612686	1.16942	2.15189	3.77318	6.80852	12.0732
55.21	0.261642	0.39563	0.61972	1.16942	2.16946	3.77982	6.80774	12.0767
55.31	0.251099	0.39563	0.61972	1.16824	2.15892	3.78021	6.80852	12.0791
55.41	0.251099	0.39563	0.618942	1.1577	2.15814	3.772	6.81555	12.0767
55.51	0.251495	0.396027	0.613083	1.1577	2.15111	3.76927	6.79837	12.0806
55.61	0.255005	0.398361	0.622452	1.16551	2.16283	3.78021	6.81828	12.0908
55.71	0.25383	0.387817	0.611908	1.1577	2.16986	3.77904	6.79993	12.0795
55.81	0.243286	0.387817	0.61113	1.15692	2.16165	3.772	6.79993	12.0802
55.91	0.244064	0.388596	0.603699	1.15067	2.15189	3.77318	6.78976	12.0814
56.01	0.251099	0.39563	0.600189	1.16551	2.16986	3.772	6.80656	12.0986
56.11	0.242111	0.39563	0.600189	1.16434	2.16283	3.76849	6.79602	12.0767
56.21	0.230789	0.394455	0.611908	1.16551	2.16946	3.77864	6.7843	12.088
56.31	0.223755	0.39563	0.610733	1.16473	2.15892	3.7556	6.7843	12.0951
56.41	0.22258	0.394852	0.600189	1.1577	2.15775	3.74896	6.77649	12.088
56.51	0.213211	0.388992	0.600586	1.15887	2.1476	3.74974	6.76595	12.0884
56.61	0.223755	0.399536	0.611908	1.16824	2.15111	3.75951	6.7804	12.0998
56.71	0.223755	0.398361	0.610733	1.1577	2.16165	3.74896	6.7804	12.099
56.81	0.212036	0.376099	0.587692	1.14598	2.13861	3.74075	6.75656	12.0775
56.91	0.22493	0.388992	0.585739	1.16982	2.14447	3.74193	6.76595	12.1107
57.01	0.234695	0.399536	0.604095	1.17332	2.16283	3.76068	6.7804	12.0978
57.11	0.216721	0.407349	0.603699	1.17293	2.16243	3.75247	6.76945	12.0919
57.21	0.223755	0.407349	0.600189	1.16942	2.15892	3.75247	6.76868	12.0978
57.31	0.223755	0.407349	0.599411	1.16942	2.15814	3.74974	6.75578	12.0873
57.41	0.22258	0.419067	0.592377	1.16864	2.16165	3.75951	6.73743	12.0861
57.51	0.200317	0.417892	0.592377	1.16043	2.14993	3.74193	6.73743	12.0677
57.61	0.191727	0.39563	0.591202	1.13817	2.1472	3.74779	6.72453	12.0685
57.71	0.171799	0.383133	0.567764	1.13817	2.1347	3.74193	6.68391	12.0627
57.81	0.161255	0.386642	0.556442	1.14598	2.13821	3.74779	6.68665	12.0423
57.91	0.152664	0.368286	0.541595	1.13699	2.11908	3.74075	6.66985	12.017
58.01	0.14563	0.368683	0.541595	1.12762	2.12376	3.76263	6.66829	12.0209
58.11	0.153442	0.372971	0.540817	1.13739	2.1308	3.77122	6.68079	12.0216
58.21	0.164764	0.387817	0.54628	1.13113	2.12454	3.75365	6.71164	12.0294
58.31	0.149933	0.377274	0.54277	1.11864	2.13158	3.74857	6.69563	12.0162
58.41	0.163986	0.41008	0.584564	1.12958	2.14915	3.76068	6.72961	12.0216
58.51	0.166336	0.381958	0.566986	1.13231	2.12454	3.75247	6.73157	12.0326
58.61	0.163986	0.419067	0.572845	1.14989	2.13158	3.74193	6.72961	12.0404
58.71	0.174149	0.437424	0.599014	1.14871	2.16595	3.78607	6.72453	12.0412
58.81	0.177658	0.386642	0.538467	1.16825	2.1722	3.76497	6.70891	12.0021
58.91	0.172974	0.356567	0.503708	1.13817	2.13939	3.74115	6.67883	11.9994
59.01	0.150314	0.346024	0.489639	1.12177	2.12689	3.72122	6.6554	12.0236
59.11	0.150711	0.347977	0.47168	1.11669	2.12299	3.70872	6.64758	11.9877
59.21	0.12532	0.31633	0.423233	1.10575	2.07962	3.63919	6.58781	11.9201
59.31	0.152267	0.303833	0.409561	1.10497	2.08861	3.65599	6.54407	11.9076
59.41	0.246414	0.277664	0.484177	1.06513	2.00462	3.60365	6.63118	11.94
59.51	0.296021	0.382736	0.515808	1.10496	2.06322	3.56575	6.72571	12.0576
59.61	0.255402	0.421417	0.510742	1.2116	2.12416	3.54311	6.74446	12.1306
59.71	0.401871	0.488602	0.511124	1.45965	2.25032	3.81224	6.79094	12.0396
59.81	0.488205	0.465546	0.800186	1.36628	2.22533	3.45364	6.85774	12.0236
59.91	1.15813	1.10306	3.3748	1.39282	2.70892	-0.55846	4.8968	3.03844
60.01	3.31047	2.74641	4.49277	1.66712	0.990555	-5.153	-7.04733	-24.4889
60.11	4.42415	3.77766	3.90097	2.09113	-1.15709	-7.96783	-18.9048	-48.5342
60.21	1.68117	1.14095	-1.86543	0.031853	-4.4903	-6.7444	-23.7876	-49.3268
60.31	0.045242	-0.21843	-1.42325	-0.56349	-2.20982	-2.53737	-11.1188	-21.3901
60.41	-0.17156	-0.05907	-0.49629	0.14129	0.076889	0.797791	-0.59695	-1.0307
60.51	-0.02702	0.106567	0.13028	0.446769	1.54681	2.35248	3.55696	6.815
60.61	-0.27742	-0.16179	0.041977	0.628788	1.46556	2.36067	4.47531	8.55602
60.71	-0.23367	-0.1118	0.122055	0.767449	1.50578	2.32982	4.62219	8.69273
60.81	-0.05516	0.091324	0.216599	0.825665	1.54915	2.28802	4.51672	8.30289
60.91	0.166321	0.237427	0.262299	0.788558	1.60149	2.25755	4.4718	7.77164
61.01	0.187424	0.216721	0.265411	0.703401	1.42728	2.12395	4.17999	7.41344
61.11	0.068283	0.210083	0.27597	0.597154	1.33588	1.98529	4.00931	6.89273
61.21	0.064377	0.230392	0.313858	0.584655	1.29056	1.86107	3.84407	6.55016
61.31	0.056183	0.249542	0.264648	0.581527	1.22455	1.74701	3.68782	6.0818
61.41	0.093674	0.246017	0.263855	0.563172	1.19135	1.63724	3.43274	5.75055
61.51	0.101883	0.24173	0.260742	0.544418	1.16283	1.61732	3.20267	5.45485
61.61	0.071411	0.252655	0.253311	0.592467	1.12376	1.60521	3.10539	5.28531
61.71	0.085083	0.246414	0.252533	0.639342	1.11517	1.58803	3.02376	5.13454
61.81	0.110474	0.221802	0.23613	0.615508	1.12885	1.59349	2.92883	4.92242
61.91	0.157349	0.241333	0.258392	0.673326	1.1472	1.61302	2.84485	4.82164
62.01	0.200317	0.266724	0.28183	0.697935	1.15384	1.62396	2.81242	4.70641
62.11	0.202667	0.248367	0.295898	0.690902	1.14174	1.60638	2.74173	4.55446
62.21	0.202271	0.226883	0.313858	0.694808	1.12962	1.60326	2.69759	4.43492
62.31	0.184296	0.233124	0.293549	0.668243	1.08353	1.57396	2.62297	4.28961
62.41	0.172974	0.247192	0.291595	0.651841	1.07376	1.55716	2.57063	4.18883
62.51	0.160477	0.232742	0.270111	0.633484	1.05775	1.52631	2.49133	4.04352
62.61	0.163986	0.212036	0.245895	0.632309	1.04642	1.48607	2.43196	3.89977
62.71	0.142899	0.208908	0.23378	0.638168	1.0222	1.46185	2.37415	3.73375
62.81	0.166336	0.221024	0.247849	0.643249	0.99408	1.44701	2.32454	3.60719
62.91	0.163589	0.231171	0.263855	0.639724	1.00931	1.43333	2.27219	3.52046
63.01	0.141724	0.215942	0.248627	0.606919	0.99173	1.40286	2.19055	3.44586
63.11	0.140167	0.22493	0.238083	0.596374	0.976501	1.39349	2.13821	3.35211
63.21	0.151489	0.234695	0.251755	0.599105	0.966736	1.37006	2.11165	3.25446
63.31	0.14563	0.230392	0.245499	0.579574	0.942902	1.33646	2.07219	3.18765
63.41	0.153046	0.206955	0.240814	0.5784	0.921417	1.32005	2.0304	3.10797
63.51	0.150711	0.195633	0.240814	0.565902	0.919083	1.30365	1.9886	3.06305
63.61	0.150711	0.227661	0.229095	0.563949	0.920639	1.30052	1.97961	3.015
63.71	0.152664	0.226883	0.220505	0.555359	0.901108	1.27318	1.9261	2.95367
63.81	0.156952	0.219849	0.225967	0.548324	0.89447	1.2556	1.89368	2.91734
63.91	0.142899	0.202271	0.202148	0.529969	0.875717	1.2431	1.84407	2.84821
64.01	0.154617	0.226883	0.214249	0.528792	0.882751	1.23099	1.84172	2.80484
64.11	0.165161	0.232346	0.226364	0.528793	0.885086	1.23138	1.82336	2.74664
64.21	0.158127	0.219849	0.225967	0.520981	0.86322	1.21536	1.79211	2.7193
64.31	0.172974	0.228439	0.240814	0.521759	0.870636	1.21185	1.7804	2.70641
64.41	0.172195	0.226883	0.232224	0.516296	0.858536	1.19115	1.74759	2.64781
64.51	0.158127	0.220627	0.206436	0.49051	0.855011	1.16576	1.71359	2.60562
64.61	0.152664	0.215164	0.21347	0.489731	0.830795	1.1638	1.70149	2.57399
64.71	0.154221	0.208908	0.201752	0.485825	0.830795	1.14114	1.68196	2.53453
64.81	0.172974	0.227661	0.20253	0.490906	0.83548	1.14154	1.66203	2.51891
64.91	0.165161	0.219849	0.202927	0.481522	0.824158	1.13255	1.63196	2.48843
65.01	0.172195	0.226883	0.212692	0.473327	0.822983	1.11302	1.63	2.46344
65.11	0.154221	0.197189	0.182999	0.446762	0.799545	1.08372	1.58899	2.40172
65.21	0.161255	0.196411	0.190033	0.43895	0.781189	1.08177	1.56868	2.36266
65.31	0.172974	0.209305	0.193939	0.43895	0.796417	1.06342	1.56165	2.33649
65.41	0.164383	0.21907	0.181442	0.431137	0.783142	1.05443	1.55305	2.31383
65.51	0.154221	0.201096	0.174408	0.415513	0.761261	1.04349	1.54094	2.27399
65.61	0.172974	0.219849	0.175186	0.420593	0.761658	1.04388	1.5304	2.265
65.71	0.163986	0.218674	0.181046	0.419022	0.752274	1.04231	1.52063	2.23648
65.81	0.153839	0.196808	0.163086	0.408096	0.741348	1.02084	1.49173	2.19586
65.91	0.14563	0.204224	0.167374	0.394028	0.72728	1.01614	1.48743	2.18687
66.01	0.134689	0.188599	0.158783	0.408478	0.72142	1.00092	1.47063	2.15172
66.11	0.140549	0.188202	0.162689	0.4077	0.709305	0.991531	1.4511	2.13219
66.21	0.121414	0.164383	0.150192	0.395203	0.686661	0.961075	1.43977	2.10016
66.31	0.126099	0.169067	0.146667	0.381134	0.694855	0.95755	1.43196	2.07867
66.41	0.122192	0.169067	0.139252	0.397156	0.691345	0.952866	1.43274	2.06461
66.51	0.121414	0.167892	0.131836	0.388168	0.689392	0.933334	1.43079	2.03493
66.61	0.106171	0.158524	0.136124	0.388168	0.687042	0.914978	1.41321	2.00719
66.71	0.102661	0.160858	0.143158	0.379959	0.681961	0.905594	1.39954	1.98648
66.81	0.095245	0.15892	0.143555	0.378021	0.672211	0.891937	1.38118	1.94899
66.91	0.107346	0.169067	0.146667	0.381134	0.683136	0.89505	1.38078	1.93687
67.01	0.102661	0.172974	0.143158	0.388168	0.671814	0.882553	1.36165	1.91734
67.11	0.107742	0.160858	0.124802	0.37059	0.675323	0.8638	1.35461	1.89781
67.21	0.112808	0.156174	0.142761	0.394805	0.670639	0.859116	1.36008	1.88492
67.31	0.112045	0.157745	0.14473	0.38974	0.671814	0.864197	1.3511	1.86774
67.41	0.117111	0.149536	0.146667	0.391678	0.67337	0.855209	1.34094	1.8568
67.51	0.103439	0.149536	0.152145	0.388947	0.65892	0.843491	1.34172	1.8275
67.61	0.109695	0.157349	0.162689	0.395203	0.65892	0.831772	1.32649	1.82281
67.71	0.113205	0.16008	0.173233	0.388168	0.651108	0.831375	1.32922	1.81929
67.81	0.09407	0.137039	0.143158	0.388168	0.65033	0.808731	1.30188	1.80328
67.91	0.084305	0.137039	0.151367	0.388565	0.630798	0.801697	1.29134	1.78375
68.01	0.107346	0.134689	0.167374	0.38504	0.628448	0.804428	1.29602	1.76891
68.11	0.102661	0.124924	0.162689	0.387772	0.618683	0.781769	1.28976	1.75211
68.21	0.101883	0.118286	0.162689	0.384659	0.611267	0.792709	1.27884	1.74469
68.31	0.086639	0.117111	0.153702	0.379182	0.603836	0.773178	1.25188	1.72476
68.41	0.090942	0.107742	0.152924	0.369415	0.588608	0.762238	1.24915	1.7025
68.51	0.094849	0.118286	0.169724	0.388563	0.592514	0.768494	1.25891	1.70172
68.61	0.095245	0.109695	0.154877	0.380356	0.580017	0.741928	1.23978	1.6861
68.71	0.094452	0.098358	0.153702	0.380356	0.572983	0.741928	1.23235	1.6732
68.81	0.092117	0.095245	0.150192	0.37645	0.569077	0.730209	1.22766	1.64313
68.91	0.090942	0.098358	0.131042	0.36824	0.560089	0.722397	1.20891	1.63492
69.01	0.095627	0.09993	0.132614	0.365906	0.55072	0.723175	1.20813	1.61656
69.11	0.115555	0.118286	0.15097	0.389343	0.572983	0.730606	1.20853	1.63531
69.21	0.122192	0.118286	0.152145	0.408478	0.561264	0.734894	1.20227	1.61656
69.31	0.115555	0.106964	0.154877	0.396378	0.560486	0.730209	1.20032	1.60289
69.41	0.133514	0.121796	0.162689	0.419022	0.55423	0.730209	1.2011	1.59586
69.51	0.123367	0.107346	0.163467	0.407701	0.561264	0.723175	1.18938	1.57359
69.61	0.141724	0.126495	0.182617	0.408096	0.572205	0.730606	1.19681	1.58453
69.71	0.141724	0.137421	0.181824	0.419022	0.560867	0.729813	1.18938	1.57242
69.81	0.141724	0.126495	0.181442	0.406921	0.561264	0.729431	1.18782	1.565
69.91	0.134308	0.122192	0.154877	0.392075	0.549942	0.703262	1.16243	1.54547
70.01	0.145233	0.118286	0.162689	0.388168	0.552277	0.706375	1.16203	1.53336
70.11	0.146027	0.122192	0.166595	0.392075	0.541733	0.704041	1.16125	1.52477
70.21	0.146408	0.117889	0.161514	0.388168	0.540558	0.714188	1.14954	1.51382
70.31	0.153442	0.113602	0.15097	0.388169	0.529236	0.707169	1.13899	1.51031
70.41	0.163986	0.117508	0.150192	0.386215	0.522202	0.713409	1.14055	1.50055
70.51	0.150711	0.111252	0.145111	0.369417	0.522202	0.691147	1.11946	1.48375
70.61	0.163986	0.117508	0.172455	0.374496	0.521027	0.682556	1.12219	1.4857
70.71	0.153442	0.110077	0.151749	0.356918	0.498764	0.671219	1.1218	1.47359
70.81	0.153442	0.106964	0.162689	0.349106	0.50267	0.660294	1.1097	1.45172
70.91	0.14212	0.110474	0.161911	0.357315	0.497986	0.652084	1.09094	1.44391
71.01	0.149139	0.109299	0.147064	0.363159	0.493683	0.655594	1.08313	1.4357
71.11	0.141724	0.099533	0.145111	0.346375	0.483917	0.649353	1.07336	1.43219
71.21	0.142899	0.114777	0.162689	0.356918	0.487442	0.648178	1.07922	1.43219
71.31	0.151489	0.122192	0.162689	0.348327	0.481964	0.651306	1.07063	1.42593
71.41	0.134689	0.117889	0.161514	0.33699	0.47142	0.632156	1.05148	1.40445
71.51	0.14563	0.118683	0.15097	0.337784	0.47142	0.633728	1.04016	1.39235
71.61	0.141724	0.117889	0.15097	0.33699	0.47142	0.640366	1.02844	1.38374
71.71	0.133911	0.095245	0.15097	0.32489	0.451889	0.632553	1.0179	1.36188
71.81	0.134308	0.102661	0.155273	0.322936	0.464783	0.624741	1.02063	1.35406
71.91	0.137421	0.110077	0.15448	0.3284	0.462433	0.620834	1.00891	1.34468
72.01	0.130005	0.103058	0.139648	0.307313	0.459702	0.622009	1.00891	1.32985
72.11	0.122192	0.110077	0.146667	0.320587	0.451889	0.624344	1.0011	1.31461
72.21	0.133911	0.118683	0.162689	0.317856	0.464783	0.629044	1.00227	1.32164
72.31	0.122192	0.110077	0.141983	0.310045	0.463211	0.624344	0.992889	1.2943
72.41	0.123367	0.114777	0.12793	0.298325	0.460876	0.608337	0.98587	1.27203
72.51	0.133911	0.118286	0.143158	0.306135	0.471817	0.610291	0.990555	1.28375
72.61	0.137817	0.122971	0.145889	0.308868	0.47493	0.611847	0.992889	1.28726
72.71	0.133911	0.12532	0.131439	0.298721	0.460876	0.602478	0.98938	1.27477
72.81	0.14563	0.129608	0.143158	0.31082	0.482742	0.611847	0.98938	1.26382
72.91	0.141724	0.126495	0.139252	0.317856	0.475723	0.601303	0.978836	1.25954
73.01	0.145233	0.122971	0.143158	0.317855	0.482742	0.601303	0.981171	1.24312
73.11	0.130402	0.137817	0.131439	0.317856	0.467911	0.601303	0.966339	1.22906
73.21	0.134689	0.137817	0.132614	0.311218	0.472198	0.602478	0.963989	1.22516
73.31	0.152664	0.149536	0.153702	0.328397	0.490173	0.623566	0.992111	1.23453
73.41	0.133911	0.137039	0.139648	0.317856	0.483139	0.602478	0.978058	1.21344
73.51	0.133911	0.130783	0.146667	0.310043	0.483917	0.613022	0.973358	1.20523
73.61	0.133911	0.137039	0.14238	0.305359	0.491348	0.601303	0.958527	1.19273
73.71	0.145233	0.137421	0.143936	0.310822	0.502274	0.612625	0.974533	1.19273
73.81	0.14212	0.138214	0.154099	0.310043	0.490952	0.6017	0.973755	1.1861
73.91	0.143677	0.12883	0.143158	0.317078	0.490173	0.604034	0.968674	1.18375
74.01	0.122971	0.118286	0.142761	0.29793	0.478836	0.589584	0.946411	1.16226
74.11	0.133911	0.118286	0.130661	0.298721	0.47963	0.594666	0.938599	1.15016
74.21	0.121414	0.117508	0.11972	0.29715	0.470245	0.592316	0.93782	1.14195
74.31	0.113983	0.110077	0.122452	0.290116	0.464386	0.581772	0.923752	1.13374
74.41	0.121414	0.118286	0.110733	0.286606	0.47728	0.580597	0.929611	1.13023
74.51	0.11438	0.106567	0.100586	0.294817	0.44838	0.570053	0.915558	1.11891
74.61	0.113205	0.105789	0.104095	0.289337	0.45462	0.561462	0.91008	1.1068
74.71	0.090164	0.09993	0.104095	0.287003	0.432358	0.550522	0.888992	1.09508
74.81	0.094849	0.117111	0.111908	0.301832	0.44017	0.562241	0.898361	1.08414
74.91	0.094849	0.111649	0.115814	0.298721	0.432358	0.554428	0.892899	1.08376
75.01	0.095627	0.121796	0.104874	0.290115	0.432358	0.549347	0.891327	1.07632
75.11	0.091339	0.114777	0.108398	0.287781	0.429626	0.539978	0.884308	1.07164
75.21	0.106171	0.121796	0.115417	0.297928	0.44368	0.554428	0.880783	1.05679
75.31	0.099152	0.11438	0.101364	0.294816	0.427673	0.550522	0.876099	1.05211
75.41	0.105392	0.105789	0.110733	0.290512	0.432358	0.541534	0.868286	1.0318
75.51	0.096802	0.112427	0.113083	0.298324	0.433136	0.543884	0.880005	1.02672
75.61	0.121017	0.117111	0.109955	0.298325	0.439392	0.550522	0.867508	1.03258
75.71	0.103058	0.106964	0.096283	0.290512	0.433533	0.541931	0.853836	1.01305
75.81	0.107346	0.111252	0.093552	0.292465	0.433136	0.53685	0.865158	0.99469
75.91	0.108521	0.105789	0.104095	0.304184	0.439392	0.541534	0.867111	0.993515
76.01	0.095627	0.102264	0.103699	0.290513	0.425323	0.530991	0.848755	0.985306
76.11	0.109695	0.105789	0.100189	0.29715	0.438995	0.541534	0.848755	0.970078
76.21	0.102661	0.087036	0.088867	0.276062	0.41713	0.519669	0.837036	0.958755
76.31	0.093674	0.098358	0.095886	0.289337	0.424149	0.522781	0.840942	0.947418
76.41	0.089768	0.09407	0.100189	0.286606	0.419861	0.529816	0.839767	0.953278
76.51	0.07962	0.087036	0.100189	0.286607	0.40892	0.50795	0.826492	0.93219
76.61	0.076492	0.087433	0.092773	0.287003	0.414001	0.516541	0.82962	0.934921
76.71	0.086639	0.091721	0.093155	0.290115	0.41243	0.522003	0.821014	0.923981
76.81	0.090164	0.098755	0.111908	0.299498	0.41713	0.511459	0.82962	0.931412
76.91	0.087814	0.098755	0.104874	0.310043	0.424149	0.516144	0.824921	0.916168
77.01	0.090164	0.098755	0.112305	0.310044	0.421036	0.518494	0.809692	0.912659
77.11	0.094849	0.097977	0.114639	0.309265	0.42337	0.510284	0.808914	0.922028
77.21	0.091721	0.090546	0.100967	0.297928	0.40892	0.499741	0.789764	0.900543
77.31	0.101883	0.087036	0.112305	0.298325	0.412827	0.499741	0.786652	0.892349
77.41	0.093674	0.074539	0.110733	0.29364	0.408142	0.498962	0.778442	0.88414
77.51	0.08313	0.071014	0.093155	0.291291	0.404617	0.495438	0.781952	0.875931
77.61	0.090942	0.064774	0.100586	0.285828	0.397202	0.489197	0.76712	0.861877
77.71	0.082352	0.078445	0.104095	0.277618	0.40033	0.501694	0.761642	0.85289
77.81	0.075317	0.059692	0.104095	0.268251	0.381577	0.481384	0.75032	0.841568
77.91	0.075317	0.059692	0.097061	0.281525	0.386261	0.482941	0.736252	0.836868
78.01	0.062424	0.058518	0.102921	0.267075	0.388611	0.472397	0.730392	0.82164
78.11	0.063599	0.056961	0.101364	0.266296	0.393295	0.472397	0.720245	0.822815
78.21	0.059692	0.067108	0.100189	0.26004	0.390167	0.468491	0.719452	0.82164
78.31	0.062424	0.055008	0.104095	0.265122	0.387436	0.459503	0.707352	0.812653
78.41	0.052277	0.049149	0.100189	0.248718	0.371033	0.449356	0.700317	0.79039
78.51	0.055786	0.058518	0.103317	0.258087	0.371811	0.443878	0.691727	0.773987
78.61	0.056564	0.049149	0.085342	0.247543	0.363998	0.430603	0.681564	0.757187
78.71	0.063995	0.059692	0.093552	0.252625	0.373764	0.445053	0.680786	0.766953
78.81	0.055389	0.048752	0.104874	0.258087	0.369858	0.433334	0.669067	0.756012
78.91	0.064774	0.067902	0.112305	0.260437	0.381577	0.445053	0.680786	0.763443
79.01	0.063202	0.078827	0.112686	0.258087	0.369858	0.44075	0.669067	0.756012
79.11	0.060089	0.067902	0.123627	0.247543	0.373764	0.429825	0.661255	0.743515
79.21	0.076096	0.083908	0.12558	0.260437	0.375717	0.445831	0.66243	0.745468
79.31	0.063599	0.078827	0.134949	0.251053	0.381577	0.433334	0.660858	0.744293
79.41	0.072586	0.063995	0.12793	0.244034	0.381577	0.430603	0.646805	0.738831
79.51	0.074143	0.070236	0.134171	0.250274	0.380402	0.443878	0.660477	0.723984
79.61	0.072586	0.04837	0.113083	0.228409	0.358536	0.422012	0.649536	0.701721
79.71	0.08313	0.059296	0.131439	0.239334	0.374542	0.432938	0.650314	0.712265
79.81	0.074143	0.058914	0.122452	0.226837	0.379623	0.432159	0.659302	0.703278
79.91	0.075714	0.060867	0.124802	0.228409	0.373764	0.422012	0.641724	0.693909
80.01	0.074921	0.059296	0.123627	0.219803	0.362823	0.421219	0.630005	0.685699
80.11	0.071411	0.06868	0.143158	0.228409	0.378067	0.429825	0.642899	0.700546
80.21	0.070633	0.074539	0.131439	0.228012	0.380402	0.421616	0.648361	0.688828
80.31	0.056564	0.071014	0.131439	0.231523	0.362045	0.425125	0.630005	0.681015
80.41	0.063599	0.067505	0.143158	0.236221	0.373764	0.422012	0.63118	0.68219
80.51	0.059692	0.067505	0.132217	0.227615	0.361649	0.421219	0.641327	0.680618
80.61	0.064774	0.067505	0.143158	0.228012	0.358536	0.410294	0.638992	0.669693
80.71	0.074143	0.078445	0.150192	0.227234	0.373764	0.424347	0.648361	0.672028
80.81	0.071411	0.067505	0.130264	0.21512	0.368683	0.408722	0.62532	0.649765
80.91	0.063995	0.071411	0.124023	0.208878	0.350723	0.390762	0.622192	0.642349
81.01	0.056564	0.059692	0.115417	0.201447	0.355011	0.393875	0.610474	0.634918
81.11	0.074143	0.06633	0.118942	0.215118	0.368683	0.3974	0.618286	0.640778
81.21	0.064774	0.049149	0.115814	0.197159	0.362442	0.395447	0.610474	0.623596
81.31	0.075317	0.069458	0.115036	0.212385	0.376495	0.416534	0.621414	0.632965
81.41	0.075317	0.048752	0.103699	0.200272	0.361649	0.394272	0.603439	0.611481
81.51	0.062424	0.054611	0.099014	0.195985	0.34642	0.381378	0.59758	0.606018
81.61	0.05188	0.03743	0.081833	0.18895	0.350723	0.371231	0.57962	0.592346
81.71	0.051102	0.058914	0.103317	0.187775	0.353058	0.373566	0.581955	0.60289
81.81	0.055786	0.050705	0.104095	0.176453	0.349548	0.374741	0.579224	0.601715
81.91	0.035858	0.028442	0.083389	0.161209	0.334305	0.362625	0.559296	0.572418
82.01	0.040558	0.041336	0.085739	0.165908	0.33197	0.359512	0.56868	0.579849
82.11	0.044067	0.040161	0.092377	0.1577	0.33783	0.363022	0.567902	0.572815
82.21	0.036255	0.040161	0.084564	0.149887	0.334702	0.355209	0.575317	0.575546
82.31	0.037033	0.040161	0.085342	0.161606	0.334702	0.363022	0.582733	0.57515
82.41	0.043289	0.040161	0.091599	0.148712	0.32962	0.361847	0.566727	0.57164
82.51	0.024536	0.036255	0.080658	0.135439	0.308533	0.340759	0.560867	0.560318
82.61	0.025314	0.040939	0.085342	0.138168	0.322586	0.343491	0.563202	0.5439
82.71	0.031174	0.046799	0.091202	0.136993	0.330017	0.350128	0.567505	0.54039
82.81	0.00931	0.025711	0.077148	0.127626	0.320251	0.327866	0.556183	0.529068
82.91	0.016724	0.039383	0.072846	0.128403	0.321808	0.330994	0.562424	0.536484
83.01	0.024139	0.040939	0.084168	0.123321	0.322983	0.323563	0.552658	0.524368
83.11	0.021805	0.047974	0.081055	0.138168	0.324158	0.332169	0.567902	0.533752
83.21	0.019852	0.047195	0.084564	0.125671	0.32962	0.331772	0.558517	0.520859
83.31	0.017502	0.040939	0.084168	0.123323	0.310089	0.335281	0.552658	0.524368
83.41	0.011643	0.036255	0.080658	0.125275	0.299545	0.320053	0.546799	0.508362
83.51	0.010086	0.047974	0.088867	0.115906	0.308533	0.328262	0.536652	0.490784
83.61	0.019852	0.055786	0.092377	0.12645	0.318298	0.342316	0.55188	0.500153
83.71	0.017899	0.04837	0.084564	0.131531	0.31517	0.324356	0.55188	0.482971
83.81	0.015549	0.050705	0.083786	0.129578	0.321808	0.314972	0.540161	0.481796
83.91	-0.00594	0.029221	0.064636	0.11824	0.312042	0.3013	0.540939	0.470078
84.01	0.00813	0.035477	0.059952	0.113555	0.326111	0.318878	0.547195	0.470078
84.11	0.00383	0.027268	0.049408	0.106918	0.311264	0.299744	0.540161	0.473984
84.21	-0.01726	0.017899	0.049805	0.095596	0.310486	0.288803	0.528442	0.450546
84.31	-0.00789	0.028442	0.052139	0.106917	0.303452	0.299744	0.540161	0.450546
84.41	-0.01453	0.031952	0.041596	0.098709	0.30423	0.285675	0.532349	0.442734
84.51	-0.00671	0.027664	0.041596	0.106917	0.321808	0.303253	0.532349	0.442734
84.61	-0.01843	0.017899	0.041596	0.095596	0.30072	0.281387	0.528442	0.43219
84.71	-0.0153	0.02063	0.033783	0.103012	0.309311	0.284897	0.519455	0.433746
84.81	-0.02156	0.033127	0.034561	0.110428	0.292511	0.2845	0.521408	0.423981
84.91	-0.02625	0.036255	0.041992	0.096375	0.30072	0.282166	0.51712	0.419693
85.01	-0.01843	0.035477	0.053314	0.106139	0.321808	0.299744	0.528442	0.422028
85.11	-0.02547	0.031952	0.045105	0.102615	0.303452	0.2845	0.520233	0.404449
85.21	-0.01804	0.017899	0.04277	0.087784	0.30072	0.280991	0.51712	0.40094
85.31	-0.01453	0.035477	0.060349	0.097929	0.321808	0.280212	0.52063	0.422028
85.41	-0.00789	0.040161	0.053314	0.087387	0.310486	0.279816	0.519455	0.411484
85.51	-0.01804	0.029617	0.041596	0.07567	0.30072	0.25795	0.509308	0.40094
85.61	-0.0118	0.038986	0.045502	0.078796	0.302277	0.265366	0.505005	0.402893
85.71	-0.02156	0.040939	0.045105	0.079178	0.303452	0.264969	0.504608	0.396637
85.81	-0.01961	0.036255	0.029877	0.075669	0.29837	0.248962	0.496414	0.390778
85.91	-0.03679	0.029617	0.030273	0.068253	0.280411	0.247009	0.481567	0.373596
86.01	-0.01453	0.051483	0.034561	0.079176	0.296417	0.264969	0.494064	0.38414
86.11	-0.02742	0.044067	0.041596	0.075668	0.290558	0.248566	0.48938	0.371246
86.21	-0.03874	0.043289	0.041596	0.07489	0.286652	0.237244	0.496017	0.360703
86.31	-0.0446	0.049149	0.045502	0.072938	0.280411	0.223572	0.478058	0.354065
86.41	-0.04617	0.047577	0.042374	0.079178	0.27298	0.233719	0.482346	0.353668
86.51	-0.03757	0.056961	0.049805	0.076842	0.291733	0.230606	0.48938	0.361877
86.61	-0.04578	0.055008	0.041596	0.086609	0.279236	0.230209	0.477661	0.360703
86.71	-0.04578	0.049149	0.054489	0.072937	0.273376	0.222397	0.478058	0.353287
86.81	-0.04578	0.070236	0.063858	0.091292	0.282745	0.221619	0.493286	0.356796
86.91	-0.04617	0.048752	0.054092	0.079178	0.260483	0.214188	0.481171	0.344681
87.01	-0.05827	0.067505	0.052536	0.079575	0.264389	0.202866	0.469849	0.333359
87.11	-0.06413	0.067902	0.045502	0.087387	0.272202	0.211075	0.478058	0.334534
87.21	-0.05672	0.072189	0.034561	0.075668	0.261261	0.214188	0.481171	0.332962
87.31	-0.05086	0.085861	0.048233	0.086211	0.279236	0.210678	0.477661	0.329453
87.41	-0.0571	0.06868	0.041992	0.069031	0.265564	0.210678	0.481964	0.322037
87.51	-0.06453	0.079224	0.034561	0.067856	0.263992	0.198959	0.481171	0.314606
87.61	-0.05359	0.070236	0.040421	0.058868	0.260483	0.191147	0.469849	0.325546
87.71	-0.0446	0.06868	0.030273	0.061218	0.261658	0.202866	0.471024	0.325546
87.81	-0.04617	0.078049	0.034561	0.067856	0.271805	0.191147	0.480392	0.314606
87.91	-0.03679	0.06868	0.053314	0.067856	0.268692	0.192322	0.471024	0.322037
88.01	-0.03093	0.074143	0.040817	0.067856	0.260483	0.189972	0.476486	0.32164
88.11	-0.0446	0.056183	0.034958	0.061218	0.260483	0.172791	0.458527	0.315002
88.21	-0.03445	0.060471	0.033386	0.067459	0.260483	0.172394	0.451096	0.313431
88.31	-0.04578	0.058518	0.033783	0.055359	0.251495	0.182556	0.449142	0.302109
88.41	-0.03874	0.047974	0.03183	0.058868	0.240173	0.182159	0.450317	0.302109
88.51	-0.0575	0.04837	0.00371	0.044817	0.233139	0.161072	0.439774	0.290787
88.61	-0.045	0.051483	0.022842	0.047928	0.24173	0.171616	0.450317	0.295074
88.71	-0.03796	0.047195	0.032608	0.048325	0.239777	0.162628	0.450317	0.293121
88.81	-0.04968	0.028442	0.010742	0.037782	0.217911	0.141541	0.438599	0.272034
88.91	-0.03796	0.040939	0.01503	0.048325	0.233917	0.151688	0.451096	0.282578
89.01	-0.02625	0.055786	0.029877	0.047149	0.239777	0.159897	0.456955	0.282578
89.11	-0.02507	0.055786	0.041596	0.045593	0.230408	0.160294	0.459305	0.283752
89.21	-0.01492	0.059692	0.041596	0.060043	0.240952	0.164581	0.469849	0.286087
89.31	-0.01804	0.060867	0.04277	0.060042	0.242126	0.171616	0.471024	0.283752
89.41	-0.00281	0.078049	0.063858	0.071762	0.263214	0.170837	0.492111	0.293121
89.51	-0.00554	0.067902	0.054489	0.060045	0.241348	0.164978	0.470245	0.272034
89.61	0.00461	0.072189	0.073624	0.060043	0.245636	0.175125	0.482346	0.282578
89.71	0.0011	0.085861	0.07988	0.067856	0.251495	0.179428	0.488205	0.282578
89.81	0.0011	0.075317	0.071671	0.066681	0.247986	0.17865	0.477661	0.281403
89.91	0.0015	0.063995	0.050583	0.057312	0.240952	0.171616	0.478058	0.260315
90.01	-0.00281	0.070236	0.053314	0.059265	0.233139	0.163803	0.47258	0.262268
90.11	0.005	0.058518	0.064255	0.060043	0.231964	0.163803	0.461258	0.255234
90.21	0.00461	0.060471	0.064636	0.059647	0.233139	0.162628	0.455002	0.256012
90.31	0.0011	0.06282	0.048233	0.044419	0.22142	0.148178	0.456955	0.261871
90.41	-0.00554	0.049149	0.04277	0.0495	0.22142	0.141541	0.438599	0.232971
90.51	0.00423	0.070236	0.052536	0.059264	0.220642	0.162628	0.438599	0.243515
90.61	-0.00398	0.047195	0.032608	0.04715	0.213608	0.139587	0.43782	0.231018
90.71	-0.02156	0.033127	0.022842	0.029572	0.205399	0.125519	0.423752	0.216949
90.81	-0.00554	0.047974	0.030273	0.049498	0.210876	0.145447	0.431961	0.223984
90.91	-0.00789	0.035477	0.033783	0.047546	0.220642	0.144272	0.429611	0.212265
91.01	0.005	0.05188	0.045502	0.058867	0.224152	0.162628	0.430786	0.223206
91.11	-0.00671	0.038986	0.032608	0.048325	0.209702	0.140366	0.426102	0.204453
91.21	0.0015	0.029617	0.034958	0.048325	0.210876	0.140762	0.420242	0.204453
91.31	-0.00671	0.026489	0.040817	0.035828	0.220642	0.143097	0.430786	0.192734
91.41	-0.01453	0.0011	0.025971	0.020981	0.20462	0.132553	0.421799	0.184921
91.51	-0.0032	0.00851	0.037293	0.032303	0.202667	0.132553	0.422974	0.196243
91.61	-0.00671	0.005	0.040421	0.036606	0.209702	0.131378	0.421799	0.192734
91.71	-0.01022	-0.00554	0.019333	0.025284	0.209702	0.122009	0.408524	0.181412
91.81	0.00578	0.005	0.029877	0.02957	0.209702	0.132156	0.419067	0.185699
91.91	0.012817	0.016724	0.040421	0.035431	0.22142	0.136459	0.429611	0.192734
92.01	0.00383	0.00891	0.022064	0.016298	0.220245	0.127869	0.411255	0.183746
92.11	-0.00554	0.00891	0.031052	0.020981	0.221817	0.133728	0.411255	0.18219
92.21	0.00032	-0.00281	0.029099	0.017075	0.22142	0.131378	0.398758	0.173203
92.31	-0.00671	0.00813	0.033783	0.0159	0.220245	0.120834	0.399536	0.180237
92.41	-0.00594	0.000702	0.033386	0.017075	0.21048	0.132553	0.399139	0.172806
92.51	0.011643	-0.00281	0.029877	0.017074	0.229233	0.132553	0.394852	0.169296
92.61	-0.00554	-0.01022	0.031052	0.01825	0.220642	0.124741	0.38118	0.162659
92.71	0.015549	-7.63e-05	0.052536	0.028793	0.213608	0.132553	0.391724	0.173203
92.81	0.00188	-0.02156	0.034561	0.028398	0.209305	0.121613	0.379608	0.161484
92.91	0.00813	-0.0153	0.040421	0.024109	0.205017	0.139587	0.387817	0.153671
93.01	0.011643	-0.01062	0.041596	0.027618	0.197983	0.139191	0.387039	0.152496
93.11	0.010086	-0.00945	0.04277	0.026062	0.209702	0.129822	0.380005	0.143127
93.21	0.019852	0.00774	0.052536	0.036606	0.216736	0.151306	0.37883	0.153671
93.31	0.005	-0.01062	0.045502	0.028016	0.213608	0.135284	0.360474	0.145859
93.41	0.00618	-0.00945	0.045502	0.0327	0.214783	0.125916	0.36087	0.147034
93.51	0.00383	-7.63e-05	0.045502	0.028794	0.225327	0.143097	0.352661	0.144684
93.61	-0.00594	-0.00984	0.052918	0.029572	0.232742	0.132553	0.352264	0.13414
93.71	0.012817	0.00423	0.049408	0.048325	0.229233	0.132553	0.356567	0.13414
93.81	0.00032	-0.01453	0.036911	0.035829	0.217514	0.127472	0.34407	0.122421
93.91	0.00227	-0.01335	0.04277	0.028793	0.22963	0.129822	0.348755	0.122421
94.01	0.00383	-7.63e-05	0.045502	0.019806	0.224152	0.131775	0.340942	0.10289
94.11	0.00578	-0.00984	0.045105	0.01004	0.222198	0.124344	0.340942	0.10289
94.21	0.012817	-0.00359	0.040817	0.024109	0.229233	0.120834	0.339767	0.10289
94.31	0.0015	-0.02116	0.023239	0.017076	0.22963	0.122009	0.326492	0.092346
94.41	0.005	-0.01062	0.033783	0.017075	0.233139	0.132553	0.336258	0.10289
94.51	0.00383	-0.01062	0.025971	0.00849	0.224152	0.131775	0.331955	0.093903
94.61	-0.00594	-0.00984	0.025574	0.01004	0.222198	0.124344	0.322189	0.095856
94.71	0.0011	-0.00398	0.018158	0.00536	0.228058	0.120834	0.317505	0.091171
94.81	-7.63e-05	-0.01453	0.018158	0.0159	0.216736	0.120834	0.31633	0.091171
94.91	-0.00945	-0.01335	0.030273	0.00653	0.222595	0.128647	0.317902	0.092346
95.01	0.012039	-0.00281	0.033783	0.028792	0.233139	0.128647	0.321411	0.109924
95.11	-0.00281	0.0011	0.024796	0.020203	0.224152	0.120834	0.312424	0.095078
95.21	-0.00594	-0.00984	0.011124	0.00105	0.209702	0.109116	0.298752	0.084137
95.31	0.0011	-0.00163	0.019333	0.00653	0.210876	0.122009	0.306183	0.091171
95.41	0.012817	0.016724	0.040817	0.017075	0.231964	0.132553	0.309692	0.091171
95.51	0.013992	0.021805	0.025971	0.021379	0.214783	0.132553	0.30188	0.084534
95.61	0.012817	0.019852	0.025971	0.020981	0.22142	0.120834	0.30188	0.083359
95.71	0.012039	0.02063	0.033783	0.019806	0.22142	0.120056	0.30188	0.083359
95.81	0.00578	0.021408	0.033386	0.021759	0.22142	0.125519	0.30188	0.084137
95.91	0.012817	0.028442	0.029877	0.028793	0.233139	0.132553	0.309692	0.102112
96.01	0.0011	0.015549	0.029099	0.015901	0.220245	0.120834	0.296799	0.083359
96.11	0.012817	0.00618	0.023239	0.014343	0.218689	0.128647	0.28743	0.083359
96.21	0.013596	0.028046	0.042374	0.025665	0.229233	0.129425	0.297974	0.084137
96.31	0.012817	0.016724	0.040421	0.035828	0.231964	0.128647	0.288986	0.083359
96.41	0.02063	0.016724	0.029877	0.028793	0.22142	0.127869	0.278442	0.083359
96.51	0.021805	0.025711	0.030273	0.037781	0.222595	0.133728	0.291336	0.092346
96.61	0.032349	0.024536	0.033783	0.035431	0.220245	0.131378	0.288986	0.091171
96.71	0.032349	0.023758	0.033783	0.035828	0.216736	0.120834	0.278442	0.089996
96.81	0.044846	0.017502	0.034561	0.029571	0.21048	0.133331	0.278442	0.079453
96.91	0.044067	0.028442	0.032608	0.028793	0.209702	0.132553	0.27063	0.083359
97.01	0.051102	0.028442	0.029877	0.039337	0.220245	0.139587	0.278442	0.07164
97.11	0.044067	0.028442	0.04277	0.029968	0.210876	0.133728	0.278442	0.083359
97.21	0.044067	0.036255	0.053314	0.047546	0.220642	0.154816	0.278442	0.083359
97.31	0.044067	0.027664	0.052536	0.040512	0.225327	0.144272	0.277664	0.083359
97.41	0.056183	0.029617	0.046677	0.052231	0.233139	0.152084	0.271805	0.083756
97.51	0.055786	0.040161	0.056046	0.040512	0.22142	0.140366	0.269455	0.075546
97.61	0.056564	0.040939	0.04628	0.049103	0.22142	0.140366	0.259689	0.076325
97.71	0.075317	0.046799	0.052139	0.054962	0.231964	0.152084	0.266724	0.091171
97.81	0.067505	0.040161	0.041596	0.036607	0.213608	0.144272	0.27063	0.082184
97.91	0.076492	0.041336	0.041992	0.0495	0.214783	0.144272	0.271805	0.072815
98.01	0.085861	0.059692	0.045502	0.060042	0.231964	0.152084	0.28157	0.075546
98.11	0.076096	0.048752	0.04628	0.049103	0.211655	0.140366	0.263596	0.063828
98.21	0.08313	0.067505	0.052139	0.056137	0.239777	0.152084	0.269455	0.063828
98.31	0.08313	0.075317	0.041596	0.063171	0.229233	0.150909	0.27063	0.070465
98.41	0.081955	0.074539	0.049408	0.056137	0.228455	0.140366	0.278442	0.059921
98.51	0.060867	0.056961	0.038086	0.045595	0.210876	0.129822	0.266724	0.049377
98.61	0.06282	0.058518	0.033783	0.058868	0.220245	0.143494	0.258911	0.052109
98.71	0.072189	0.067505	0.053314	0.056137	0.217514	0.144272	0.265945	0.059921
98.81	0.090164	0.067505	0.052139	0.055359	0.229233	0.150909	0.27063	0.059143
98.91	0.076096	0.060471	0.042374	0.053009	0.22142	0.133331	0.263596	0.045075
99.01	0.094849	0.067505	0.049408	0.060042	0.22142	0.140366	0.27063	0.063828
99.11	0.103836	0.075714	0.061523	0.069031	0.222595	0.152481	0.278442	0.063828
99.21	0.113205	0.090942	0.063858	0.079575	0.239777	0.155991	0.278442	0.063828
99.31	0.102661	0.078049	0.041596	0.079576	0.217514	0.150909	0.265945	0.052109
99.41	0.109695	0.06633	0.049408	0.0784	0.228455	0.140366	0.27063	0.050934
99.51	0.103439	0.068283	0.050186	0.076446	0.222198	0.141144	0.270233	0.052109
99.61	0.102661	0.067505	0.061127	0.075668	0.220245	0.150909	0.258911	0.044296
99.71	0.11438	0.067902	0.062302	0.076843	0.222595	0.141541	0.260086	0.045471
99.81	0.11438	0.079224	0.083786	0.099104	0.232361	0.159119	0.278442	0.056015
99.91	0.109695	0.067505	0.072846	0.086609	0.22142	0.139191	0.265945	0.044296
100.01	0.11438	0.078049	0.072846	0.087387	0.220245	0.140366	0.258911	0.052109
100.11	0.113205	0.075317	0.071671	0.086212	0.209702	0.139587	0.258911	0.050934
100.21	0.094849	0.066727	0.065033	0.079575	0.201889	0.132553	0.261642	0.031799
100.31	0.103836	0.059692	0.07402	0.079971	0.214783	0.132553	0.252274	0.02594
100.41	0.11438	0.059692	0.071671	0.071762	0.212433	0.120834	0.25032	0.036484
100.51	0.113983	0.060471	0.061905	0.079178	0.202667	0.133331	0.244064	0.036087
100.61	0.109695	0.066727	0.080658	0.087387	0.208923	0.139587	0.249924	0.032578
100.71	0.094849	0.058518	0.072067	0.079575	0.201889	0.136459	0.231567	0.023987
100.81	0.106567	0.049149	0.07402	0.091293	0.203064	0.144272	0.23938	0.018127
100.91	0.101883	0.058914	0.072846	0.078796	0.201889	0.132553	0.227661	0.015778
101.01	0.094849	0.050705	0.071671	0.079575	0.213608	0.144272	0.226883	0.00523
101.11	0.106171	0.040939	0.072846	0.079178	0.214386	0.143875	0.232346	0.00601
101.21	0.109695	0.055786	0.072846	0.07489	0.220245	0.1474	0.23938	0.013046
101.31	0.089768	0.042893	0.068939	0.067858	0.197983	0.128647	0.227661	0.000153
101.41	0.084305	0.024933	0.061127	0.069031	0.19838	0.132553	0.221024	-0.01703
101.51	0.094849	0.040161	0.072846	0.078398	0.201889	0.131775	0.231567	0.000549
101.61	0.093674	0.039764	0.073624	0.068634	0.214386	0.125519	0.231171	-0.00571
101.71	0.090942	0.047195	0.080658	0.086609	0.220245	0.139191	0.23938	0.00133
101.81	0.079224	0.03743	0.081055	0.067857	0.210876	0.118103	0.23587	-0.00922
101.91	0.071411	0.038986	0.084564	0.067856	0.213608	0.120056	0.231567	-0.00766
102.01	0.082352	0.028442	0.083389	0.079575	0.213608	0.124741	0.231567	-0.0182
102.11	0.074921	0.029221	0.085342	0.079575	0.22142	0.124344	0.232346	-0.0182
102.21	0.060089	0.03743	0.088867	0.076843	0.210876	0.110291	0.227661	-0.02875
102.31	0.075317	0.047195	0.091202	0.086211	0.220245	0.127869	0.23938	-0.01938
102.41	0.067505	0.038986	0.084564	0.079575	0.213608	0.124741	0.231567	-0.03774
102.51	0.076492	0.029617	0.084564	0.078796	0.214783	0.124741	0.239777	-0.02484
102.61	0.087814	0.040939	0.093155	0.084259	0.225327	0.137238	0.242889	-0.01352
102.71	0.094849	0.047974	0.07988	0.087387	0.22142	0.131378	0.227661	-0.0182
102.81	0.093674	0.046799	0.080658	0.086212	0.220245	0.127869	0.23938	-0.0182
102.91	0.084305	0.03743	0.084564	0.08075	0.214783	0.114197	0.232742	-0.02562
103.01	0.082352	0.047195	0.072846	0.086609	0.213608	0.113022	0.230789	-0.03383
103.11	0.074921	0.040939	0.072846	0.079178	0.214386	0.124344	0.232346	-0.02641
103.21	0.070633	0.055786	0.084564	0.075668	0.220245	0.120834	0.23938	-0.02992
103.31	0.062424	0.042893	0.072846	0.074892	0.197983	0.116928	0.238205	-0.02992
103.41	0.053055	0.044464	0.080658	0.067856	0.206192	0.117325	0.228836	-0.02953
103.51	0.062424	0.047974	0.080658	0.075667	0.209702	0.119659	0.23938	-0.03774
103.61	0.05188	0.040161	0.072846	0.066681	0.212433	0.101303	0.231567	-0.04672
103.71	0.05188	0.05188	0.072846	0.067078	0.201889	0.100525	0.230392	-0.04555
103.81	0.063599	0.051483	0.084564	0.059647	0.201889	0.105988	0.227661	-0.05649
103.91	0.05188	0.036255	0.080658	0.045593	0.197983	0.101303	0.227661	-0.06117
104.01	0.053055	0.03743	0.072846	0.060044	0.203064	0.093491	0.221024	-0.05609
104.11	0.074143	0.047195	0.072846	0.060043	0.213608	0.101303	0.230392	-0.04555
104.21	0.06282	0.040161	0.083389	0.067078	0.212433	0.101303	0.21907	-0.04672
104.31	0.055786	0.027268	0.061127	0.060045	0.201889	0.100525	0.212036	-0.06899
104.41	0.049149	0.021805	0.054489	0.052231	0.194473	0.086853	0.205399	-0.07562
104.51	0.055786	0.02063	0.052536	0.047547	0.194077	0.096222	0.212036	-0.06899
104.61	0.054611	0.028442	0.045502	0.039337	0.192902	0.085678	0.210861	-0.06976
104.71	0.056564	0.028442	0.045105	0.04129	0.183136	0.094269	0.201096	-0.07602
104.81	0.05188	0.017502	0.037689	0.035828	0.177277	0.088409	0.20813	-0.08188
104.91	0.051102	0.036255	0.036911	0.028793	0.178452	0.077087	0.207352	-0.0932
105.01	0.042893	0.027664	0.020889	0.02762	0.177673	0.062241	0.19133	-0.10805
105.11	0.033524	0.021805	0.023239	0.028793	0.171814	0.063416	0.189774	-0.09515
105.21	0.044067	0.031174	0.033005	0.028015	0.192902	0.073959	0.200317	-0.08461
105.31	0.043671	0.029221	0.033386	0.028397	0.183136	0.085281	0.212814	-0.08383
105.41	0.028442	0.024536	0.018158	0.013168	0.177673	0.077866	0.206955	-0.08969
105.51	0.028442	0.03508	0.018158	0.024887	0.178452	0.077866	0.196411	-0.10024
105.61	0.033524	0.01712	0.022461	0.017471	0.171814	0.07045	0.188995	-0.10687
105.71	0.043289	0.02063	0.025971	0.019806	0.181183	0.073959	0.200317	-0.08461
105.81	0.037033	0.033127	0.038467	0.021759	0.183136	0.085281	0.201096	-0.08461
105.91	0.053055	0.040161	0.046677	0.037781	0.190567	0.082947	0.219849	-0.08344
106.01	0.062424	0.039383	0.063858	0.047545	0.200714	0.101303	0.219849	-0.06508
106.11	0.063599	0.040161	0.053314	0.040512	0.201889	0.100525	0.21907	-0.06508
106.21	0.05188	0.028442	0.040421	0.039337	0.19017	0.093491	0.200317	-0.07797
106.31	0.05188	0.040939	0.029877	0.037384	0.190948	0.093094	0.211639	-0.08774
106.41	0.053055	0.047974	0.04277	0.044815	0.19838	0.089584	0.209305	-0.07953
106.51	0.055786	0.040161	0.045502	0.040512	0.205795	0.081772	0.219849	-0.0768
106.61	0.055786	0.047974	0.044327	0.040512	0.20462	0.088806	0.219849	-0.0768
106.71	0.063599	0.047195	0.040817	0.051056	0.201889	0.081772	0.21907	-0.06586
106.81	0.064774	0.041336	0.023239	0.02997	0.19017	0.071228	0.200317	-0.08344
106.91	0.076096	0.052658	0.04628	0.040115	0.202667	0.093094	0.201096	-0.07211
107.01	0.093674	0.058518	0.053314	0.044417	0.216736	0.089584	0.21907	-0.06508
107.11	0.08313	0.047974	0.053314	0.04364	0.209702	0.088806	0.212036	-0.06508
107.21	0.084305	0.056961	0.053314	0.037781	0.22142	0.082947	0.213211	-0.06508
107.31	0.09407	0.059692	0.053314	0.05223	0.21283	0.097397	0.214767	-0.07289
107.41	0.085861	0.070633	0.052536	0.052231	0.205795	0.097397	0.204224	-0.06508
107.51	0.087814	0.064377	0.057999	0.051834	0.206573	0.104813	0.211639	-0.06548
107.61	0.094849	0.078049	0.063858	0.048325	0.220245	0.101303	0.207352	-0.06899
107.71	0.090164	0.067505	0.041596	0.044418	0.197983	0.089584	0.188599	-0.06976
107.81	0.08313	0.06868	0.04277	0.045593	0.210098	0.1017	0.188599	-0.07484
107.91	0.08313	0.089768	0.053314	0.056137	0.213608	0.105209	0.199539	-0.05804
108.01	0.093674	0.079224	0.053314	0.067078	0.213608	0.111847	0.192505	-0.06508
108.11	0.082352	0.087036	0.060349	0.060043	0.224152	0.101303	0.19133	-0.06508
108.21	0.075317	0.086258	0.065033	0.060043	0.213608	0.113022	0.188599	-0.05727
108.31	0.076096	0.091721	0.064636	0.071365	0.222198	0.113022	0.189377	-0.05649
108.41	0.071411	0.085861	0.061127	0.056137	0.216736	0.101303	0.183914	-0.06117
108.51	0.079224	0.076492	0.062302	0.065124	0.209702	0.101303	0.189774	-0.06117
108.61	0.079224	0.094849	0.079483	0.07489	0.22142	0.109116	0.199142	-0.06195
108.71	0.078445	0.09407	0.068939	0.079575	0.229233	0.107941	0.188599	-0.05727
108.81	0.063599	0.079224	0.072067	0.078401	0.220245	0.100525	0.188599	-0.06508
108.91	0.063599	0.090942	0.072846	0.067856	0.209702	0.093491	0.18782	-0.06508
109.01	0.076096	0.090546	0.073624	0.067459	0.209702	0.093094	0.180389	-0.05258
109.11	0.084305	0.088211	0.080658	0.076843	0.222595	0.098572	0.189774	-0.04555
109.21	0.081955	0.094849	0.080658	0.075668	0.22142	0.108337	0.187424	-0.05727
109.31	0.071411	0.106567	0.07988	0.07489	0.22142	0.101303	0.18782	-0.05727
109.41	0.08313	0.105789	0.072846	0.075668	0.228058	0.101303	0.188599	-0.05804
109.51	0.075714	0.098755	0.065033	0.069032	0.210876	0.105209	0.180786	-0.07172
109.61	0.079224	0.098755	0.072846	0.091293	0.22142	0.105209	0.180008	-0.05336
109.71	0.087036	0.109299	0.072846	0.090118	0.232361	0.112244	0.172974	-0.05453
109.81	0.078827	0.099533	0.085342	0.080353	0.226105	0.104813	0.173752	-0.0643
109.91	0.075317	0.118286	0.092377	0.086609	0.231964	0.101303	0.19133	-0.05727
110.01	0.075317	0.118286	0.104095	0.091293	0.22142	0.113022	0.180786	-0.05727
110.11	0.074539	0.12532	0.11113	0.091293	0.220642	0.113022	0.180008	-0.05727
110.21	0.06868	0.119461	0.10527	0.092468	0.222595	0.121231	0.172974	-0.04437
110.31	0.06633	0.118286	0.102921	0.097931	0.22142	0.111847	0.169067	-0.04672
110.41	0.063599	0.117111	0.092377	0.087387	0.220245	0.113022	0.169067	-0.05727
110.51	0.064377	0.118286	0.104874	0.088165	0.21048	0.1138	0.169846	-0.05727
110.61	0.070236	0.126099	0.11972	0.106918	0.229233	0.127472	0.175705	-0.05727
110.71	0.070633	0.12532	0.118942	0.105362	0.228455	0.127869	0.164383	-0.05804
110.81	0.064377	0.129608	0.112686	0.092073	0.221024	0.120834	0.169067	-0.05649
110.91	0.070633	0.118286	0.123627	0.099106	0.22142	0.124741	0.161255	-0.05727
111.01	0.063599	0.126099	0.123627	0.097931	0.22142	0.123566	0.16008	-0.05727
111.11	0.062424	0.126099	0.123627	0.087387	0.22142	0.120056	0.157349	-0.05844
111.21	0.040161	0.113602	0.118546	0.075668	0.216736	0.101303	0.144852	-0.0807
111.31	0.052277	0.119461	0.108398	0.088562	0.210876	0.113022	0.138992	-0.07953
111.41	0.055786	0.130005	0.123627	0.099106	0.22142	0.113022	0.149536	-0.06976
111.51	0.055786	0.130005	0.123627	0.099106	0.220245	0.120056	0.148361	-0.0768
111.61	0.047974	0.122192	0.114639	0.090515	0.201889	0.115753	0.141724	-0.08461
111.71	0.054611	0.132736	0.104095	0.083481	0.213608	0.105209	0.141724	-0.07289
111.81	0.044067	0.122192	0.11113	0.082306	0.213608	0.105209	0.140945	-0.07289
111.91	0.032349	0.111252	0.093155	0.068634	0.209702	0.093094	0.123749	-0.08383
112.01	0.044067	0.126099	0.111908	0.075667	0.209702	0.096619	0.144852	-0.08852
112.11	0.042893	0.12532	0.111908	0.067856	0.209702	0.089584	0.137817	-0.08969
112.21	0.032349	0.118286	0.110733	0.075668	0.220245	0.101303	0.148361	-0.10024
112.31	0.031174	0.130005	0.111908	0.075668	0.209702	0.101303	0.137817	-0.10024
112.41	0.00931	0.107742	0.101364	0.065125	0.199158	0.089584	0.127274	-0.11078
112.51	0.02063	0.117111	0.111908	0.074492	0.208923	0.089584	0.137039	-0.08852
112.61	0.012817	0.110474	0.11113	0.067856	0.201889	0.089584	0.133911	-0.09633
112.71	0.012817	0.110474	0.104095	0.067856	0.200714	0.100525	0.133911	-0.09633
112.81	0.011643	0.109299	0.102921	0.067856	0.19017	0.093491	0.132736	-0.09633
112.91	0.012039	0.098755	0.092377	0.075668	0.201889	0.105209	0.130005	-0.09633
113.01	0.005	0.106567	0.092377	0.07489	0.201889	0.104034	0.130005	-0.09633
113.11	-0.00671	0.09407	0.080658	0.067856	0.189392	0.088806	0.117111	-0.10101
113.21	-0.00671	0.087036	0.092377	0.067856	0.188995	0.081772	0.106567	-0.10805
113.31	-0.0157	0.079224	0.083786	0.05887	0.182358	0.072784	0.097977	-0.11704
113.41	-0.02625	0.079224	0.076752	0.060043	0.182358	0.062241	0.090942	-0.12758
113.51	-0.01335	0.080399	0.084564	0.061218	0.183533	0.063416	0.103836	-0.1264
113.61	-0.01453	0.090942	0.072846	0.059265	0.192902	0.073181	0.110474	-0.12758
113.71	-0.00749	0.090942	0.072846	0.060043	0.182358	0.066147	0.109299	-0.12758
113.81	-0.02234	0.081955	0.065033	0.051057	0.173767	0.064972	0.090942	-0.13539
113.91	-0.02156	0.072189	0.065811	0.04129	0.175323	0.055206	0.090942	-0.13461
114.01	-0.0157	0.066727	0.072846	0.036607	0.170639	0.050522	0.090942	-0.1393
114.11	-0.01843	0.067505	0.071671	0.036606	0.182358	0.062241	0.090942	-0.14008
114.21	-0.01843	0.067505	0.068939	0.035828	0.182358	0.061066	0.089768	-0.14711
114.31	-0.01921	0.055786	0.068939	0.028795	0.177277	0.038803	0.075317	-0.14829
114.41	-0.02625	0.067505	0.068939	0.028793	0.165955	0.038803	0.074539	-0.15883
114.51	-0.02625	0.067505	0.069336	0.036606	0.160095	0.0392	0.06868	-0.15765
114.61	-0.02625	0.059692	0.065033	0.028793	0.162827	0.034897	0.08313	-0.15492
114.71	-0.02742	0.059692	0.071671	0.028793	0.161652	0.042709	0.070236	-0.1561
114.81	-0.02625	0.060471	0.061905	0.029571	0.151886	0.042313	0.072189	-0.16586
114.91	-0.03796	0.055786	0.056442	0.036606	0.15892	0.027084	0.066727	-0.17055
115.01	-0.03914	0.06282	0.061127	0.035828	0.158142	0.026306	0.059692	-0.17055
115.11	-0.0407	0.056961	0.062302	0.028793	0.152283	0.032166	0.060867	-0.16937
115.21	-0.01843	0.067505	0.084564	0.028793	0.162827	0.042709	0.071411	-0.15883
115.31	-0.02702	0.059692	0.075577	0.019807	0.155014	0.034897	0.062424	-0.15961
115.41	-0.03406	0.070236	0.065033	0.016296	0.161652	0.033722	0.05188	-0.16664
115.51	-0.01453	0.059692	0.072067	0.00926	0.162827	0.030991	0.063599	-0.16782
115.61	-0.0157	0.059692	0.065033	0.00809	0.162048	0.030991	0.062424	-0.17914
115.71	-0.01375	0.071411	0.064636	0.01004	0.155792	0.042709	0.05188	-0.17368
115.81	-0.01804	0.060867	0.050583	0.00653	0.162827	0.032166	0.041336	-0.17836
115.91	-0.00789	0.078049	0.072846	0.016296	0.170639	0.041534	0.059692	-0.17836
116.01	-0.02625	0.059692	0.072846	0.00926	0.162827	0.023178	0.05188	-0.18617
116.11	-0.02547	0.060471	0.072846	0.01004	0.16243	0.035675	0.052658	-0.18539
116.21	-0.01921	0.067505	0.072846	0.00536	0.15892	0.030212	0.046799	-0.17914
116.31	-0.02507	0.067505	0.07402	0.00653	0.159317	0.032166	0.049149	-0.185
116.41	-0.0157	0.066727	0.083389	0.0159	0.170639	0.041534	0.059692	-0.16664
116.51	-0.03288	0.053055	0.066208	-0.00128	0.164001	0.024353	0.052277	-0.17328
116.61	-0.02351	0.071411	0.076752	0.00848	0.17337	0.034897	0.055786	-0.16391
116.71	-0.045	0.060471	0.072449	-0.00949	0.162827	0.023956	0.043671	-0.18539
116.81	-0.03015	0.06633	0.068161	0.00926	0.162827	0.029816	0.040161	-0.17914
116.91	-0.03015	0.055786	0.061127	0.00809	0.162827	0.030991	0.047974	-0.18735
117.01	-0.0407	0.044464	0.061127	-0.013	0.151108	0.019669	0.036652	-0.19672
117.11	-0.01843	0.059692	0.061127	0.00926	0.151108	0.023178	0.040161	-0.18617
117.21	-0.02625	0.050705	0.052536	0.000275	0.151108	0.023178	0.031174	-0.19516
117.31	-0.01453	0.048752	0.04628	-0.00168	0.151886	0.023956	0.033127	-0.20493
117.41	-0.01453	0.055786	0.053314	0.00458	0.169861	0.030991	0.038986	-0.19086
117.51	-0.00671	0.055008	0.053314	-0.00246	0.161652	0.042709	0.027664	-0.19789
117.61	-0.00671	0.059692	0.063858	0.00926	0.15892	0.041534	0.02063	-0.19907
117.71	-0.01961	0.046799	0.041596	-0.00246	0.147202	0.019272	0.016724	-0.22211
117.81	-0.02898	0.03743	0.050583	0.00536	0.160095	0.028259	0.017899	-0.22797
117.91	-0.00671	0.055786	0.061127	0.00458	0.170639	0.050522	0.027268	-0.20688
118.01	-0.01453	0.046799	0.053314	0.00145	0.161652	0.030212	0.019852	-0.22601
118.11	-0.0153	0.035477	0.053314	0.000275	0.151108	0.034897	0.012817	-0.23305
118.21	-0.02234	0.028442	0.064255	-0.01027	0.15033	0.034897	0.011643	-0.22641
118.31	-0.02234	0.040161	0.057221	-0.01027	0.155014	0.033722	0.0011	-0.23695
118.41	-0.01453	0.040161	0.056046	-0.01027	0.155014	0.023178	0.00813	-0.23813
118.51	-0.0157	0.038986	0.053314	-0.01105	0.153839	0.023178	0.0011	-0.24945
118.61	-0.02547	0.017502	0.042374	-0.02121	0.140167	0.023956	-0.00984	-0.2686
118.71	-0.01843	0.036255	0.049408	-0.01418	0.146423	0.030212	0.00774	-0.27211
118.81	-0.01921	0.036255	0.048233	-0.01418	0.139389	0.030991	-0.00281	-0.27289
118.91	-0.02625	0.035477	0.04863	-0.00246	0.139389	0.029816	-0.00281	-0.27992
119.01	-0.03288	0.029617	0.034958	-0.00909	0.14447	0.024353	-0.01022	-0.28774
119.11	-0.02234	0.040161	0.045502	0.00145	0.155014	0.034897	0.005	-0.27602
119.21	-0.02234	0.040161	0.045502	0.000275	0.153839	0.033722	0.005	-0.27679
119.31	-0.02547	0.028046	0.042374	-0.02121	0.132355	0.02005	-0.00594	-0.29594
119.41	-0.01961	0.036255	0.048233	-0.01418	0.147202	0.026306	0.00891	-0.29945
119.51	-0.03015	0.036255	0.037689	-0.01418	0.146423	0.019272	0.00891	-0.29242
119.61	-0.02898	0.03743	0.038086	-0.00206	0.140564	0.019272	0.021805	-0.29828
119.71	-0.01453	0.040161	0.045502	-0.00636	0.155014	0.023178	0.023361	-0.29672
119.81	-0.01453	0.047195	0.045502	-0.00636	0.153839	0.023178	0.012817	-0.29555
119.91	-0.01453	0.038986	0.044327	-0.00636	0.143295	0.0224	0.012817	-0.29555
120.01	-0.02507	0.017899	0.023239	-0.01691	0.140564	0.00482	0.00227	-0.30609
120.11	-0.01453	0.028442	0.033783	-0.00636	0.15033	0.015366	0.02063	-0.29672
120.21	-0.01883	0.016724	0.022842	-0.01848	0.132355	0.011063	0.00969	-0.31821
120.31	-0.02234	0.028442	0.029099	-0.01418	0.139389	0.00755	0.016724	-0.31117
120.41	-0.02234	0.028442	0.022064	-0.01418	0.149933	0.00755	0.015549	-0.31195
120.51	-0.01726	0.019455	0.022064	-0.02199	0.131577	-0.000259	0.00891	-0.3268
120.61	-0.00671	0.010086	0.023239	-0.02081	0.140564	0.012634	0.00931	-0.32484
120.71	-0.00671	0.028442	0.033783	-0.01027	0.149933	0.023178	0.013596	-0.29633
120.81	-0.01921	0.027268	0.022064	-0.02199	0.139389	0.011459	0.00813	-0.31508
120.91	-0.01375	0.016724	0.034561	-0.01067	0.140167	0.010284	0.00188	-0.3143
121.01	-0.01453	0.00891	0.032608	-0.02199	0.138611	-0.000259	0.00891	-0.31508
121.11	-0.01453	0.00891	0.022064	-0.01418	0.143295	0.011459	0.00774	-0.31625
121.21	-0.01453	0.00891	0.022064	-0.01418	0.143295	0.011459	-0.00281	-0.3268
121.31	-0.02507	-0.00163	0.01152	-0.02472	0.140564	0.000916	-0.01335	-0.33812
121.41	-0.01453	0.02063	0.033005	-0.00246	0.149933	0.011459	0.00813	-0.3268
121.51	-0.01453	0.019455	0.025971	-0.00246	0.139389	0.010681	0.0011	-0.3268
121.61	-0.0157	0.00813	0.025971	-0.00323	0.139389	0.015366	-7.63e-05	-0.32797
121.71	-0.02507	0.00891	0.025971	-0.01027	0.139389	0.022003	-0.00281	-0.33852
121.81	-0.01453	0.00891	0.024796	-0.01027	0.138611	0.011459	-0.00281	-0.33852
121.91	-0.01375	0.00969	0.01503	-0.00285	0.132355	0.011063	0.00969	-0.33774
122.01	-0.00671	0.00774	0.014252	-0.01418	0.131577	-0.000259	0.00891	-0.33852
122.11	-0.00671	-0.00281	0.022064	-0.00246	0.143295	0.011459	0.00813	-0.33852
122.21	-0.01843	-0.01453	0.010346	-0.01495	0.131577	-0.00104	-0.01062	-0.35024
122.31	-0.00671	-0.01453	0.010346	-0.0134	0.139389	-0.00807	-0.01062	-0.35024
122.41	-0.00671	-0.0153	0.022064	-0.00714	0.139389	-0.00925	-0.01062	-0.35101
122.51	-0.00671	-0.01062	0.022064	-0.00246	0.138214	-0.01198	-0.0118	-0.35805
122.61	-0.00945	-0.02234	0.01152	-0.013	0.117126	-0.02252	-0.02116	-0.36859
122.71	0.011643	-0.01062	0.040421	0.00926	0.151108	-0.000259	0.0011	-0.3475
122.81	-0.01062	-0.02234	0.018158	0.00926	0.139389	-0.01198	-0.01062	-0.36977
122.91	-0.01062	-0.02312	0.018158	-0.00246	0.139389	-0.01276	-0.00281	-0.36977
123.01	-0.0114	-0.03015	0.018158	0.00926	0.139389	-0.00807	-0.00281	-0.36977
123.11	-0.01335	-0.03796	0.023239	0.00262	0.139786	-0.01471	-0.00945	-0.37718
123.21	-0.00203	-0.03719	0.033783	0.020584	0.144073	-0.00456	0.00188	-0.37289
123.31	0.005	-0.02234	0.033783	0.017074	0.149933	-0.00807	0.02063	-0.36586
123.41	0.005	-0.02234	0.041596	0.017075	0.139389	-0.00807	0.019852	-0.36586
123.51	0.005	-0.02234	0.041596	0.028015	0.151108	-0.00104	0.012817	-0.36586
123.61	-0.00671	-0.03406	0.029877	0.01004	0.139389	-0.01979	0.0011	-0.37875
123.71	-0.00554	-0.03288	0.041596	0.017471	0.139786	-0.01979	0.010086	-0.38812
123.81	0.005	-0.02234	0.041596	0.028792	0.153839	-0.00807	0.019455	-0.36586
123.91	0.012817	-0.0118	0.041596	0.028793	0.143295	-0.00885	0.00891	-0.36586
124.01	0.00461	-0.02937	0.033783	0.032304	0.136261	-0.02292	0.00188	-0.37289
124.11	0.0011	-0.01453	0.041596	0.028793	0.151108	-0.01706	0.00891	-0.36586
124.21	0.012817	-0.0153	0.041596	0.028793	0.151108	-0.01979	0.02063	-0.36586
124.31	0.012817	-0.02234	0.041596	0.035828	0.149933	-0.01979	0.02063	-0.36586
124.41	0.0011	-0.02234	0.041596	0.017075	0.12767	-0.03268	0.00891	-0.36977
124.51	0.0011	-0.02234	0.041596	0.017075	0.139389	-0.04401	0.015549	-0.37094
124.61	0.00227	-0.02234	0.041596	0.028793	0.139786	-0.03815	0.00618	-0.37914
124.71	0.012817	-0.01453	0.041596	0.028793	0.143295	-0.0276	0.016724	-0.35805
124.81	0.012817	-0.0153	0.041596	0.028793	0.143295	-0.0276	0.027664	-0.35922
124.91	0.021805	-0.02234	0.053314	0.035431	0.143295	-0.0276	0.02063	-0.35805
125.01	0.024536	-0.03015	0.045502	0.028795	0.143295	-0.0237	0.012817	-0.36586
125.11	0.024139	-0.01765	0.045502	0.028793	0.142899	-0.02409	0.013596	-0.36508
125.21	0.032349	-0.0118	0.053314	0.028793	0.139389	-0.02838	0.019455	-0.35805
125.31	0.032349	-0.02234	0.053314	0.028793	0.138611	-0.0276	0.00813	-0.35883
125.41	0.032745	-0.02116	0.053314	0.040512	0.132751	-0.02643	0.00227	-0.36469
125.51	0.036255	-0.01062	0.053314	0.040511	0.143295	-0.00417	0.012817	-0.35414
125.61	0.036255	-0.01062	0.041596	0.036606	0.131577	-0.01706	0.0011	-0.36586
125.71	0.036255	-0.01062	0.053314	0.035828	0.131577	-0.01979	0.0011	-0.36704
125.81	0.036255	-0.01062	0.053314	0.028793	0.143295	-0.0276	-7.63e-05	-0.37758
125.91	0.043671	-0.00281	0.061905	0.04129	0.144073	-0.01901	0.00188	-0.3768
126.01	0.040161	-0.00281	0.068161	0.048324	0.151108	-0.01276	0.00891	-0.36977
126.11	0.032349	-0.0118	0.053314	0.04715	0.143295	-0.0276	0.00891	-0.37054
126.21	0.032349	-0.01062	0.065033	0.036606	0.143295	-0.0276	0.00891	-0.37758
126.31	0.032349	-0.01062	0.065033	0.036606	0.151108	-0.02878	0.00891	-0.37758
126.41	0.044067	-0.00281	0.063858	0.036606	0.151108	-0.0276	0.00813	-0.36586
126.51	0.044464	-0.00163	0.054489	0.037781	0.152283	-0.02643	0.00227	-0.36469
126.61	0.03508	-0.00398	0.059952	0.04715	0.149933	-0.02995	-7.63e-05	-0.36821
126.71	0.024536	-0.01335	0.049408	0.037781	0.140564	-0.04205	0.00227	-0.38812
126.81	0.024536	-0.00398	0.061127	0.048323	0.149933	-0.03151	0.012817	-0.37758
126.91	0.024536	-0.01453	0.061127	0.047546	0.151108	-0.02057	0.011643	-0.37758
127.01	0.024536	-0.00359	0.060349	0.048325	0.151108	-0.0276	0.00891	-0.37758
127.11	0.024536	-0.01062	0.053314	0.048325	0.15033	-0.02878	0.00891	-0.37758
127.21	0.013992	-0.02234	0.041596	0.048325	0.131577	-0.05104	-0.00281	-0.39008
127.31	0.032349	-0.02234	0.04277	0.048324	0.140564	-0.05064	-0.00163	-0.39594
127.41	0.024536	-0.03015	0.057221	0.040512	0.14212	-0.05495	-7.63e-05	-0.38149
127.51	0.024536	-0.02312	0.056046	0.040512	0.143295	-0.0444	-0.01062	-0.3932
127.61	0.023361	-0.03015	0.053314	0.040512	0.143295	-0.04713	-0.01062	-0.38149
127.71	0.013596	-0.02937	0.053314	0.053009	0.142899	-0.04636	-0.00984	-0.38071
127.81	0.019852	-0.03523	0.041596	0.048325	0.12767	-0.05104	-0.00359	-0.38657
127.91	0.012817	-0.04578	0.041596	0.056137	0.12767	-0.05182	-0.01062	-0.39711
128.01	-0.00671	-0.04187	0.032608	0.047151	0.131577	-0.06667	-0.01843	-0.39711
128.11	0.005	-0.04187	0.022064	0.036606	0.130798	-0.06667	-0.01843	-0.39711
128.21	0.00618	-0.0407	0.022461	0.037781	0.124939	-0.06667	-0.00945	-0.39594
[truncated: 118 more rows]

## Sheet: Figure 4B Data and fit
X	Data Points		Data Fit - Line
[truncated: 500 more rows]

[truncated: 2 more sheets: Supp Figure 9A Sensorgram, Supp Figure 9B Data and Fit]
