# Supplementary material for: Peptide nucleic acids can form hairpins and bind RNA-binding proteins
Source: PLoS One. 2024 Sep 16;19(9):e0310565. doi: 10.1371/journal.pone.0310565 (PMC11404819; doi:10.1371/journal.pone.0310565)
Supplement: S2 File — (ZIP) [file pone.0310565.s003.zip › Raw files/NMR/Fig1C/moRNAtemp/10/audita.txt]

##TITLE= Audit trail, TopSpin 3.6.2
##JCAMPDX= 5.01
##ORIGIN= Bruker BioSpin GmbH
##OWNER= mackay
$$ E:/800data/data/mackay/nmr/ak220526_moRNA1_TL-FtsY/10/audita.txt
##AUDIT TRAIL=  $$ (NUMBER, WHEN, WHO, WHERE, PROCESS, VERSION, WHAT)
(   1,<2022-05-29 13:54:50.527 +1000>,<mackay>,<80YR252>,<go4>,<TopSpin 3.6.2>,
      <created by zg
	started at 2022-05-29 13:51:53.774 +1000,
	POWCHK enabled, PULCHK disabled,
       configuration hash MD5:
       DB B1 F1 53 FF C9 D3 D7 B7 E0 AE 51 1D BF 61 3A
       data hash MD5: 8K
       8B 7B 17 FC C6 4E 6D C7 85 36 E7 89 A7 85 A1 80>)
##END=

$$ hash MD5
$$ 4A 89 B7 55 BC 3C BB A8 3C 11 B9 EF 9C 15 8C A6
