# Supplementary material for: Peptide nucleic acids can form hairpins and bind RNA-binding proteins
Source: PLoS One. 2024 Sep 16;19(9):e0310565. doi: 10.1371/journal.pone.0310565 (PMC11404819; doi:10.1371/journal.pone.0310565)
Supplement: S2 File — (ZIP) [file pone.0310565.s003.zip › Raw files/NMR/Fig1C/moRNAtemp/10/pdata/1/auditp.txt]

##TITLE= Audit trail, TopSpin 3.6.2
##JCAMPDX= 5.01
##ORIGIN= Bruker BioSpin GmbH
##OWNER= akwan
$$ E:/Users/Ann's Data/NMR data/data/FtsY SRa PNA/nmr/ak220526_moRNA1_temp/10/pdata/1/auditp.txt
##AUDIT TRAIL=  $$ (NUMBER, WHEN, WHO, WHERE, PROCESS, VERSION, WHAT)
(   1,<2022-05-29 13:54:50.527 +1000>,<mackay>,<80YR252>,<go4>,<TopSpin 3.6.2>,
      <created by zg
	started at 2022-05-29 13:51:53.774 +1000,
	POWCHK enabled, PULCHK disabled,
       configuration hash MD5:
       DB B1 F1 53 FF C9 D3 D7 B7 E0 AE 51 1D BF 61 3A
       data hash MD5: 8K
       8B 7B 17 FC C6 4E 6D C7 85 36 E7 89 A7 85 A1 80>)
(   2,<2022-11-20 12:33:39.447 +1100>,<MCS\akwan>,<W8SL0JX2>,<proc1d>,<TopSpin 3.6.2>,
      <Start of raw data processing
       gfp LB = -3 GB = 0.1 FT_mod = 6 PKNL = 1 PHC0 = 31.78085 PHC1 = 11.6 SI = 16K 
       data hash MD5: 16K
       71 7D C7 BD 8D 92 20 85 12 DA 27 08 06 67 83 5F>)
(   3,<2022-11-20 12:34:04.602 +1100>,<MCS\akwan>,<W8SL0JX2>,<proc1d>,<TopSpin 3.6.2>,
      <bcm 0 467 6816 2.443378e+004 -1.991538e+000 0.000000e+000 0.000000e+000 -1.257853e-012 
       data hash MD5: 16K
       61 6B 52 4E AB C0 F7 00 04 B5 6C FF 94 01 98 AE>)
##END=

$$ hash MD5
$$ D1 44 85 88 A5 9C 13 A5 56 35 53 FD C7 F3 9F 0F
