# Supplementary material for: Peptide nucleic acids can form hairpins and bind RNA-binding proteins
Source: PLoS One. 2024 Sep 16;19(9):e0310565. doi: 10.1371/journal.pone.0310565 (PMC11404819; doi:10.1371/journal.pone.0310565)
Supplement: S2 File — (ZIP) [file pone.0310565.s003.zip › Raw files/NMR/Fig1C/moRNAtemp/10/specpar]

##TITLE= Parameter file, TopSpin 3.6.2
##JCAMPDX= 5.0
##DATATYPE= Parameter Values
##NPOINTS= 58102	$$ modification sequence number
##ORIGIN= Bruker BioSpin GmbH
##OWNER= nmr
$$ 2022-05-26 16:49:43.620 +1000  root@80YR252
$$ C:/Bruker/TopSpin3.6.2/conf/instr/spect/specpar
$$ process C:\Bruker\TopSpin3.6.2\prog\mod\hconfserver.exe
##$HPPRECH= (0..15)
-1 -1 -1 -1 -1 -1 -1 -1 -1 -1 -1 -1 -1 -1 -1 -1
##$HPSELECT= no
##$NUC1= 10
##$NUC2= 1
##$NUC3= 0
##$NUC4= 0
##$NUC5= 0
##$NUC6= 0
##$NUC7= 0
##$NUC8= 0
##$NUCARR= (0..123)
800.15 800.15 122.827897 853.471788 609.549765 117.750762 310.968672 112.435582
85.965379 256.719918 201.197878 57.801916 81.078495 108.471991 752.893229
63.166209 211.654878 48.982262 208.493957 158.967297 323.906657 61.419514
78.397969 65.258034 37.337984 20.494282 53.850327 194.370414 45.108728
45.120755 79.777427 210.463038 45.228447 198.350928 25.907081 189.852183
71.501812 212.163557 227.27215 50.063809 192.046834 244.019377 27.911752
137.006596 152.600711 41.749603 200.469421 216.092654 30.786571 77.254026
261.812713 34.677077 39.208934 74.384328 195.846074 52.145183 53.239541
180.10037 36.848116 41.298694 25.496356 36.615664 32.388624 37.235244 169.755663
177.57869 174.958839 175.333901 261.79907 285.11152 298.380992 191.480512
103.693175 209.397191 252.445477 160.089899 222.523203 65.963734 104.94881
79.490558 88.920093 105.574191 113.026316 245.00593 43.608175 26.88504
33.366255 27.52516 198.91729 87.85647 24.564605 32.246045 192.35606 27.52516
38.56723 170.75201 23.04432 66.332435 140.020697 38.575232 91.249106 65.060197
32.062011 20.139776 95.934784 33.337346 180.230587 182.046927 18.262071
62.134848 13.746577 14.970807 172.006517 13.834594 143.313442 52.902581
457.071285 461.55723 167.396173 128.578408 14.733962 100 100 100
##$NUCOFFS= (0..127)
<1H> <2H> <15N> <13C> <3H> <> <> <> <> <> <> <> <> <> <> <> <> <> <> <>
<> <> <> <> <> <> <> <> <> <> <> <> <> <> <> <> <> <> <> <> <> <> <> <>
<> <> <> <> <> <> <> <> <> <> <> <> <> <> <> <> <> <> <> <> <> <> <> <>
<> <> <> <> <> <> <> <> <> <> <> <> <> <> <> <> <> <> <> <> <> <> <> <>
<> <> <> <> <> <> <> <> <> <> <> <> <> <> <> <> <> <> <> <> <> <> <> <>
<> <> <> <> <> <> <> <> <> <> <> <>
##$OFFS= (0..127)
0 3760 0 0 0 0 0 0 0 0 0 0 0 0 0 0 0 0 0 0 0 0 0 0 0 0 0 0 0 0 0 0 0 0
0 0 0 0 0 0 0 0 0 0 0 0 0 0 0 0 0 0 0 0 0 0 0 0 0 0 0 0 0 0 0 0 0 0 0 0
0 0 0 0 0 0 0 0 0 0 0 0 0 0 0 0 0 0 0 0 0 0 0 0 0 0 0 0 0 0 0 0 0 0 0 0
0 0 0 0 0 0 0 0 0 0 0 0 0 0 0 0 0 0 0 0 0 0
##$OFFSF= (0..7)
0 0 0 0 0 0 0 0
##$OFFSH= (0..7)
3761.49999999598 3774.00000002126 0 0 0 0 0 0
##$OFFSX= (0..7)
9567.3000000005 9729.39999999767 892.700000008517 0 0 0 0 0
##$PRECHAN= (0..15)
-1 3 0 2 4 -1 -1 -1 -1 -1 -1 -1 -1 -1 -1 -1
##$RECPRE= (0..15)
-1 0 -1 -1 -1 -1 -1 -1 -1 -1 -1 -1 -1 -1 -1 -1
##$RECPRFX= (0..15)
1 0 0 0 0 0 0 0 0 0 0 0 0 0 0 0
##$RECSEL= (0..15)
0 0 0 0 1 0 0 0 0 0 0 0 0 0 0 0
##$SELREC= (0..9)
0 0 0 0 0 0 0 0 0 0
##$SFO1= 201.197878
##$SFO2= 800.15
##$SFO3= 800.15
##$SFO4= 800.15
##$SFO5= 800.153761
##$SFO6= 800.153761
##$SFO7= 800.153761
##$SFO8= 800.153761
##END=
