# Supplementary material for: Peptide nucleic acids can form hairpins and bind RNA-binding proteins
Source: PLoS One. 2024 Sep 16;19(9):e0310565. doi: 10.1371/journal.pone.0310565 (PMC11404819; doi:10.1371/journal.pone.0310565)
Supplement: S2 File — (ZIP) [file pone.0310565.s003.zip › Raw files/NMR/Fig1C/moRNAtemp/10/uxnmr.info]

CONFIGURATION INFORMATION
=========================

Path         : C:/Bruker/TopSpin3.6.2/conf/instr/spect/uxnmr.info
Date         : Fri Oct 15 18:35:10 2021
Release      : TopSpin 3.6.2
Installed in : C:/Bruker/TopSpin3.6.2
Host         : 80YR252
OS           : Windows 7 (Vs 6.2)
CPU          : Intel(R) Core(TM) i7-4790 CPU @ 3.60GHz (8 cores at 3592 MHz with Hyperthreading)
User         : root
System       : Avance III 800 NMR spectrometer
1H-frequency : 800.15 MHz
Description  : Avance III 800
Configured in: 80YR252:C:/Bruker/TopSpin3.6.2/conf/instr/spect

IPSO: connected to spectrometer subnet
- TCP/IP address = 149.236.99.254
 - IPSO type: 19"
- Tctrl : 1
- Fctrls: 4
- Gctrl1: without digital preemphasis
- Rctrl : none
- FREDs : none
- DPP : none

DRU1: AQS DRU-E Z102520/01274 ECL 04.00
- TCP/IP address = 149.236.99.89
- Firmware Version = 170619
- DRU1 controls AQS-Rack and HPPR/2

AQS: connected to 149.236.99.89:/dev/tty10
  _Slot_ SBSB _____________________Board_____________________
  Number Addr Type HW-VS FW-VS ID  ECL Name   Description
  -----------------------------------------------------------
     2   0x10 0x52   0x4    AW  R  4.4 REC-1  AQS RXAD1000 Z102118/182 ECL 04.04
     3   0x34 0xc1   0x1        X  2.2 REF-1  REF-1000 Reference Board for AQS Receiver
     4   0x24 0x29   0x8    AD  S  3.2 SGU-1  AQS SGU/2 1000 Z103082/00451 ECL 03.02 FPGA-Vs=AF
     5   0x25 0x29   0x8    AD  S  3.2 SGU-2  AQS SGU/2 1000 Z103082/00452 ECL 03.02 FPGA-Vs=AF
     6   0x26 0x29   0x8    AD  S  3.2 SGU-3  AQS SGU/2 1000 Z103082/00455 ECL 03.02 FPGA-Vs=AF
     7   0x27 0x29   0x8    AD  S  3.2 SGU-4  AQS SGU/2 1000 Z103082/00458 ECL 03.02 FPGA-Vs=AF
    21   0x21 0xcf     0        P  1.0 PSD-1  PSD/3 Power Supply Distribution Board
    --   0x20 0xd1     0        B  2.3 MASTER AQS/3 Chassis
     1   0x20  0x7     0        B      MASTER AQS Rack Master
  Logical Receiver/SGU configuration:


Router: none installed


Transmitters at the spectrometer subnet:
----------------------------------------
BLA_W1345097_0104 W1345097/0104 ECL 1:
- TCP/IP address = 149.236.99.252
- Firmware VS    = 20120627
- Amplifier      = BLAXH2H500/100/250 E 700-900MHZ: W1345097/0104 ECL 1
- Router         = BLMMR32 RF AMPLIFIER MODULE: W1345204/0526 ECL 0
- Controller     = BLA CONTROL BOARD 6 2V H-USB: W1522050/0427 ECL 03
BLA_W1345093_0211 W1345093/0211 ECL 1:
- TCP/IP address = 149.236.99.251
- Firmware VS    = 20120627
- Amplifier      = BLAX500 E 6-365MHZ: W1345093/0211 ECL 1
- Router         = BLMMR31 RF AMPLIFIER MODULE: W1345212/0645 ECL 0
- Controller     = BLA CONTROL BOARD 6 2V H-USB: W1522050/0348 ECL 3

BSMS: BSMS/2 connected to ethernet
- TCP/IP address = 149.236.99.20
- ELCB firmware version = 20210212
- GAB current limits = 0.0/X, 0.0/Y, 10.0/Z (in A)
- SCB channels = 40
- Shim System = BOSS3-SB
- 2HTX Amplifier: not available
- Lock: installed

Bruker Magnet Pump Control BMPC: device connected to 149.236.99.254:/dev/tty04

Eurotherm VTU: device connected to 149.236.99.254:/dev/tty05

Preamplifiers :
HPPR2: - HPPR/2 preamplifier connected to 149.236.99.89:/dev/tty10
    Type      : HPPR/2
    Controller: Cover/1 with Application firmware = AP
                15 LEDs for tuning, 15 LEDs for matching
    Module  1 : 1H LNA
                PN=Z003465, SN=00118 from 20080630
    Module  2 : XBB31P 2HS
                PN=Z003509, SN=00141 from 20080331
    Module  3 : 2H
                PN=Z003476, SN=00118 from 20080708
    Module  4 : 13C
                PN=Z003527, SN=00097 from 20080229
    Module  5 : 15N
                PN=Z003533, SN=00093 from 20080207


Gradient Controller cable connections
--------------------------------------------------------------------
GCtrl1: connected to GAB in BSMS

RF cable connections (detected)
--------------------------------------------------------------------
SGU1 NORM output -> input 1 of transmitter 1 (BLAXH2H500/100/250 E 700-900MHZ W1345097/0104 at TCP/IP 149.236.99.252)
SGU1 AUX  output -> open
SGU2 NORM output -> input 2 of transmitter 1 (BLAXH2H500/100/250 E 700-900MHZ W1345097/0104 at TCP/IP 149.236.99.252)
SGU2 AUX  output -> TUNE signal input of HPPR
SGU3 NORM output -> input 3 of transmitter 1 (BLAXH2H500/100/250 E 700-900MHZ W1345097/0104 at TCP/IP 149.236.99.252)
SGU3 AUX  output -> input 2 of transmitter 2 (BLAX500 E 6-365MHZ W1345093/0211 at TCP/IP 149.236.99.251)
SGU4 NORM output -> input 3 of transmitter 2 (BLAX500 E 6-365MHZ W1345093/0211 at TCP/IP 149.236.99.251)
SGU4 AUX  output -> input 4 of transmitter 1 (BLAXH2H500/100/250 E 700-900MHZ W1345097/0104 at TCP/IP 149.236.99.252)

Blanking cable connections (detected)
--------------------------------------------------------------------
transmitter 1 = BLAXH2H500/100/250 E 700-900MHZ W1345097/0104 at TCP/IP 149.236.99.252:
- amplifier 1H-100W uses blanking 2
- amplifier X-500W uses blanking 1
- amplifier 2H-250W needs no blanking

transmitter 2 = BLAX500 E 6-365MHZ W1345093/0211 at TCP/IP 149.236.99.251:
- amplifier X-500W uses blanking 3
