# Supplementary material for: Peptide nucleic acids can form hairpins and bind RNA-binding proteins
Source: PLoS One. 2024 Sep 16;19(9):e0310565. doi: 10.1371/journal.pone.0310565 (PMC11404819; doi:10.1371/journal.pone.0310565)
Supplement: S2 File — (ZIP) [file pone.0310565.s003.zip › Raw files/NMR/Fig1C/moRNAtemp/12/pdata/1/auditp.txt]

##TITLE= Audit trail, TopSpin 3.6.2
##JCAMPDX= 5.01
##ORIGIN= Bruker BioSpin GmbH
##OWNER= mackay
$$ E:/800data/data/mackay/nmr/ak220526_moRNA1_TL-FtsY/12/pdata/1/auditp.txt
##AUDIT TRAIL=  $$ (NUMBER, WHEN, WHO, WHERE, PROCESS, VERSION, WHAT)
(   1,<2022-05-29 14:06:25.413 +1000>,<mackay>,<80YR252>,<go4>,<TopSpin 3.6.2>,
      <created by zg
	started at 2022-05-29 14:03:32.723 +1000,
	POWCHK enabled, PULCHK disabled,
       configuration hash MD5:
       DB B1 F1 53 FF C9 D3 D7 B7 E0 AE 51 1D BF 61 3A
       data hash MD5: 8K
       06 E8 50 9B 7A E5 63 60 5F 60 2E 66 0B 0A 86 8A>)
(   2,<2022-05-29 14:56:28.972 +1000>,<mackay>,<80YR252>,<proc1d>,<TopSpin 3.6.2>,
      <Start of raw data processing
       gfp LB = -3 GB = 0.1 FT_mod = 6 PKNL = 1 PHC0 = 31.78085 PHC1 = 11.6 SI = 16K 
       data hash MD5: 16K
       F8 8D C4 A0 AB C2 08 F1 5B 28 2C 22 DC 16 94 E3>)
(   3,<2022-05-29 14:56:55.970 +1000>,<mackay>,<80YR252>,<audit>,<TopSpin 3.6.2>,
      <user comment:
       TITLE=modified RNA1 prepared by Jessica, temperature screen 285 K
       In 0.1x FtsY buffer, 16 days old
       ~0.5 mM
       D2O
       Sample is a ~150 uL with 10 uL of D2OTITLE_END
       data hash MD5: 16K
       F8 8D C4 A0 AB C2 08 F1 5B 28 2C 22 DC 16 94 E3>)
(   4,<2022-05-29 15:00:40.735 +1000>,<mackay>,<80YR252>,<proc1d>,<TopSpin 3.6.2>,
      <pk fgphup PHC0 = 0.3 PHC1 = 0 
       data hash MD5: 16K
       A4 42 9C 3B 52 44 38 BC 89 08 EB 19 1E 0C FF 68>)
$$ E:/Users/Ann's Data/NMR data/data/FtsY SRa PNA/nmr/ak220526_moRNA1_temp/12/pdata/1/auditp.txt
(   5,<2022-11-20 12:34:29.463 +1100>,<MCS\akwan>,<W8SL0JX2>,<proc1d>,<TopSpin 3.6.2>,
      <bcm 0 74 7319 1.357432e+004 -1.112801e+000 0.000000e+000 0.000000e+000 -1.135331e-011 
       data hash MD5: 16K
       BD 8B 70 FA 81 7F EE 38 DE C5 C6 93 1F 08 C4 05>)
##END=

$$ hash MD5
$$ 97 96 57 AF 41 32 D4 CB 3A 0A 0E 90 E6 6B D6 76
