# Supplementary material for: Peptide nucleic acids can form hairpins and bind RNA-binding proteins
Source: PLoS One. 2024 Sep 16;19(9):e0310565. doi: 10.1371/journal.pone.0310565 (PMC11404819; doi:10.1371/journal.pone.0310565)
Supplement: S2 File — (ZIP) [file pone.0310565.s003.zip › Raw files/NMR/Fig1C/moRNAtemp/12/shimvalues]

# Sun May 29 14:06:25 2022
#$$PROBEIDENTIFIER=Z107231_0003
#$$PROBENAME=CP TCI 800S4 H-C/N-D-05 Z
#$$SHIMID=292722
#
# Active Shim Gradients
#
Z           		8816            
Z2          		63              
Z3          		2930            
Z4          		4783            
Z5          		-1864           
Z6          		-14530          
Z7          		2143            
Z8          		32518           
X           		-6332           
XZ          		1230            
XZ2         		24987           
XZ3         		-1117           
XZ4         		-5197           
XZ5         		-17615          
Y           		3206            
YZ          		-1356           
YZ2         		-13969          
YZ3         		3485            
YZ4         		4289            
YZ5         		5617            
XY          		371             
XYZ         		-1662           
XYZ2        		2412            
XYZ3        		3761            
XYZ4        		-1132           
XYZ5        		-38637          
(X2-Y2)     		-2177           
(X2-Y2)Z    		3238            
(X2-Y2)Z2   		-4007           
(X2-Y2)Z3   		-870            
(X2-Y2)Z4   		5304            
(X2-Y2)Z5   		11203           
X3          		-4234           
X3Z         		1040            
Y3          		-1847           
Y3Z         		876             
#
# Lock Parameter
#
FIELD		4842.481
LOCKPHASE		11.200  
LOCKPOWER		-24.200 
LOCKGAIN		155.000 
LOCKDC		-75.000 
LOCKSHIFT		4.700   
LOOPGAIN		-8.350  
LOOPTIME		0.430   
LOOPFILTER		53.000  
#
IEEE64_VERSION_CODE 1
#
# Shim currents 
#
SHIM_SETTING [1 ]  4998.39677370   
SHIM_SETTING [2 ]  -11592.27817597 
SHIM_SETTING [3 ]  587.90545055    
SHIM_SETTING [4 ]  43219.06874535  
SHIM_SETTING [5 ]  -17799.50657858 
SHIM_SETTING [6 ]  -15334.00283796 
SHIM_SETTING [7 ]  22656.75149985  
SHIM_SETTING [8 ]  18685.53035288  
SHIM_SETTING [9 ]  -614.87803379   
SHIM_SETTING [10]  -1248.95131723  
SHIM_SETTING [11]  0.00000000      
SHIM_SETTING [12]  -2723.67600000  
SHIM_SETTING [13]  -970.99500000   
SHIM_SETTING [14]  -2557.91600000  
SHIM_SETTING [15]  10213.50355505  
SHIM_SETTING [16]  22002.52655505  
SHIM_SETTING [17]  -19499.03710096 
SHIM_SETTING [18]  -15042.29689904 
SHIM_SETTING [19]  -32778.48103316 
SHIM_SETTING [20]  3594.37881724   
SHIM_SETTING [21]  2944.02700000   
SHIM_SETTING [22]  -8849.91200000  
SHIM_SETTING [23]  2036.52600000   
SHIM_SETTING [24]  -11130.04500000 
SHIM_SETTING [25]  15066.42900000  
SHIM_SETTING [26]  -7046.28900000  
SHIM_SETTING [27]  -1549.38300000  
SHIM_SETTING [28]  -4721.22439449  
SHIM_SETTING [29]  -36544.50500000 
SHIM_SETTING [30]  33949.36200000  
SHIM_SETTING [31]  5057.68437082   
SHIM_SETTING [32]  -12210.73539450 
SHIM_SETTING [33]  -8144.19200000  
SHIM_SETTING [34]  12396.72600000  
SHIM_SETTING [35]  -16748.08800000 
SHIM_SETTING [36]  16220.57700000  
SHIM_SETTING [37]  1224.71274868   
SHIM_SETTING [38]  16904.77234426  
SHIM_SETTING [39]  10817.61462918  
SHIM_SETTING [40]  0.00000000      
