# Supplementary material for: Peptide nucleic acids can form hairpins and bind RNA-binding proteins
Source: PLoS One. 2024 Sep 16;19(9):e0310565. doi: 10.1371/journal.pone.0310565 (PMC11404819; doi:10.1371/journal.pone.0310565)
Supplement: S2 File — (ZIP) [file pone.0310565.s003.zip › Raw files/NMR/Fig1C/moRNAtemp/14/pdata/1/auditp.txt]

##TITLE= Audit trail, TopSpin 3.6.2
##JCAMPDX= 5.01
##ORIGIN= Bruker BioSpin GmbH
##OWNER= mackay
$$ E:/800data/data/mackay/nmr/ak220526_moRNA1_TL-FtsY/14/pdata/1/auditp.txt
##AUDIT TRAIL=  $$ (NUMBER, WHEN, WHO, WHERE, PROCESS, VERSION, WHAT)
(   1,<2022-05-29 14:18:01.215 +1000>,<mackay>,<80YR252>,<go4>,<TopSpin 3.6.2>,
      <created by zg
	started at 2022-05-29 14:15:07.670 +1000,
	POWCHK enabled, PULCHK disabled,
       configuration hash MD5:
       DB B1 F1 53 FF C9 D3 D7 B7 E0 AE 51 1D BF 61 3A
       data hash MD5: 8K
       7C 3D D5 47 4D DB 73 9E 4B 46 93 72 98 E0 84 E6>)
(   2,<2022-05-29 14:56:30.550 +1000>,<mackay>,<80YR252>,<proc1d>,<TopSpin 3.6.2>,
      <Start of raw data processing
       gfp LB = -3 GB = 0.1 FT_mod = 6 PKNL = 1 PHC0 = 31.78085 PHC1 = 11.6 SI = 16K 
       data hash MD5: 16K
       5D 45 85 C8 4B 9A 1C D5 AF 9B 9C 13 2F 08 E8 43>)
(   3,<2022-05-29 14:57:17.422 +1000>,<mackay>,<80YR252>,<audit>,<TopSpin 3.6.2>,
      <user comment:
       TITLE=modified RNA1 prepared by Jessica, temperature screen 293 K
       In 0.1x FtsY buffer, 16 days old
       ~0.5 mM
       D2O
       Sample is a ~150 uL with 10 uL of D2OTITLE_END
       data hash MD5: 16K
       5D 45 85 C8 4B 9A 1C D5 AF 9B 9C 13 2F 08 E8 43>)
(   4,<2022-05-29 14:57:18.297 +1000>,<mackay>,<80YR252>,<audit>,<TopSpin 3.6.2>,
      <user comment:
       TITLE=modified RNA1 prepared by Jessica, temperature screen 293 K
       In 0.1x FtsY buffer, 16 days old
       ~0.5 mM
       D2O
       Sample is a ~150 uL with 10 uL of D2OTITLE_END
       data hash MD5: 16K
       5D 45 85 C8 4B 9A 1C D5 AF 9B 9C 13 2F 08 E8 43>)
$$ E:/Users/Ann's Data/NMR data/data/FtsY SRa PNA/nmr/ak220526_moRNA1_temp/14/pdata/1/auditp.txt
(   5,<2022-11-20 12:34:56.828 +1100>,<MCS\akwan>,<W8SL0JX2>,<proc1d>,<TopSpin 3.6.2>,
      <bcm 0 200 7083 1.900405e+004 -1.724818e+000 0.000000e+000 0.000000e+000 -3.775263e-012 
       data hash MD5: 16K
       F1 9C A4 2F D5 E6 A4 93 B9 C0 2F 9F 84 A9 92 E7>)
##END=

$$ hash MD5
$$ BE D4 2F 1A AF A2 B1 7C 95 44 E5 4C 55 54 0D DF
