# Supplementary material for: Peptide nucleic acids can form hairpins and bind RNA-binding proteins
Source: PLoS One. 2024 Sep 16;19(9):e0310565. doi: 10.1371/journal.pone.0310565 (PMC11404819; doi:10.1371/journal.pone.0310565)
Supplement: S2 File — (ZIP) [file pone.0310565.s003.zip › Raw files/NMR/Fig1C/moRNAtemp/15/audita.txt]

##TITLE= Audit trail, TopSpin 3.6.2
##JCAMPDX= 5.01
##ORIGIN= Bruker BioSpin GmbH
##OWNER= mackay
$$ E:/800data/data/mackay/nmr/ak220526_moRNA1_TL-FtsY/15/audita.txt
##AUDIT TRAIL=  $$ (NUMBER, WHEN, WHO, WHERE, PROCESS, VERSION, WHAT)
(   1,<2022-05-29 14:23:36.409 +1000>,<mackay>,<80YR252>,<go4>,<TopSpin 3.6.2>,
      <created by zg
	started at 2022-05-29 14:20:43.719 +1000,
	POWCHK enabled, PULCHK disabled,
       configuration hash MD5:
       DB B1 F1 53 FF C9 D3 D7 B7 E0 AE 51 1D BF 61 3A
       data hash MD5: 8K
       A5 EF 93 3D 15 54 6B 3B 03 7B 54 22 BB 5E E9 FB>)
##END=

$$ hash MD5
$$ 1D 6D 71 53 D9 AA 89 F4 E6 7F F2 4E A8 AA FD 7D
