# Supplementary material for: Peptide nucleic acids can form hairpins and bind RNA-binding proteins
Source: PLoS One. 2024 Sep 16;19(9):e0310565. doi: 10.1371/journal.pone.0310565 (PMC11404819; doi:10.1371/journal.pone.0310565)
Supplement: S2 File — (ZIP) [file pone.0310565.s003.zip › Raw files/NMR/Fig1C/moRNAtemp/15/pdata/1/auditp.txt]

##TITLE= Audit trail, TopSpin 3.6.2
##JCAMPDX= 5.01
##ORIGIN= Bruker BioSpin GmbH
##OWNER= mackay
$$ E:/800data/data/mackay/nmr/ak220526_moRNA1_TL-FtsY/15/pdata/1/auditp.txt
##AUDIT TRAIL=  $$ (NUMBER, WHEN, WHO, WHERE, PROCESS, VERSION, WHAT)
(   1,<2022-05-29 14:23:36.409 +1000>,<mackay>,<80YR252>,<go4>,<TopSpin 3.6.2>,
      <created by zg
	started at 2022-05-29 14:20:43.719 +1000,
	POWCHK enabled, PULCHK disabled,
       configuration hash MD5:
       DB B1 F1 53 FF C9 D3 D7 B7 E0 AE 51 1D BF 61 3A
       data hash MD5: 8K
       A5 EF 93 3D 15 54 6B 3B 03 7B 54 22 BB 5E E9 FB>)
(   2,<2022-05-29 14:56:31.331 +1000>,<mackay>,<80YR252>,<proc1d>,<TopSpin 3.6.2>,
      <Start of raw data processing
       gfp LB = -3 GB = 0.1 FT_mod = 6 PKNL = 1 PHC0 = 31.78085 PHC1 = 11.6 SI = 16K 
       data hash MD5: 16K
       EB 8C 79 43 87 40 65 54 F4 8C 56 E1 BE F3 74 54>)
(   3,<2022-05-29 14:57:27.405 +1000>,<mackay>,<80YR252>,<audit>,<TopSpin 3.6.2>,
      <user comment:
       TITLE=modified RNA1 prepared by Jessica, temperature screen 298 K
       In 0.1x FtsY buffer, 16 days old
       ~0.5 mM
       D2O
       Sample is a ~150 uL with 10 uL of D2OTITLE_END
       data hash MD5: 16K
       EB 8C 79 43 87 40 65 54 F4 8C 56 E1 BE F3 74 54>)
$$ E:/Users/Ann's Data/NMR data/data/FtsY SRa PNA/nmr/ak220526_moRNA1_temp/15/pdata/1/auditp.txt
(   4,<2022-11-20 12:35:21.694 +1100>,<MCS\akwan>,<W8SL0JX2>,<proc1d>,<TopSpin 3.6.2>,
      <bcm 0 152 7226 1.628919e+004 0.000000e+000 0.000000e+000 0.000000e+000 -1.095340e-011 
       data hash MD5: 16K
       94 75 1C EE 4C 14 5C 60 15 B5 DB 88 FB CC B5 F0>)
##END=

$$ hash MD5
$$ 0B 92 9D 6A 09 2C B4 EE 76 30 DC 83 34 53 64 AA
