# Supplementary material for: Peptide nucleic acids can form hairpins and bind RNA-binding proteins
Source: PLoS One. 2024 Sep 16;19(9):e0310565. doi: 10.1371/journal.pone.0310565 (PMC11404819; doi:10.1371/journal.pone.0310565)
Supplement: S2 File — (ZIP) [file pone.0310565.s003.zip › Raw files/NMR/Fig1C/moRNAtemp/15/pdata/1/title]

modified RNA1 prepared by Jessica, temperature screen 298 K
In 0.1x FtsY buffer, 16 days old
~0.5 mM
D2O
Sample is a ~150 uL with 10 uL of D2O
