# Supplementary material for: Peptide nucleic acids can form hairpins and bind RNA-binding proteins
Source: PLoS One. 2024 Sep 16;19(9):e0310565. doi: 10.1371/journal.pone.0310565 (PMC11404819; doi:10.1371/journal.pone.0310565)
Supplement: S2 File — (ZIP) [file pone.0310565.s003.zip › Raw files/NMR/Fig1C/PNAtemp/10/pdata/1/assocs]

##TITLE= Parameter file, TopSpin 3.6.2
##JCAMPDX= 5.0
##DATATYPE= Parameter Values
##NPOINTS= 6	$$ modification sequence number
##ORIGIN= Bruker BioSpin GmbH
##OWNER= mackay
$$ 2022-11-20 12:33:25.379 +1100  MCS\akwan@W8SL0JX2
$$ E:/Users/Ann's Data/NMR data/data/FtsY SRa PNA/nmr/ak220526_PNA15_temp/10/pdata/1/assocs
$$ process C:\Bruker\TopSpin3.6.2\prog\mod\dataserver.exe
##$MULTDISP= <E:/Users/Ann's Data/NMR data/data/FtsY SRa PNA/nmr/ak220526_PNA15_temp/12/pdata/1|E:/Users/Ann's Data/NMR data/data/FtsY SRa PNA/nmr/ak220526_PNA15_temp/14/pdata/1|E:/Users/Ann's Data/NMR data/data/FtsY SRa PNA/nmr/ak220526_PNA15_temp/16/pdata/1>
##END=
