# Supplementary material for: Peptide nucleic acids can form hairpins and bind RNA-binding proteins
Source: PLoS One. 2024 Sep 16;19(9):e0310565. doi: 10.1371/journal.pone.0310565 (PMC11404819; doi:10.1371/journal.pone.0310565)
Supplement: S2 File — (ZIP) [file pone.0310565.s003.zip › Raw files/NMR/Fig1C/PNAtemp/10/pdata/1/auditp.txt]

##TITLE= Audit trail, TopSpin 3.6.2
##JCAMPDX= 5.01
##ORIGIN= Bruker BioSpin GmbH
##OWNER= mackay
$$ E:/800data/data/mackay/nmr/ak220526_PNA15/10/pdata/1/auditp.txt
##AUDIT TRAIL=  $$ (NUMBER, WHEN, WHO, WHERE, PROCESS, VERSION, WHAT)
(   1,<2022-05-28 09:59:00.577 +1000>,<mackay>,<80YR252>,<go4>,<TopSpin 3.6.2>,
      <acquisition in progress>)
(   2,<2022-05-28 10:18:05.366 +1000>,<mackay>,<80YR252>,<proc1d>,<TopSpin 3.6.2>,
      <Start of raw data processing
       gfp LB = -3 GB = 0.1 FT_mod = 6 PKNL = 1 PHC0 = 33.22119 PHC1 = 13.6 SI = 16K 
       data hash MD5: 16K
       FF E6 BC A6 0F 5F 28 61 33 0D C0 D0 5C 40 03 10>)
$$ E:\Users\Ann's Data\NMR data\data\FtsY SRa PNA\nmr/ak220526_PNA15/10/pdata/1/auditp.txt
(   3,<2022-06-09 18:28:46.161 +1000>,<MCS\akwan>,<W8SL0JX2>,<proc1d>,<TopSpin 3.6.2>,
      <pk fgphup PHC0 = -0.1746094 PHC1 = 6.4 
       data hash MD5: 16K
       89 11 FE EE 5D 04 90 8C 3E 41 DE 45 05 FE DD A6>)
$$ E:/Users/Ann's Data/NMR data/data/FtsY SRa PNA/nmr/ak220526_PNA15_temp/10/pdata/1/auditp.txt
(   4,<2022-11-20 12:24:04.368 +1100>,<MCS\akwan>,<W8SL0JX2>,<proc1d>,<TopSpin 3.6.2>,
      <pk fgphup PHC0 = 2.848828 PHC1 = -4.8 
       data hash MD5: 16K
       52 45 FE 8E 58 0F 50 5C 43 4B 26 F1 78 17 63 A3>)
(   5,<2022-11-20 12:24:43.189 +1100>,<MCS\akwan>,<W8SL0JX2>,<proc1d>,<TopSpin 3.6.2>,
      <bcm 0 231 7304 9.773511e+004 2.601869e+000 0.000000e+000 6.270589e-008 1.430857e-011 
       data hash MD5: 16K
       E7 73 7E 28 94 B3 0E 90 C9 13 6D 32 66 88 62 12>)
(   6,<2022-11-20 12:25:07.772 +1100>,<MCS\akwan>,<W8SL0JX2>,<proc1d>,<TopSpin 3.6.2>,
      <bcm 0 6395 1102 0.000000e+000 0.000000e+000 2.235553e-003 0.000000e+000 2.761296e-008 
       data hash MD5: 16K
       53 95 DE 64 B0 6F 40 BE 13 6D 64 65 C0 81 4F CF>)
$$ E:/Users/Ann's Data/NMR data/data/FtsY SRa PNA/nmr/ak220526_PNA15_temp1D_noesy/10/pdata/1/auditp.txt
(   7,<2023-07-21 15:48:16.277 +1000>,<MCS\akwan>,<W8SL0JX2>,<dataserver>,<TopSpin 3.6.2>,
      <INTEGRAL 2023-07-21 15:47:57.697 +1000
       DEFINE [14.053;13.956]
       data hash MD5: 16K
       53 95 DE 64 B0 6F 40 BE 13 6D 64 65 C0 81 4F CF>)
(   8,<2023-07-21 15:48:16.314 +1000>,<MCS\akwan>,<W8SL0JX2>,<dataserver>,<TopSpin 3.6.2>,
      <INTEGRAL 2023-07-21 15:48:01.367 +1000
       DEFINE [13.373;13.253]
       data hash MD5: 16K
       53 95 DE 64 B0 6F 40 BE 13 6D 64 65 C0 81 4F CF>)
(   9,<2023-07-21 15:48:16.332 +1000>,<MCS\akwan>,<W8SL0JX2>,<dataserver>,<TopSpin 3.6.2>,
      <INTEGRAL 2023-07-21 15:48:05.614 +1000
       DEFINE [11.633;11.520]
       data hash MD5: 16K
       53 95 DE 64 B0 6F 40 BE 13 6D 64 65 C0 81 4F CF>)
##END=

$$ hash MD5
$$ 49 14 D1 28 42 36 D9 A2 73 CE 34 9E 7F 37 22 26
