# Supplementary material for: Peptide nucleic acids can form hairpins and bind RNA-binding proteins
Source: PLoS One. 2024 Sep 16;19(9):e0310565. doi: 10.1371/journal.pone.0310565 (PMC11404819; doi:10.1371/journal.pone.0310565)
Supplement: S2 File — (ZIP) [file pone.0310565.s003.zip › Raw files/NMR/Fig1C/PNAtemp/10/pdata/1/integrals.txt]

   Current data set:
   NAME =	ak220526_PNA15_temp1D_noesy	EXPNO =	10	PROCNO = 1
   DU   =	E:/Users/Ann's Data/NMR data/data/FtsY SRa PNA/nmr

   Number   Integrated Region     Integral
     1     14.053     13.956         1.00000
     2     13.373     13.253         0.86440
     3     11.633     11.520         1.02955
