# Supplementary material for: Peptide nucleic acids can form hairpins and bind RNA-binding proteins
Source: PLoS One. 2024 Sep 16;19(9):e0310565. doi: 10.1371/journal.pone.0310565 (PMC11404819; doi:10.1371/journal.pone.0310565)
Supplement: S2 File — (ZIP) [file pone.0310565.s003.zip › Raw files/NMR/Fig1C/PNAtemp/10/pdata/1/intrng]

A 1.0 #regions in PPM
# low field   high field  bias        slope
  14.053107418397168  13.955538979944977  12604.0  -62.25925925925926  # for region 1
  13.373380630513575  13.253046223089207  7066.0  5.54  # for region 2
  11.633410144782845  11.519580299921955  8233.0  -76.02127659574468  # for region 3
