# Supplementary material for: Peptide nucleic acids can form hairpins and bind RNA-binding proteins
Source: PLoS One. 2024 Sep 16;19(9):e0310565. doi: 10.1371/journal.pone.0310565 (PMC11404819; doi:10.1371/journal.pone.0310565)
Supplement: S2 File — (ZIP) [file pone.0310565.s003.zip › Raw files/NMR/Fig1C/PNAtemp/10/pdata/1/outd]

##TITLE= Parameter file, TopSpin 3.6.2
##JCAMPDX= 5.0
##DATATYPE= Parameter Values
##NPOINTS= 1	$$ modification sequence number
##ORIGIN= Bruker BioSpin GmbH
##OWNER= mackay
$$ 2022-05-28 09:56:51.586 +1000  mackay@80YR252
$$ E:\800data\data\mackay\nmr/ak220526_PNA15/10/pdata/1/outd
$$ process C:\Bruker\TopSpin3.6.2\prog\mod\edparproc.exe
##$CURPLOT= <bubhp>
##$CURPRIN= <$bubhp>
##$DFORMAT= <normdp>
##$LAYOUT= <+/layouts.ATP/1D.xwp>
##$LFORMAT= <normlp>
##$PFORMAT= <normpl>
##END=
