# Supplementary material for: Peptide nucleic acids can form hairpins and bind RNA-binding proteins
Source: PLoS One. 2024 Sep 16;19(9):e0310565. doi: 10.1371/journal.pone.0310565 (PMC11404819; doi:10.1371/journal.pone.0310565)
Supplement: S2 File — (ZIP) [file pone.0310565.s003.zip › Raw files/NMR/Fig1C/PNAtemp/10/pdata/1/title]

PNA1.5 prepared by Jessica, 3-mm, temp screen
In 20 mM HEPES, 150 mM NaCl, 3 mM MgCl2, pH 7.4 @ 50 uM and 7 uL D2O added, total 100 uL
275 K
