# Supplementary material for: Peptide nucleic acids can form hairpins and bind RNA-binding proteins
Source: PLoS One. 2024 Sep 16;19(9):e0310565. doi: 10.1371/journal.pone.0310565 (PMC11404819; doi:10.1371/journal.pone.0310565)
Supplement: S2 File — (ZIP) [file pone.0310565.s003.zip › Raw files/NMR/Fig1C/PNAtemp/12/acqus]

##TITLE= Parameter file, TopSpin 3.6.2
##JCAMPDX= 5.0
##DATATYPE= Parameter Values
##NPOINTS= 11	$$ modification sequence number
##ORIGIN= Bruker BioSpin GmbH
##OWNER= mackay
$$ 2022-05-27 19:02:23.846 +1000  mackay@80YR252
$$ E:/800data/data/mackay/nmr/ak220526_PNA15/12/acqus
$$ process C:\Bruker\TopSpin3.6.2\prog\mod\vtucntl.exe
##$ACQT0= 0
##$AMP= (0..31)
100 100 100 100 100 100 100 100 100 100 100 100 100 100 100 100 100 100
100 100 100 100 100 100 100 100 100 100 100 100 100 100
##$AMPCOIL= (0..19)
-1 0 0 0 0 0 0 0 0 0 0 0 0 0 0 0 0 0 0 0
##$ANAVPT= -1
##$AQSEQ= 0
##$AQ_mod= 3
##$AUNM= <au_zg>
##$AUTOPOS= <>
##$BF1= 800.15
##$BF2= 800.15
##$BF3= 800.15
##$BF4= 800.15
##$BF5= 800.15
##$BF6= 800.15
##$BF7= 800.15
##$BF8= 800.15
##$BWFAC= (0..63)
0 0 0 0 0 0 0 0 0 0 0 0 0 0 0 0 0 0 0 0 0 0 0 0 0 0 0 0 0 0 0 0 0 0 0 0
0 0 0 0 0 0 0 0 0 0 0 0 0 0 0 0 0 0 0 0 0 0 0 0 0 0 0 0
##$BYTORDA= 0
##$CAGPARS= (0..11)
0 0 0 0 0 0 0 0 0 0 0 0
##$CHEMSTR= <none>
##$CNST= (0..63)
1 1 145 1 1 1 1 1 1 1 1 1 1 1 1 1 1 1 1 1 1 1 1 1 1 1 1 1 1 1 1 1 1 1 1
1 1 1 1 1 1 1 1 1 1 1 1 1 1 1 1 1 1 1 1 1 1 1 1 1 1 1 1 1
##$CPDPRG= (0..8)
<> <> <> <> <mlev> <mlev> <mlev> <mlev> <mlev>
##$D= (0..63)
0 1 0 0 0 0 0 0 0 0.06 0 0.03 2e-005 0 0 0 0.0002 0 0 9e-005 0 0 0 0 0
0 0 0 0 0 0 0 0 0 0 0 0 0 0 0 0 0 0 0 0 0 0 0 0 0 0 0 0 0 0 0 0 0 0 0 0
0 0 0
##$DATE= 1653642143
##$DE= 10
##$DECBNUC= <off>
##$DECIM= 1248
##$DECNUC= <off>
##$DECSTAT= 4
##$DIGMOD= 1
##$DIGTYP= 12
##$DQDMODE= 0
##$DR= 22
##$DS= 4
##$DSPFIRM= 0
##$DSPFVS= 20
##$DTYPA= 0
##$EXP= <>
##$FCUCHAN= (0..9)
0 2 0 0 0 0 0 0 0 0
##$FL1= 90
##$FL2= 90
##$FL3= 90
##$FL4= 90
##$FN_INDIRECT= (0..7)
0 0 0 0 0 0 0 0
##$FOV= 20
##$FQ1LIST= <freqlist>
##$FQ2LIST= <freqlist>
##$FQ3LIST= <freqlist>
##$FQ4LIST= <freqlist>
##$FQ5LIST= <freqlist>
##$FQ6LIST= <freqlist>
##$FQ7LIST= <freqlist>
##$FQ8LIST= <freqlist>
##$FRQLO3= 1232959.1500001
##$FRQLO3N= 0
##$FS= (0..7)
83 83 83 83 83 83 83 83
##$FTLPGN= 0
##$FW= 4032000
##$FnILOOP= 0
##$FnMODE= 0
##$FnTYPE= 0
##$GPNAM= (0..31)
<sine.100> <SMSQ10.100> <SMSQ10.100> <sine.100> <sine.100> <sine.100> <sine.100>
<sine.100> <sine.100> <sine.100> <sine.100> <sine.100> <sine.100> <sine.100>
<sine.100> <sine.100> <sine.100> <sine.100> <sine.100> <sine.100> <sine.100>
<sine.100> <sine.100> <sine.100> <sine.100> <sine.100> <sine.100> <sine.100>
<sine.100> <sine.100> <sine.100> <sine.100>
##$GPX= (0..31)
0 0 0 0 0 0 0 0 0 0 0 0 0 0 0 0 0 0 0 0 0 0 0 0 0 0 0 0 0 0 0 0
##$GPY= (0..31)
0 0 0 0 0 0 0 0 0 0 0 0 0 0 0 0 0 0 0 0 0 0 0 0 0 0 0 0 0 0 0 0
##$GPZ= (0..31)
0 31 11 0 0 0 0 0 0 0 0 0 0 0 0 0 0 0 0 0 0 0 0 0 0 0 0 0 0 0 0 0
##$GRDPROG= <grad_out>
##$GRPDLY= 67.9840850830078
##$HDDUTY= 20
##$HDRATE= 20
##$HGAIN= (0..3)
0 0 0 0
##$HL1= 1
##$HL2= 35
##$HL3= 16
##$HL4= 17
##$HOLDER= 0
##$HPMOD= (0..7)
0 0 0 0 0 0 0 0
##$HPPRGN= 0
##$IN= (0..63)
0.001 0.001 0.001 0.001 0.001 0.001 0.001 0.001 0.001 0.001 0.001 0.001
0.001 0.001 0.001 0.001 0.001 0.001 0.001 0.001 0.001 0.001 0.001 0.001
0.001 0.001 0.001 0.001 0.001 0.001 0.001 0.001 0.001 0.001 0.001 0.001
0.001 0.001 0.001 0.001 0.001 0.001 0.001 0.001 0.001 0.001 0.001 0.001
0.001 0.001 0.001 0.001 0.001 0.001 0.001 0.001 0.001 0.001 0.001 0.001
0.001 0.001 0.001 0.001
##$INF= (0..7)
0 0 0 0 0 0 0 0
##$INP= (0..63)
0 0 0 0 0 0 0 0 0 0 0 0 0 0 0 0 0 0 0 0 0 0 0 0 0 0 0 0 0 0 0 0 0 0 0 0
0 0 0 0 0 0 0 0 0 0 0 0 0 0 0 0 0 0 0 0 0 0 0 0 0 0 0 0
##$INSTRUM= <spect>
##$INTEGFAC= (0..63)
0 0 0 0 0 0 0 0 0 0 0 0 0 0 0 0 0 0 0 0 0 0 0 0 0 0 0 0 0 0 0 0 0 0 0 0
0 0 0 0 0 0 0 0 0 0 0 0 0 0 0 0 0 0 0 0 0 0 0 0 0 0 0 0
##$L= (0..31)
1 1 1 1 1 1 1 1 1 1 1 1 1 1 1 1 1 1 1 1 1 1 1 1 1 1 1 1 1 1 1 1
##$LFILTER= 53
##$LGAIN= -8.35000038146973
##$LINPSTP= 0
##$LOCKED= yes
##$LOCKFLD= 4850
##$LOCKGN= 152
##$LOCKPOW= -24.2000007629395
##$LOCKPPM= 4.69999980926514
##$LOCNUC= <2H>
##$LOCPHAS= 10.2
##$LOCSHFT= yes
##$LOCSW= 0
##$LTIME= 0.430000007152557
##$MASR= 4200
##$MASRLST= <masrlst>
##$MULEXPNO= (0..15)
0 0 0 0 0 0 0 0 0 0 0 0 0 0 0 0
##$NBL= 1
##$NC= -6
##$NLOGCH= 4
##$NOVFLW= 0
##$NS= 1280
##$NUC1= <1H>
##$NUC2= <off>
##$NUC3= <off>
##$NUC4= <off>
##$NUC5= <off>
##$NUC6= <off>
##$NUC7= <off>
##$NUC8= <off>
##$NUCLEUS= <off>
##$NUSLIST= <automatic>
##$NusAMOUNT= 25
##$NusFPNZ= no
##$NusJSP= 0
##$NusSEED= 54321
##$NusSPTYPE= 0
##$NusT2= 1
##$NusTD= 0
##$O1= 3759.6
##$O2= 4941.25
##$O3= 4941.25
##$O4= 4941.25
##$O5= 4941.25379179877
##$O6= 4941.25379179877
##$O7= 4941.25379179877
##$O8= 4941.25379179877
##$OVERFLW= 0
##$P= (0..63)
8.89 8.89 17.78 0 0 16.5 25 50 20000 0 0 1000 2000 1000 0 300000 1000 2500
100000 600 2500 0 0 0 0 136 60 8.89 0 4000 0 0 20000 0 0 0 0 0 0 1800 600
1650 1050 1275 150 0 80000 46600 10000 75000 4500 1200 0 0 0 975 0 0 0
0 0 0 0 0
##$PACOIL= (0..15)
1 0 4 2 3 0 0 0 0 0 0 0 0 0 0 0
##$PAPS= 2
##$PARMODE= 0
##$PCPD= (0..9)
100 60 100 100 100 100 100 100 100 100
##$PEXSEL= (0..9)
1 1 1 1 1 1 1 1 1 1
##$PHCOR= (0..31)
0 0 0 0 0 0 0 0 0 0 0 0 0 0 0 0 0 0 0 0 0 0 0 0 0 0 0 0 0 0 0 0
##$PHLIST= <>
##$PHP= 1
##$PH_ref= 0
##$PL= (0..63)
120 3 120 120 120 120 120 120 120 57.70366 11.6799 23.7211 120 120 120
120 120 120 3 17.7005 120 120 120 120 120 120 120 23.7211 120 120 120 120
120 120 120 120 120 120 120 120 120 120 120 120 120 120 120 120 120 120
120 120 120 120 120 120 120 120 120 120 120 120 120 120
##$PLSTEP= 0.1
##$PLSTRT= -6
##$PLW= (0..63)
0 10.965 0 0 0 -1 -1 -1 -1 3.4673e-005 1.3869 0.1769 0 0 0 0 0 0 10.965
0.24078 0 0.37622 0 0 0 0 0 0 0 0 0 0 1.3869e-006 0 0 -1 0 -1 -1 -1 -1
-1 -1 -1 -1 -1 -1 -1 -1 -1 -1 -1 -1 -1 -1 -1 -1 -1 -1 -1 -1 -1 -1 -1
##$PLWMAX= (0..7)
69 0 0 0 0 0 0 0
##$PQPHASE= 0
##$PQSCALE= 0
##$PR= 1
##$PRECHAN= (0..15)
-1 3 0 4 -1 -1 -1 -1 -1 2 -1 -1 -1 -1 -1 -1
##$PRGAIN= 0
##$PROBHD= <Z107231_0003 (CP TCI 800S4 H-C/N-D-05 Z)>
##$PROBINPUTS= (0..15)
<1H> <13C> <15N> <2H> <> <> <> <> <> <> <> <> <> <> <> <>
##$PULPROG= <zgesgp>
##$PW= 0
##$PYNM= <acqu.py>
##$ProjAngle= 0
##$QNP= 1
##$RD= 0
##$RECCHAN= (0..15)
0 2 0 0 0 0 0 0 0 0 0 0 0 0 0 0
##$RECPH= 0
##$RECPRE= (0..15)
-1 0 -1 -1 -1 -1 -1 -1 -1 -1 -1 -1 -1 -1 -1 -1
##$RECPRFX= (0..15)
-1 0 0 0 0 0 0 0 0 0 0 0 0 0 0 0
##$RECSEL= (0..15)
0 0 1 0 0 0 0 0 0 0 0 0 0 0 0 0
##$RG= 128
##$RO= 0
##$RSEL= (0..15)
0 0 2 0 0 0 0 0 0 0 0 0 0 0 0 0
##$S= (0..7)
83 4 83 83 83 83 83 83
##$SELREC= (0..9)
0 0 0 0 0 0 0 0 0 0
##$SFO1= 800.1537596
##$SFO2= 800.15494125
##$SFO3= 800.15494125
##$SFO4= 800.15494125
##$SFO5= 800.154941253792
##$SFO6= 800.154941253792
##$SFO7= 800.154941253792
##$SFO8= 800.154941253792
##$SOLVENT= <H2O+D2O>
##$SOLVOLD= <off>
##$SP= (0..63)
1 74.07194 68.05134 120 120 38.91982 63.7211 120 120 0 39.12193 39.12193
0 0 120 0 150 150 120 66.01254 64.10253 67.41253 60.09253 150 150 150 150
150 150 27.90079 150 120 120 120 120 120 120 120 120 120 120 120 120 120
120 120 120 120 120 120 120 120 120 120 120 120 120 120 120 120 120 120
120 120
##$SPECTR= 0
##$SPINCNT= 0
##$SPNAM= (0..63)
<gauss> <Sinc1.1000> <Gaus1_180r.1000> <> <> <Sinc1.1000> <Squa100.1000>
<> <Squa100.1000> <gauss> <Sinc1.1000> <Sinc1.1000> <gauss> <gauss> <>
<> <gauss> <gauss> <> <Sinc1.1000> <Sinc1.1000> <Sinc1.1000> <Pc9_4_90.1000>
<Pc9_4_120.1000> <Rsnob.1000> <Pc9_4_90.1000> <Reburp.1000> <Pc9_4_90.1000>
<Eburp2.1000> <Eburp2tr.1000> <Bip720,50,20.1> <> <Gaus1_180i.1000> <>
<Rsnob.1000> <Reburp.1000> <Gaus1_180r.1000> <> <Iburp2.1000> <> <Gaus1_180r.1000>
<Squa100.1000> <> <> <> <> <> <> <> <> <> <> <> <> <> <> <> <> <> <> <>
<> <> <>
##$SPOAL= (0..63)
0.5 0.5 0.5 0.5 0.5 0.5 0.5 0.5 0.5 0.5 0.5 0.5 0.5 0.5 0.5 0.5 0.5 0.5
0.5 1 1 1 1 1 0.5 1 0.5 0 1 0 0.5 0.5 0.5 0.5 0.5 0.5 0.5 0.5 0.5 0.5 0.5
0.5 0.5 0.5 0.5 0.5 0.5 0.5 0.5 0.5 0.5 0.5 0.5 0.5 0.5 0.5 0.5 0.5 0.5
0.5 0.5 0.5 0.5 0.5
##$SPOFFS= (0..63)
0 0 0 0 0 0 0 0 0 0 0 0 0 0 0 0 0 0 0 0 0 0 0 0 0 0 0 0 0 0 0 0 0 0 0 0
0 0 0 0 0 0 0 0 0 0 0 0 0 0 0 0 0 0 0 0 0 0 0 0 0 0 0 0
##$SPPEX= (0..63)
0 0 0 0 0 0 0 0 0 0 0 0 0 0 0 0 0 0 0 0 0 0 0 0 0 0 0 0 0 0 0 0 0 0 0 0
0 0 0 0 0 0 0 0 0 0 0 0 0 0 0 0 0 0 0 0 0 0 0 0 0 0 0 0
##$SPW= (0..63)
-1 0.0024994 3.013e-006 -1 -1 0.0023547 3.2665e-005 -1 8.1662e-008 -1 0.0023547
0.00015622 -1 -1 -1 -1 -1 -1 -1 4.809516e-006 7.476236e-006 3.490872e-006
0.0027394 0.030438 0.21091 0.020376 0.49373 0.020376 0.14316 0.14316 2.4656
-1 3.6388e-006 -1 3.294e-005 0.37801 0.00019283 -1 0.36012 -1 3.013e-006
8.1662e-008 -1 -1 -1 -1 -1 -1 -1 -1 -1 -1 -1 -1 -1 -1 -1 -1 -1 -1 -1 -1
-1 -1
##$SUBNAM= (0..9)
<""> <""> <""> <""> <""> <""> <""> <""> <""> <"">
##$SW= 20.0282018716657
##$SWIBOX= (0..19)
0 0 2 0 0 0 0 0 0 0 0 0 0 0 0 0 0 0 0 0
##$SW_h= 16025.641025641
##$SWfinal= 0
##$SigLockShift= 0
##$TD= 8192
##$TD0= 1
##$TD_INDIRECT= (0..7)
0 0 0 0 0 0 0 0
##$TDav= 1
##$TE= 284.9801
##$TE1= 300
##$TE2= 300
##$TE3= 300
##$TE4= 300
##$TEG= 300
##$TE_MAGNET= 0
##$TE_PIDX= 0
##$TE_STAB= (0..9)
0 0 0 0 0 0 0 0 0 0
##$TL= (0..7)
0 120 120 120 120 120 120 120
##$TOTROT= (0..63)
0 0 0 0 0 0 0 0 0 0 0 0 0 0 0 0 0 0 0 0 0 0 0 0 0 0 0 0 0 0 0 0 0 0 0 0
0 0 0 0 0 0 0 0 0 0 0 0 0 0 0 0 0 0 0 0 0 0 0 0 0 0 0 0
##$TUBE_TYPE= <>
##$USERA1= <user>
##$USERA2= <user>
##$USERA3= <user>
##$USERA4= <user>
##$USERA5= <user>
##$V9= 5
##$VALIDCODE= -1
##$VALIST= <valist>
##$VCLIST= <CCCCCCCCCCCCCCC>
##$VDLIST= <DDDDDDDDDDDDDDD>
##$VPLIST= <PPPPPPPPPPPPPPP>
##$VTLIST= <ann_280_315>
##$WBST= 1024
##$WBSW= 20
##$XGAIN= (0..3)
0 0 0 0
##$XL= 0
##$YL= 0
##$YMAX_a= 115296314
##$YMIN_a= -78614829
##$ZGOPTNS= <>
##$ZL1= 120
##$ZL2= 120
##$ZL3= 120
##$ZL4= 120
##$scaledByNS= no
##$scaledByRG= no
##END=
