# Supplementary material for: Peptide nucleic acids can form hairpins and bind RNA-binding proteins
Source: PLoS One. 2024 Sep 16;19(9):e0310565. doi: 10.1371/journal.pone.0310565 (PMC11404819; doi:10.1371/journal.pone.0310565)
Supplement: S2 File — (ZIP) [file pone.0310565.s003.zip › Raw files/NMR/Fig1C/PNAtemp/12/pdata/1/auditp.txt]

##TITLE= Audit trail, TopSpin 3.6.2
##JCAMPDX= 5.01
##ORIGIN= Bruker BioSpin GmbH
##OWNER= mackay
$$ E:/800data/data/mackay/nmr/ak220526_PNA15/12/pdata/1/auditp.txt
##AUDIT TRAIL=  $$ (NUMBER, WHEN, WHO, WHERE, PROCESS, VERSION, WHAT)
(   1,<2022-05-27 19:02:23.503 +1000>,<mackay>,<80YR252>,<go4>,<TopSpin 3.6.2>,
      <created by zg
	started at 2022-05-27 18:34:35.985 +1000,
	POWCHK enabled, PULCHK disabled,
       configuration hash MD5:
       DB B1 F1 53 FF C9 D3 D7 B7 E0 AE 51 1D BF 61 3A
       data hash MD5: 8K
       6E 09 BC 84 02 E5 59 D3 93 91 93 3F F4 EC 12 91>)
(   2,<2022-05-27 21:56:45.623 +1000>,<mackay>,<80YR252>,<proc1d>,<TopSpin 3.6.2>,
      <Start of raw data processing
       gfp LB = -3 GB = 0.1 FT_mod = 6 PKNL = 1 PHC0 = 33.22119 PHC1 = 13.6 SI = 16K 
       data hash MD5: 16K
       15 16 04 B3 1B DA D1 91 9C 1D 7A DA B0 50 A3 4B>)
(   3,<2022-05-28 09:52:35.176 +1000>,<mackay>,<80YR252>,<audit>,<TopSpin 3.6.2>,
      <user comment:
       TITLE=PNA1.5 prepared by Jessica, 3-mm, temp screen
       In 20 mM HEPES, 150 mM NaCl, 3 mM MgCl2, pH 7.4 @ 50 uM and 7 uL D2O added, total 100 uL
       285 KTITLE_END
       data hash MD5: 16K
       15 16 04 B3 1B DA D1 91 9C 1D 7A DA B0 50 A3 4B>)
$$ E:/Users/Ann's Data/NMR data/data/FtsY SRa PNA/nmr/ak220526_PNA15_temp/12/pdata/1/auditp.txt
(   4,<2022-11-20 12:25:59.871 +1100>,<MCS\akwan>,<W8SL0JX2>,<proc1d>,<TopSpin 3.6.2>,
      <pk fgphup PHC0 = 6.686523 PHC1 = -8 
       data hash MD5: 16K
       A8 14 D9 1E 0B 66 06 9B E3 30 4E 47 11 1D B2 D7>)
(   5,<2022-11-20 12:26:05.118 +1100>,<MCS\akwan>,<W8SL0JX2>,<proc1d>,<TopSpin 3.6.2>,
      <rv 
       data hash MD5: 16K
       F6 A0 DC 45 24 0E AA 9D AC 86 D4 67 74 0B 79 2F>)
(   6,<2022-11-20 12:26:38.723 +1100>,<MCS\akwan>,<W8SL0JX2>,<proc1d>,<TopSpin 3.6.2>,
      <rv 
       data hash MD5: 16K
       A8 14 D9 1E 0B 66 06 9B E3 30 4E 47 11 1D B2 D7>)
(   7,<2022-11-20 12:27:08.746 +1100>,<MCS\akwan>,<W8SL0JX2>,<proc1d>,<TopSpin 3.6.2>,
      <bcm 0 90 7602 1.900405e+004 -6.071125e+000 0.000000e+000 0.000000e+000 -5.690294e-012 
       data hash MD5: 16K
       70 1C 27 A3 65 E7 B1 C0 89 6A 31 31 DC 80 1E A8>)
(   8,<2022-11-20 12:27:26.753 +1100>,<MCS\akwan>,<W8SL0JX2>,<proc1d>,<TopSpin 3.6.2>,
      <bcm 0 4986 2681 0.000000e+000 0.000000e+000 0.000000e+000 0.000000e+000 -4.466628e-009 
       data hash MD5: 16K
       E5 26 19 17 F8 3A CE 15 C0 B4 87 C7 74 0A 69 CF>)
##END=

$$ hash MD5
$$ 44 53 81 6A 0B 65 39 C0 BA B1 A2 8E BE 0A 35 47
