# Supplementary material for: Peptide nucleic acids can form hairpins and bind RNA-binding proteins
Source: PLoS One. 2024 Sep 16;19(9):e0310565. doi: 10.1371/journal.pone.0310565 (PMC11404819; doi:10.1371/journal.pone.0310565)
Supplement: S2 File — (ZIP) [file pone.0310565.s003.zip › Raw files/NMR/Fig1C/PNAtemp/12/pdata/1/procs]

##TITLE= Parameter file, TopSpin 3.6.2
##JCAMPDX= 5.0
##DATATYPE= Parameter Values
##NPOINTS= 9	$$ modification sequence number
##ORIGIN= Bruker BioSpin GmbH
##OWNER= mackay
$$ 2022-11-20 12:27:26.753 +1100  MCS\akwan@W8SL0JX2
$$ E:/Users/Ann's Data/NMR data/data/FtsY SRa PNA/nmr/ak220526_PNA15_temp/12/pdata/1/procs
$$ process C:\Bruker\TopSpin3.6.2\prog\mod\proc1d.exe
##$ABSF1= 0
##$ABSF2= 0
##$ABSG= 0
##$ABSL= 0
##$ALPHA= 0
##$AQORDER= 0
##$ASSFAC= 0
##$ASSFACI= 0
##$ASSFACX= 0
##$ASSWID= 0
##$AUNMP= <proc_1d>
##$AXLEFT= 0
##$AXNAME= <>
##$AXNUC= <1H>
##$AXRIGHT= 0
##$AXTYPE= 0
##$AXUNIT= <>
##$AZFE= 0.1
##$AZFW= 0.1
##$BCFW= 0
##$BC_mod= 0
##$BYTORDP= 0
##$COROFFS= 0
##$CY= 15
##$DATMOD= 1
##$DC= 0
##$DFILT= <>
##$DTYPP= 0
##$ERETIC= no
##$F1P= 35.244140625
##$F2P= -27.2441428218537
##$FCOR= 1
##$FTSIZE= 16384
##$FT_mod= 6
##$GAMMA= 0
##$GB= 0.1
##$INTBC= 1
##$INTSCL= 1
##$ISEN= 128
##$LB= -3
##$LEV0= 0
##$LPBIN= 0
##$MAXI= 10000
##$MC2= 0
##$MEAN= 0
##$ME_mod= 0
##$MI= 0
##$MddCEXP= no
##$MddCT_SP= no
##$MddF180= no
##$MddLAMBDA= 0
##$MddMEMORY= 0
##$MddMERGE= 0
##$MddNCOMP= 0
##$MddNITER= 0
##$MddNOISE= 0
##$MddPHASE= 0
##$MddSEED= 0
##$MddSRSIZE= 0
##$Mdd_CsALG= 0
##$Mdd_CsLAMBDA= 0
##$Mdd_CsNITER= 0
##$Mdd_CsNORM= 0
##$Mdd_CsVE= no
##$Mdd_CsZF= 0
##$Mdd_LrLAMBDA= 0
##$Mdd_LrNITER= 0
##$Mdd_LrRANK= 0
##$Mdd_LrZF= 0
##$Mdd_mod= 0
##$NCOEF= 0
##$NC_proc= -1
##$NLEV= 6
##$NOISF1= 3.049956
##$NOISF2= 2.800002
##$NSP= 0
##$NTH_PI= 0
##$NZP= 0
##$OFFSET= 14.78916
##$PC= 1
##$PHC0= 39.90771
##$PHC1= 5.6
##$PH_mod= 1
##$PKNL= yes
##$PPARMOD= 0
##$PPDIAG= 0
##$PPIPTYP= 0
##$PPMPNUM= 2147483647
##$PPRESOL= 1
##$PSCAL= 4
##$PSIGN= 0
##$PYNMP= <proc.py>
##$RDF1= 0
##$RDF2= 0
##$RDFWHM= 0
##$RDINT= 0
##$RDPOS= 0
##$REVERSE= no
##$SF= 800.149938876431
##$SI= 16384
##$SIGF1= 3
##$SIGF2= 2
##$SINO= 1741.541
##$SIOLD= 32768
##$SPECTYP= <>
##$SREF_mod= 1
##$SREGLST= <1H.CDCl3>
##$SSB= 0
##$STSI= 16384
##$STSR= 0
##$SW_p= 16025.6410256411
##$SYMM= 0
##$S_DEV= 0
##$TDeff= 8192
##$TDoff= 0
##$TI= <>
##$TILT= no
##$TM1= 0
##$TM2= 0
##$TOPLEV= 0
##$USERP1= <user>
##$USERP2= <user>
##$USERP3= <user>
##$USERP4= <user>
##$USERP5= <user>
##$WDW= 2
##$XDIM= 0
##$YMAX_p= 483977089
##$YMIN_p= -51571998
##END=
