# Supplementary material for: Peptide nucleic acids can form hairpins and bind RNA-binding proteins
Source: PLoS One. 2024 Sep 16;19(9):e0310565. doi: 10.1371/journal.pone.0310565 (PMC11404819; doi:10.1371/journal.pone.0310565)
Supplement: S2 File — (ZIP) [file pone.0310565.s003.zip › Raw files/NMR/Fig1C/PNAtemp/14/pdata/1/auditp.txt]

##TITLE= Audit trail, TopSpin 3.6.2
##JCAMPDX= 5.01
##ORIGIN= Bruker BioSpin GmbH
##OWNER= mackay
$$ E:/800data/data/mackay/nmr/ak220526_PNA15/14/pdata/1/auditp.txt
##AUDIT TRAIL=  $$ (NUMBER, WHEN, WHO, WHERE, PROCESS, VERSION, WHAT)
(   1,<2022-05-27 20:20:07.533 +1000>,<mackay>,<80YR252>,<go4>,<TopSpin 3.6.2>,
      <created by zg
	started at 2022-05-27 19:52:19.172 +1000,
	POWCHK enabled, PULCHK disabled,
       configuration hash MD5:
       DB B1 F1 53 FF C9 D3 D7 B7 E0 AE 51 1D BF 61 3A
       data hash MD5: 8K
       9A 61 84 0E 9A C8 0F DA 02 D6 7C D8 A8 2F 5C D9>)
(   2,<2022-05-27 21:57:00.950 +1000>,<mackay>,<80YR252>,<proc1d>,<TopSpin 3.6.2>,
      <Start of raw data processing
       gfp LB = -3 GB = 0.1 FT_mod = 6 PKNL = 1 PHC0 = 33.22119 PHC1 = 13.6 SI = 16K 
       data hash MD5: 16K
       AC F0 46 E4 41 14 2C BC 29 CB 12 31 82 21 95 1A>)
$$ E:\Users\Ann's Data\NMR data\data\FtsY SRa PNA\nmr/ak220526_PNA15/14/pdata/1/auditp.txt
(   3,<2022-06-02 12:59:22.788 +1000>,<MCS\akwan>,<W8SL0JX2>,<audit>,<TopSpin 3.6.2>,
      <user comment:
       TITLE=PNA1.5 prepared by Jessica, 3-mm, temp screen
       In 20 mM HEPES, 150 mM NaCl, 3 mM MgCl2, pH 7.4 @ 50 uM and 7 uL D2O added, total 100 uL
       293 KTITLE_END
       data hash MD5: 16K
       AC F0 46 E4 41 14 2C BC 29 CB 12 31 82 21 95 1A>)
$$ E:/Users/Ann's Data/NMR data/data/FtsY SRa PNA/nmr/ak220526_PNA15_temp/14/pdata/1/auditp.txt
(   4,<2022-11-20 12:28:28.538 +1100>,<MCS\akwan>,<W8SL0JX2>,<proc1d>,<TopSpin 3.6.2>,
      <bcm 0 184 7587 1.330283e+005 5.367466e+000 0.000000e+000 9.324577e-008 0.000000e+000 
       data hash MD5: 16K
       FD 3E 2F 00 A9 FF 8C FA AF 27 07 E7 64 46 6F 0B>)
##END=

$$ hash MD5
$$ DF D8 33 36 2D DE DD 50 6B 6F 6B 76 FE 85 A7 8F
