# Supplementary material for: Peptide nucleic acids can form hairpins and bind RNA-binding proteins
Source: PLoS One. 2024 Sep 16;19(9):e0310565. doi: 10.1371/journal.pone.0310565 (PMC11404819; doi:10.1371/journal.pone.0310565)
Supplement: S2 File — (ZIP) [file pone.0310565.s003.zip › Raw files/NMR/Fig1C/PNAtemp/14/shimvalues]

# Fri May 27 20:20:07 2022
#$$PROBEIDENTIFIER=Z107231_0003
#$$PROBENAME=CP TCI 800S4 H-C/N-D-05 Z
#$$SHIMID=292722
#
# Active Shim Gradients
#
Z           		8820            
Z2          		347             
Z3          		2939            
Z4          		916             
Z5          		744             
Z6          		-14530          
Z7          		2143            
Z8          		32518           
X           		-6304           
XZ          		1036            
XZ2         		24987           
XZ3         		-1117           
XZ4         		-5197           
XZ5         		-17615          
Y           		3253            
YZ          		-1376           
YZ2         		-13969          
YZ3         		3485            
YZ4         		4289            
YZ5         		5617            
XY          		371             
XYZ         		-1662           
XYZ2        		2412            
XYZ3        		3761            
XYZ4        		-1132           
XYZ5        		-38637          
(X2-Y2)     		-2177           
(X2-Y2)Z    		3238            
(X2-Y2)Z2   		-4007           
(X2-Y2)Z3   		-870            
(X2-Y2)Z4   		5304            
(X2-Y2)Z5   		11203           
X3          		-4234           
X3Z         		1040            
Y3          		-1847           
Y3Z         		876             
#
# Lock Parameter
#
FIELD		4848.304
LOCKPHASE		10.200  
LOCKPOWER		-24.200 
LOCKGAIN		152.000 
LOCKDC		-75.000 
LOCKSHIFT		4.700   
LOOPGAIN		-8.350  
LOOPTIME		0.430   
LOOPFILTER		53.000  
#
IEEE64_VERSION_CODE 1
#
# Shim currents 
#
SHIM_SETTING [1 ]  5386.64233515   
SHIM_SETTING [2 ]  -11941.47228733 
SHIM_SETTING [3 ]  2856.44207288   
SHIM_SETTING [4 ]  45995.84258999  
SHIM_SETTING [5 ]  -16348.74255462 
SHIM_SETTING [6 ]  -19101.83195957 
SHIM_SETTING [7 ]  20781.12506776  
SHIM_SETTING [8 ]  13072.37229245  
SHIM_SETTING [9 ]  -1112.15768336  
SHIM_SETTING [10]  -3434.27383124  
SHIM_SETTING [11]  0.00000000      
SHIM_SETTING [12]  -2723.67600000  
SHIM_SETTING [13]  -970.99500000   
SHIM_SETTING [14]  -2557.91600000  
SHIM_SETTING [15]  10044.78973853  
SHIM_SETTING [16]  22221.81273853  
SHIM_SETTING [17]  -19563.96019475 
SHIM_SETTING [18]  -14921.37380525 
SHIM_SETTING [19]  -32799.59414633 
SHIM_SETTING [20]  3641.99526457   
SHIM_SETTING [21]  2944.02700000   
SHIM_SETTING [22]  -8849.91200000  
SHIM_SETTING [23]  2036.52600000   
SHIM_SETTING [24]  -11130.04500000 
SHIM_SETTING [25]  15066.42900000  
SHIM_SETTING [26]  -7046.28900000  
SHIM_SETTING [27]  -1549.38300000  
SHIM_SETTING [28]  -4698.77972935  
SHIM_SETTING [29]  -36544.50500000 
SHIM_SETTING [30]  33949.36200000  
SHIM_SETTING [31]  5095.10467043   
SHIM_SETTING [32]  -12148.29072935 
SHIM_SETTING [33]  -8144.19200000  
SHIM_SETTING [34]  12396.72600000  
SHIM_SETTING [35]  -16748.08800000 
SHIM_SETTING [36]  16220.57700000  
SHIM_SETTING [37]  1250.49937924   
SHIM_SETTING [38]  16923.47345311  
SHIM_SETTING [39]  10874.19432957  
SHIM_SETTING [40]  0.00000000      
