# Supplementary material for: Peptide nucleic acids can form hairpins and bind RNA-binding proteins
Source: PLoS One. 2024 Sep 16;19(9):e0310565. doi: 10.1371/journal.pone.0310565 (PMC11404819; doi:10.1371/journal.pone.0310565)
Supplement: S2 File — (ZIP) [file pone.0310565.s003.zip › Raw files/NMR/Fig1C/PNAtemp/15/pdata/1/auditp.txt]

##TITLE= Audit trail, TopSpin 3.6.2
##JCAMPDX= 5.01
##ORIGIN= Bruker BioSpin GmbH
##OWNER= mackay
$$ E:/800data/data/mackay/nmr/ak220526_PNA15/15/pdata/1/auditp.txt
##AUDIT TRAIL=  $$ (NUMBER, WHEN, WHO, WHERE, PROCESS, VERSION, WHAT)
(   1,<2022-05-27 20:58:44.455 +1000>,<mackay>,<80YR252>,<go4>,<TopSpin 3.6.2>,
      <created by zg
	started at 2022-05-27 20:30:56.110 +1000,
	POWCHK enabled, PULCHK disabled,
       configuration hash MD5:
       DB B1 F1 53 FF C9 D3 D7 B7 E0 AE 51 1D BF 61 3A
       data hash MD5: 8K
       4A 41 AD 94 01 3C E2 06 88 07 A8 69 04 C8 7C 99>)
(   2,<2022-05-27 21:57:06.809 +1000>,<mackay>,<80YR252>,<proc1d>,<TopSpin 3.6.2>,
      <Start of raw data processing
       gfp LB = -3 GB = 0.1 FT_mod = 6 PKNL = 1 PHC0 = 33.22119 PHC1 = 13.6 SI = 16K 
       data hash MD5: 16K
       7F 91 B0 BE A9 C1 96 DF B5 5F 22 B4 90 9B 47 F8>)
(   3,<2022-05-28 09:52:55.658 +1000>,<mackay>,<80YR252>,<audit>,<TopSpin 3.6.2>,
      <user comment:
       TITLE=PNA1.5 prepared by Jessica, 3-mm, temp screen
       In 20 mM HEPES, 150 mM NaCl, 3 mM MgCl2, pH 7.4 @ 50 uM and 7 uL D2O added, total 100 uL
       295 KTITLE_END
       data hash MD5: 16K
       7F 91 B0 BE A9 C1 96 DF B5 5F 22 B4 90 9B 47 F8>)
##END=

$$ hash MD5
$$ 3A 3E 21 76 8D 56 D3 F6 39 A7 16 CE A8 4D D7 F1
